# Supplementary material for: Phylogenetic reconstruction and the identification of ancient polymorphism in the Bovini tribe (Bovidae, Bovinae)
Source: BMC Genomics. 2009 Apr 24;10:177. doi: 10.1186/1471-2164-10-177 (PMC2694835; doi:10.1186/1471-2164-10-177)
Supplement: Additional file 2 — Total alignment concatenated from all Exonic and Intronic amplicons spanning shortest complete read. Multiple alignment of Exonic and Intronic nucleotide sequence from which the majority of the analysis is based. [file 1471-2164-10-177-S2.txt]

CLUSTAL W (1.83) multiple sequence alignment


Hereford        TGACAACAGGCTTTGCTAGGACTTCGTACCACCAGGCTCCCCTTCTAACAGGTTTCCTCA
Holstein        TGACAACAGGCTTTGCTAGGACTTCGTACCACCAGGCTCCCCTTCTAACAGGTTTCCTCA
Tuli            TGACAACAGGCTTTGCTAGGACTTCGTACCACCAGGCTCCCCTTCTAACAGGTTTCCTCA
Yak             TGACAACAGGCTTTGCTAGGACTTCGTACCACCAGGCTCCCCTTCTAACAGGTTTCCTCA
Bison           TGACAACAGGCTTTGCTATGACTTCGTACCACCAGGCTCCCCTTCTAACAGGTTCCCTCA
Gaur            TGACAACAGGCTTTGCTAGGACTTTGTACCACCAGGCTCCCCTTCTAACAGGTTTCCTCA
Mithan          TGACAACAGGCTTTGCTAGGACTTCGTACCACCAGGCTCCCCTTCTAACAGGTTACCTCA
Banteng         TGACAACAGGCTTTGCTAGGACTTCGTACCACCAGGCTCCCCTTCTAACAGGTTTCCTCA
BubalusB        TGACAACAGGCTTTGCTAGGACTTCGTACCACCAGGCTCCCCTTCTAACAGGTTTCCTCA
BubalusC        TGACAACAGGCTTTGCTAGGACTTCGTACCACCAGGCTCCCCTTCTAACAGGTTTCCTCA
Murrah          TGACAACAGGCTTTGCTAGGACTTCGTACCACCAGGCTCCCCTTCTAACAGGTTTCCTCA
Indian          TGACAACAGGCTTTGCTAGGACTTCGTACCACCAGGCTCCCCTTCTAACAGGTTTCCTCA
Syncerus        TGACAACAGGCTTTGCTAGGACTTCGTGCCACCAGGCTCCCCTTCTAACAGGTTTCCTCA
Ancient         TGACAACAGGCTTTGCTAGGACTTCGTACCACCAGGCTCCCCTTCTAACAGGTTTCCTCA
Eland           TGACAACAGGCTTTGCTAGGACTTCGTACCACCAGGCTCCCCTTCTAACAGGTTTCTTCA
                ****************** ***** ** ************************** * ***

Hereford        TCGCGCGGGTTCTCCTTGATGTGGGTGGCTCTTACATTGCTTAGCAGCTTATTAAAGAAT
Holstein        TCGCGCGGGTTCTCCTTGATGTGGGTGGCTCTTACATTGCTTAGCAGCTTATTAAAGAAT
Tuli            TCGCGCGGGTTCTCCTTGATGTGGGTGGCTCTTACATTGCTTAGCAGCTTATTAAAGAAT
Yak             TCGCCCGGGTTCTCCTTGATGTGGGTGGCTCTTACATTGCTTAGCAGCTTATTAAAGAAT
Bison           TCGCGCGGGTTCTCCTTGATGTGGGTGGCTCTTACATTGCTTAGCAGCTTATTAAAGAAC
Gaur            TCGCGCGGGTTCTCCTTGATGTGGGTGGCTCTTACATTGCTTAGCAGCTTATTAAAGAAT
Mithan          TCGCGCGGGTTCTCCTTGATGTGGGTGGCTCTTACATTGCTTAGCAGCTTATTAAAGAAT
Banteng         TCGCGCGGGTTCTCCTTGATGTGGGTGGCTCTTACATTGCTTAGCAGCTTATTAAAGAAT
BubalusB        TCGAGCGGGTTCTCCTTGATGTGGGTGTCTCTTACATTGCTTAATAGCTTATTAAAGAAT
BubalusC        TCGAGAGGGTTCTCCTTGATGTGGGTGTCTCTTACATTGCTTAATAGCTTATTAAAGAAT
Murrah          TCGAGAGGGTTCTCCTTGATGTGGGTGTCTCTTACATTGCTTAATAGCTTATTAAAGAAT
Indian          TCGAGAGGGTTCTCCTTGATGTGGGTGTCTCTTACATTGCTTAATAGCTTATTAAAGAAT
Syncerus        TCGAGTGGGTTCTCCTTGATGTGGGTGGCTCTTACATTGCTTAACAGCTTATTAAAGTAT
Ancient         TCGTGTGGGTTCTCCTTGATGTGGGTGGCTCTTACATTACTTAGCAGCTTATTAAAGAAT
Eland           TCGTGTGGGTTCTCCTTGATGTGGGTGGCTCTTACATTACTTAGCAGCTTATTAAAGAAT
                ***   ********************* ********** ****  ************ * 

Hereford        TGATTTAGTGTAGGAATTGGGTATTCTTTTTTGAACAATATTTATGATAAAAACAAGATG
Holstein        TGATTTAGTGTAGGAATTGGGTATTCTTTTTTGAACAATATTTATGATAAAAACAAGATG
Tuli            TGATTTAGTGTAGGAATTGGGTATTCTTTTTTGAACAATATTTATGATAAAAACAAGATG
Yak             TGATTTAGTGTAGGAATTGGGTATTCTTTTTTGAATAATATTTATGATAAAAACAAGATG
Bison           TGATTTAGTGTAGGAATTGGGTATTCTTTTTTGAACAATATTTATGATAAAAACAAGATG
Gaur            TGATTTAGTGTAGGAATTGGGTATTCTTTTTTGAACAATATTTATGATAAAAACAAGATG
Mithan          TGATTTAGTGTAGGAATTGGGTATTCTTTTTTGAACAATATTGATGATAAAAACAAGATG
Banteng         TGATTTAGTGTAGGAATTGGGTATTCTTTTTCGAACAATATTTATGATAAAAACAAGATG
BubalusB        TGATTTAGTGTAGGAATTGGGTATTCTTTTTTGAACAATATTTATGATAAAAACAAGATG
BubalusC        TGATTTAGTGTAGGAATTGGGTATTCTTTTTTGAACAATATTTATGATAAAAACAAGATG
Murrah          TGATTTAGTGTAGGAATTGGGTATTCTTTTTTGAACAATATTTATGATAAAAACAAGATG
Indian          TGATTTAGTGTAGGAATTGGGTATTCTTTTTTGAACAATATTTATGATAAAAACAAGATG
Syncerus        TGATTTAGTGTGGGAACTGGGTATTCTTTTTTGAACAATATTTATGATAAAAACAAGATG
Ancient         TGATTTAGTGTAGGAATTGGGTATTCTTTTTTGAAAAATATTTATGATAAAAACAAGATG
Eland           TGATTTAGTGTAGGAATTGGGCATTCTTTTTTGAAAAATATTTATGATAAAAACAAGATG
                *********** **** **** ********* *** ****** *****************

Hereford        TTTGTAATGGATTTGACTGCTTCCAGGTCACCCATTTGCCGTGGCTGTGTTTGAGGATCA
Holstein        TTTGTAATGGATTTGACTGCTTCCAGGTCACCCATTTGCCGTGGCTGTGTTTGAGGATCA
Tuli            TTTGTAATGGATTTGACTGCTTCCAGGTCACCCATTTGCCGTGGCTGTGTTTGAGGATCA
Yak             TTTGTAATGGATTTGACTGCTTCCAGGTCACCCATTTGCCGTGGCTGTGTTTGAGGATCA
Bison           TTTGTAACGGATTTGACTGCTTCCGGGTCACCCATTTGCCGTGGCTGTGTTTGAGGATCA
Gaur            TTTGTAATGGATTTGACTGCTTCCGGGTCACCCATTTGCCGTGGCTGTGTTTGAGGATCA
Mithan          TTTGTAATGGATTTGACTGCTTCCGGGTCACCCATTTGCCATGGCTGTGTTTGAGGATCA
Banteng         TTTGTAATGGATTTGACTGCTTCCGGGTCACCCATTTGCCGTGGCTGTGTTTGAGGATCA
BubalusB        TTTGTAATGGATTTGACTGCTTCCAGGTCACTCATTTGCCGTGGCTGTGTTTGAGGATCA
BubalusC        TTTGTAATGGATTTGACTGCTTCCAGGTCACTCATTTGCCGTGGCTGTGTTTGAGGATCA
Murrah          TTTGTAATGGATTTGACTGCTTCCAGGTCACTCATTTGCCGTGGCTGTGTTTGAGGATCA
Indian          TTTGTAATGGATTTGACTGCTTCCAGGTCACTCATTTGCCGTGGCTGTGTTTGAGGATCA
Syncerus        TTTAGAATGGATTTGACTGCTTCCAGGTCACCCATTTGCCGTGGCTGTGTTTGAGGATCA
Ancient         TTTGTAATGGATTTGACTGCTTCCAGGTCACCCATTTGCCGTGGCTGTGTTTGAGGATCA
Eland           TTTATAATGGATTTGACTGCTTCCAGGTCACCCATTTGCCATGGCTGTGTTTGAGGATCG
                ***  ** **************** ****** ******** ****************** 

Hereford        CGTGTGGTTCTCTGATTGGACTATGCCATCGATAACAAGGATGAACAAGAGGACTGGCAA
Holstein        CGTGTGGTTCTCTGATTGGACTATGCCATCGATAACAAGGATGAACAAGAGGACTGGCAA
Tuli            CGTGTGGTTCTCTGATTGGACTATGCCATCGATAACAAGGATGAACAAGAGGACTGGCAA
Yak             CGTGTGGTTCTCTGATTGGACTATGCCATCGATAACAAGGATGAACAAGAGGACTGGCAA
Bison           CGTGTGGTTCTCTGATTGGACTATGCCATCGATAACAAGGATGAACAAGAGGACTGGCAA
Gaur            TGTGTGGTTCTCTGATTGGACTATGCCATCGATAACAAGGATGAACAAGAGGACTGGCAA
Mithan          CGTGTGGTTCTCTGATTGGACTATGCCATTGATAACAAGGATGAACAAGAGGACTGGCAA
Banteng         CGTGTGGTTCTCTGATTGGACTATGCCATCGATAACAAGGATGAACAAGAGAACTGGCAA
BubalusB        CGTGTGGTTCTCTGATTGGACTATGCCATCGATAATAAGGATGAACAAGAGGATTGGCAA
BubalusC        CGTGTGGTTCTCTGATTGGACTATGCCATCGATAATAAGGATGAACAAGAGGATTGGCAA
Murrah          CGTGTGGTTCTCTGATTGGACTATGCCATCGATAATAAGGATGAACAAGAGGATTGGCAA
Indian          CGTGTGGTTCTCTGATTGGACTATGCCATCGATAATAAGGATGAACAAGAGGACTGGCAA
Syncerus        CGTGTGGTTCTCTGATTGGACTATGCTGTCGATAACAAGGATGAAAAAGAGGACTGGCAA
Ancient         CGTGTGGTTCTCTGATTGGACTATGCCATCAATAACAAGGATGAACAAGAGGACTGGCAA
Eland           CGTGTGGTTCTCTGATTGGACTATGCCATCAATAATAAGGATGAACAAGAGGACTGGCAA
                 *************************  *  **** ********* ***** * ******

Hereford        AAATAGCGTACGTCTCCCAGGCAGCATGCTGAAGCCCTCATCTCTGCTTGTAGTTCATCC
Holstein        AAATAGCGTACGTCTCCCAGGCAGCATGCTGAAGCCCTCATCTCTGCTTGTAGTTCATCC
Tuli            AAATAGCGTACGTCTCCCAGGCAGCATGCTGAAGCCCTCATCTCTGCTTGTAGTTCATCC
Yak             AAATAGCGTACGTCTCCCAGGCAGCATGCTGAAGCCCTCATCTCTGCTTGTAGTTCATCC
Bison           AAATAGCGTACGTCTCCCAGGCAGCATGCTGAAGTCCTCATCTCTGCTTGTAGTTCATCC
Gaur            AAATAGCGTACGTCTCCCAGGCAGCATGCTGAAGCCCTCATCTCTGCTTGTAGTTCATCC
Mithan          AAATAGCGTACATCTCCCAGGCAGCATGCTGAAGCCCTCATCTCTGCTTGTAGTTCATCC
Banteng         AAATAGCGTACGTCTCCCAGGCAGCATGCTGAAGCCCTCATCTCTGCTTGTAGTTCATCC
BubalusB        AAATAGCGTACGTCTCCCAGGCAGCATGCTGAAGCCCTCATCTCTGGTTGTAGTTCATCC
BubalusC        AAATAGCGTACGTCTCCCAGGCAGCATGCTGAAGCCCTCATCTCTGGTTGTAGTTCATCC
Murrah          AAATAGCGTACGTCTCCCAGGCAGCATGCTGAAGCCCTCATCTCTGGTTGTAGTTCATCC
Indian          AAATAGCGTACGTCTCCCAGGCAGCATGCTGAAGCCCTCATCTCTGGTTGTAGTTCATCC
Syncerus        AAATAGCGTACGTCTCCCAGGCAGCATGCTGAAGCCCTCATCTCTGGTTGTAGTTCATCC
Ancient         AAATAGCGTACGTCTCCCAGGCAGCATGCTGAAGCCCTCATCTCTGGTTGTAGTTCATCC
Eland           AAATAGCGTACATCTCCCAGGTAGCATGCTGAAGCCCTCATCTCTGGTTGTAGTTCATCC
                *********** ********* ************ *********** *************

Hereford        ATTGGCAAAACCAGGTACACTAGTCTTTCTTTGACTGGCATCTGCAACTATTTAAATTGT
Holstein        ATTGGCAAAACCAGGTACACTAGTCTTTCTTTGACTGGCATCTGCAACTATTTAAATTGT
Tuli            ATTGGCAAAACCAGGTACACTAGTCTTTCTTTGACTGGCATCTGCAACTATTTAAATTGT
Yak             ATTGGCAAAACCAGGTACACTAGTCTTTCTTTGACTGGCATCTGCAACTATTTAAATTGT
Bison           ATTGGCAAAACCAGGTACACTGGTCTTTCTTTGATTGGCATCTGCAACTATTTAAATTGT
Gaur            ATTGGCAAAACCAGGTACACTGGTCTTTCTTTGACTGGCATCTGCAACTATTTAAATTGT
Mithan          ATTGGCAAAACCAGGTACACTGGTCTTTCTTTGACTGGCATCTGCAACTATTTAAATTGT
Banteng         ATTGGCAAAACCAGGTACACTAGTCTTTCTTTGACTGGCATTTGCAACTATTTAAATTGT
BubalusB        ATTGGCAAAACCAGGTACACTGGTCTTTCTTTGACTGGCATCTGCAACTATTTAAATTGT
BubalusC        ATTGGCAAAACCAGGTACACTGGTCTTTCTTTGACTGGCATCTGCAACTATTTAAATTGT
Murrah          ATTGGCAAAACCAGGTACACTGGTCTTTCTTTGACTGGCATCTGCAACTATTTAAATTGT
Indian          ATTGGCAAAACCAGGTACACTGGTCTTTCTTTGACTGGCATCTGCAACTATTTAAATTGT
Syncerus        ATTGGCAAAACCAGGTACACTGGTCTTTCTTTGACTGGCATCTGCAACTATTTAAATTGT
Ancient         ATTGGCAAAACCAGGTACACTAGTCTTTCTTTGACTGGCATCTGCAACTATTTAAATTGT
Eland           ATTGGCAAAACCAGGTACACTAGTCTTTCTTTGATTGGCATGTGCAACTATTTAAATTGT
                ********************* ************ ****** ******************

Hereford        TTGATGGCAGGGAAGGGAGGGTGTTGCAATTCTCACTAATTTGGGTAGTTATTAAGATTT
Holstein        TTGATGGCAGGGAAGGGAGGGTGTTGCAATTCTCACTAATTTGGGTAGTTATTAAGATTT
Tuli            TTGATGGCAGGGAAGGGAGGGTGTTGCAATTCTCACTAATTTGGGTAGTTATTAAGATTT
Yak             TTGATGGCAGGGAAGGGAGGGTGTTGCAATTCTCACTAATTTGGGTAGTTATTAAGATTT
Bison           TTGATGGCAGGGAAGGGAGGGTGTTGCAATTCTCACTAATTTGGGTAGTTATTAAGATTT
Gaur            TTGATGGCAGGGAAGGGAGGGTGTTGCAATTCTCACTAATTTGGGTAGTTATTAAGATTT
Mithan          TTGATGGCAGGGAAGGGAGGGTGTTGCAATTCTCACTAATTTGGGTAGTTATTAAGATTT
Banteng         TTGATGGCAGGGAAGGGAGGGTGTTGCAATTCTCACTAATTTGGGTAGTTATTAAGATTT
BubalusB        TTGATGGCAGGGAAGGGGGGGTGTTGCAATTCTCACTAATTTGGGTAGATATTAAGATTT
BubalusC        TTGATGGCAGGGAAGGGGGGGTGTTGCAATTCTCACTAATTTGGGTAGATATTAAGATTT
Murrah          TTGATGGCAGGGAAGGGGGGGTGTTGCAATTCTCACTAATTTGGGTAGATATTAAGATTT
Indian          TTGATGGCAGGGAAGGGGGGGTGTTGCAATTCTCACTAATTTGGGTAGATATTAAGATTT
Syncerus        TTGATGGCAGGGAAGGGAGGGTGTTGCAATTCTCACTAATTTGGGTAGTTATTAAGATTT
Ancient         TTGATGGCAGGGAAGGGAGGGTGTTGCAATTCTCACTAATTTGGGTAGTTGTTAAGATTT
Eland           TTGATGGCAGGGAAGGGAGGGTGTTGCAATTCTCACTAATTTGGGTAGATGTTAAGATTT
                ***************** ****************************** * *********

Hereford        CCTGAGACTTGAATTTTGTTTAAATTAAGACAGTCTAGCAATGAATTTGGGCTTTATCCC
Holstein        CCTGAGACTTGAATTTTGTTTAAATTAAGACAGTCTAGCAATGAATTTGGGCTTTATCCC
Tuli            CCTGAGACTTGAATTTTGTTTAAATTAAGACAGTCTAGCAATGAATTTGGGCTTTATCCC
Yak             CCTGAGACTTGAATTTTGTTTAAATTAAGACAGTCTAGCAATGAATTTGGGCTTTATCCC
Bison           CCTGAGACTTGAATTTTGTTTAAATTAAGACAGTCTAGCAATGAATTTGGGCTTTATCCC
Gaur            CCTGAGACTTGAATTTTGTTTAAATTAAGACAGTCTAGCAATGAATTTGGGCTTTATCCC
Mithan          CCTGAGACTTGAATTTTGTTTAAATTAAGACAGTCTAACAATGAATTTGGGCTTTATCCC
Banteng         CCTGAGACTTGAATTTTGTTTAAATTAAGACAGTCTAGCAATGAATTTGGGCTTTATCCC
BubalusB        CCTGAGACTTGAATTTTATTTAAATTAAGACAGTCTAGTAATGAATTTGGGCTTTATCCC
BubalusC        CCTGAGACTTGAATTTTATTTAAATTAAGACAGTCTAGTAATGAATTTGGGCTTTATCCC
Murrah          CCTGAGACTTGAATTTTATTTAAATTAAGACAGTCTAGTAATGAATTTGGGCTTTATCCC
Indian          CCTGAGACTTGAATTTTATTTAAATTAAGACAGTCTAGTAATGAATTTGGGCTTTATCCC
Syncerus        CCTGAGACTTGAATTTTGTTTAAATTAAGACAGTCTAGTAATGAATTTGGGCTTTATTCC
Ancient         CCTGAGACTTGAATTTTGTTTAAGTTAAGACAGTCTTGTAATGAATTTGGGCTTTATCCC
Eland           CCTGAGACTTGAATTTTGTTTAAGTTAAGACAGTCTTGTAATGAATTTGGGCTTTATCCC
                ***************** ***** ************   ****************** **

Hereford        TCCAAGCTCATCTTTTCTTCTCCTAATTAGTTTTTACTTACTTGTTCCTTTTCAAAGACT
Holstein        TCCAAGCTCATCTTTTCTTCTCCTAATTAGTTTTTACTTACTTGTTCCTTTTCAAAGACT
Tuli            TCCAAGCTCATCTTTTCTTCTCCTAATTAGTTTTTACTTACTTGTTCCTTTTCAAAGACT
Yak             TCCAAGCTCATCTTTTCTTCTCCTAATTAGTTTTTACTTACTTGTTCCTTTTCAAAGACT
Bison           TCCAAGCTCATCTTTTCTTCTCCTAATTAGTTTTTACTTACTTGTTCCTTTTCAAAGACT
Gaur            TCCAAGCTCATCTTTTCTTCTCCTAATTAGTTTTTACTTACTTGTTCCTTTTCAAAGACT
Mithan          TCCAAGCTCATCTTTTCTTCTCCTAATTAGTTTTTACTTACTTGTTCCTTTTCAAAGACT
Banteng         TCCAAGCTCATCTTTTCTTCTCCTAATTAGTTTTTACTTACTTGTTCCTTTTCAAAGACT
BubalusB        TCCAAGCTCATCTTTTCTTCTCCTAATTAGTTTTTACTTATTTGCTCCTTTTCAAAGACT
BubalusC        TCCAAGCTCATCTTTTCTTCTCCTAATTAGTTTTTACTTATTTGCTCCTTTTCAAAGACT
Murrah          TCCAAGCTCATCTTTTCTTCTCCTAATTAGTTTTTACTTATTTGCTCCTTTTCAAAGACT
Indian          TCCAAGCTCATCTTTTCTTCTCCTAATTAGTTTTTACTTATTTGCTCCTTTTCAAAGACT
Syncerus        TCCAAGCTCATCTTTTCTTCTCCTAATTAGTTTTTACTTACTTGGTCCTTTTCAAAGACT
Ancient         TCCAAGCTCATCTTTTCTTCTCCTAATTAGTTTTTACTTACTTGCTCCTTTTCAAAGACT
Eland           TCCAAGCTCATCTTTTCTTCTCCTAATTAGTCTTTATTTACTTGCTCCTTTTCAAAGACT
                ******************************* **** *** *** ***************

Hereford        TGGGTTAAAGGCACTAAGTCCGTCAGAATAAAGTGGATCTGCTACATCTTCCAAGCCTCT
Holstein        TGGGTTAAAGGCACTAAGTCCGTCAGAATAAAGTGGATCTGCTACATCTTCCAAGCCTCT
Tuli            TGGGTTAAAGGCACTAAGTCCGTCAGAATAAAGTGGATCTGCTACATCTTCCAAGCCTCT
Yak             TGGGTTAAAGGCACTAAGTCCGTCAGAATAAAGTGGATCTGCTACATCTTCCAAGCCTCT
Bison           TGGGTTAAAGGCACTAAGTCCGTCAGAATAAAGTGGATCTGCTACATCTTCCAAGCCTCT
Gaur            TGGGTTAAAGGCACTAAGTCCGTCAGAATAAAGTGGATCTGCTACATCTTCCAAGCCTCT
Mithan          TGGGTTAAAGGCACTAAGTCCGTCAGAATAAAGTGGATCTGCTACATCTTCCAAGCCTCT
Banteng         TGGGTTAAAGGCACTAAGTCCGTCAGAATAAAGTGGATCTGCTACATCTTCCAAGCCTCT
BubalusB        TGGTTTAAAGGCACTAAGTCCGTCAAAATAAAGTGGATCTGCTACATCTTCCAAGCATCT
BubalusC        TGGTTTAAAGGCACTAAGTCCGTCAAAATAAAGTGGATCTGCTACATCTTCCAAGCATCT
Murrah          TGGTTTAAAGGCACTAAGTCCGTCAGAATAAAGTGGATCTGCTACATCTTCCAAGCATCT
Indian          TGGTTTAAAGGCACTAAGTCCGTCAGAATAAAGTGGATCTGCTACATCTTCCAAGCATCT
Syncerus        TGGGTTAAAGGCACTAAGTCCGTCAGAATAAAGTGGATCTGCTACATCTTCCAAGCATCT
Ancient         TGGGTTAAAGGCACTAAGTCCGTCAGAATAAAGTGGATCTGCTACATCTTCCAAGCCTCT
Eland           TGGGTTAAAGGCACTAAGTCCGTCAGAATAAAGTGGATCTGCTACATCTTCCAAGCCTCT
                *** ********************* ****************************** ***

Hereford        TATTCTTTAGAGGATAGTGCATGTTTTACTTTTCTAATGTTAATGGATTCACTGGGTTTT
Holstein        TATTCTTTAGAGGATAGTGCATGTTTTACTTTTCTAATGTTAATGGATTCACTGGGTTTT
Tuli            TATTCTTTAGAGGATAGTGCATGTTTTACTTTTCTAATGTTAATGGATTCACTGGGTTTT
Yak             TATTCTTTAGAGGATAGTGCATGTTTTACTTTTCTAATGTTAATGGATTCACTGGGTTTT
Bison           TATTCTTTAGAGGATAGTGCATGTTTTACTTTTCTAATGTTAATGGATTCACTGGGTTTT
Gaur            TATTCTTTAGAGGATAGTGCATGTTTTACTTTTCTAATGTTAATGGATTCACTGGGTTTT
Mithan          TATTCTTTAGAGGATAGTGCATGTTTTACTTTTCTAATGTTAATGGATTCACTGGGTTTT
Banteng         TATTCTTTAGAGGATAGTGCATGTTTTACTTTTCTAATGTTAATGGATTCACTGGTTTTT
BubalusB        TATTCTTTAGAGGATAGTGCATATTTTACTTTTCTAATGTTAATGGATTCACTGTTTTTT
BubalusC        TATTCTTTAGAGGATAGTGCATATTTTACTTTTCTAATGTTAATGGATTCACTGTTTTTT
Murrah          TATTCTTTAGAGGATAGTGCATATTTTACTTTTCTAATGTTAATGGATTCACTGTTTTTT
Indian          TATTCTTTAGAGGATAGTGCATATTTTACTTTTCTAATGTTAATGGATTCACTGTTTTTT
Syncerus        TATTCTTTAGAGGATAGTGCATATTTCACTTTTCTAATGTTAATGGATTCACTGTTTTTT
Ancient         TATTCTTTAGAGGATAGTGCATGTTTTACTTTTCTAATGTTAATGGATTCACTGTTTTTT
Eland           TATTCTTTAGAGGATGGTGCATGTTTTACTTTTCTGATGTTAATGGATTCACTGTTTTTT
                *************** ****** *** ******** ******************  ****

Hereford        TTTTGTTTTGTTTTGTTTTTTCTCCTATTTTTTTTCCAAGGGAAGCATGGCCATGGAATC
Holstein        TTTTGTTTTGTTTTGTTTTTTCTCCTATTTTTTTTCCAAGGGAAGCATGGCCATGGAATC
Tuli            TTTTGTTTTGTTTTGTTTTTTCTCCTATTTTTTTTCCAAGGGAAGCATGGCCATGGAATC
Yak             TTTTGTTTTGTTTTGTTTTTTCTCCTATTTTTTTTCCAGGCCAAGCATGGCCATGGAATC
Bison           TTTTGTTTTGTTTTGTTTTTTCTCCTATTTTTTTTCCAAGGGAAGCATGGCCATGGAATC
Gaur            TGTTGTTTTGTTTTGTTTTTTCTCCTATTTTTTTTCCAAGGGAAGCATGGCCATGGAATC
Mithan          TGTTGTTTTGTTTTGTTTTTTCTCCTATTTTTTTTCCAAGGGAAGCATGGCCATGGAATC
Banteng         TTTTGTTTTGTTTTGTTTTTTCTCCTATTTTTTTCCCAAGGGAAGCATGGCCATGGAATC
BubalusB        TTTTGTTTTGTTTTGTTTTTTCTCCTATTTTTTCCCCAAGGGAAGCATGGCCATGGAATC
BubalusC        TTTTGTTTTGTTTTGTTTTTTCTCCTATTTTTTCCCCAAGGGAAGCATGGCCATGGAATC
Murrah          TTTGGTTTGGTTTGGTTTTTTCTCCTATTTTTTCCCCAAGGGAAGCATGGCCATGGAATC
Indian          TTTTGTTTTGTTTTGTTTTTTCTCCTATTTTTTCCCCAAGGGAAGCATGGCCATGGAATC
Syncerus        TTTTGTTTTGTTTTGTTTTTTCTCCTATTTTTTCCCCAAGGGAAGCATGGCCATGGAATC
Ancient         TTTTGTTTTGTTTTGTTTTTTCTCCTATTTTTTCCCCAAGGGAAGCATGGCCATGGAATC
Eland           TTTTGTTTTGTTTTGTTTTTTCTCCTATTTTTTCCCCAAGGGAAGCATGGCCATGGAATC
                * * **** **** *******************  *** *  ******************

Hereford        TGCCAAGGAGACTCGCTACTGTGCAGTGTGCAATGACTATGCCTCAGGCTACCATTACGG
Holstein        TGCCAAGGAGACTCGCTACTGTGCAGTGTGCAATGACTATGCCTCAGGCTACCATTACGG
Tuli            TGCCAAGGAGACTCGCTACTGTGCAGTGTGCAATGACTATGCCTCAGGCTACCATTACGG
Yak             TGCCAAGGAGACTCGCTACTGTGCAGTGTGCAATGACTATGCCTCAGGCTACCATTACGG
Bison           TGCCAAGGAGACTCGCTACTGTGCAGTGTGCAATGACTATGCCTCAGGCTACCATTATGG
Gaur            TGCCAAGGAGACTCGCTACTGTGCAGTGTGCAATGACTATGCTTCAGGCTACCATTACGG
Mithan          TGCCAAGGAGACTCGCTACTGTGCAGTGTGCAATGACTATGCCTCAGGCTACCATTACGG
Banteng         TGCCAAGGAGACTCGCTACTGTGCAGTGTGCAATGACTATGCCTCAGGCTACCATTACGG
BubalusB        TGCCAAGGAGACTCGCTACTGTGCAGTGTGCAATGACTATGCCTCAGGCTACCATTACGG
BubalusC        TGCCAAGGAGACTCGCTACTGTGCAGTGTGCAATGACTATGCCTCAGGCTACCATTACGG
Murrah          TGCCAAGGAGACTCGCTACTGTGCAGTGTGCAATGACTATGCCTCAGGCTACCATTACGG
Indian          TGCCAAGGAGACTCGCTACTGTGCAGTGTGCAATGACTATGCCTCAGGCTACCATTACGG
Syncerus        TGCCAAGGAGACTCGCTACTGTGCAGTGTGCAATGACTATGCCTCAGGCTACCATTACGG
Ancient         TGCCAAGGAGACTCGCTACTGTGCAGTGTGCAATGACTATGCCTCAGGCTACCATTACGG
Eland           TGCCAAGGAGACTCGCTACTGTGCAGTGTGCAATGACTATGCCTCAGGCTACCATTACGG
                ****************************************** ************** **

Hereford        AGTTTGGTCTTGCGAGGGCTGTAAGGCCTTCTTCAAGAGAAGTATTCAAGGTAATAGTGT
Holstein        AGTTTGGTCTTGCGAGGGCTGTAAGGCCTTCTTCAAGAGAAGTATTCAAGGTAATAGTGT
Tuli            AGTTTGGTCTTGCGAGGGCTGTAAGGCCTTCTTCAAGAGAAGTATTCAAGGTAATAGTGT
Yak             AGTTTGGTCTTGCGAGGGCTGTAAGGCCTTCTTCAAGAGAAGTATTCAAGGTAATAGTGT
Bison           AGTTTGGTCTTGCGAGGGCTGTAAGGCCTTCTTCAAGAGAAGTATTCAAGGTAATAGTGT
Gaur            AGTTTGGTCTTGCGAGGGCTGTAAGGCCTTCTTCAAGAGAAGTATTCAAGGTAATAGTGT
Mithan          AGTTTGGTCTTGCGAGGGCTGTAAGGCCTTCTTCAAGAGAAGTATTCAAGGTAATAGTGT
Banteng         AGTTTGGTCTTGCGAGGGCTGTAAGGCCTTCTTCAAGAGAAGTATTCAAGGTAATAGTGT
BubalusB        AGTTTGGTCTTGCGAGGGCTGTAAGGCCTTCTTCAAGAGAAGTATTCAAGGTAATAGTGT
BubalusC        AGTTTGGTCTTGCGAGGGCTGTAAGGCCTTCTTCAAGAGAAGTATTCAAGGTAATAGTGT
Murrah          AGTTTGGTCTTGCGAGGGCTGTAAGGCCTTCTTCAAGAGAAGTATTCAAGGTAATAGTGT
Indian          AGTTTGGTCTTGCGAGGGCTGTAAGGCCTTCTTCAAGAGAAGTATTCAAGGTAATAGTGT
Syncerus        AGTTTGGTCTTGCGAGGGCTGTAAGGCCTTCTTCAAGAGAAGTATTCAAGGTAATAGTGT
Ancient         AGTTTGGTCTTGCGAGGGCTGTAAGGCCTTCTTCAAGAGAAGTATTCAAGGTAATAGTGT
Eland           GGTTTGGTCTTGCGAGGGCTGTAAGGCCTTCTTCAAGAGAAGTATTCAAGGTAATAGTGT
                 ***********************************************************

Hereford        GTTGCAAACAACTCATCCCATTTTTTAATCCTAAGAGGGGAAGCAACAGAGGAAGACATA
Holstein        GTTGCAAACAACTCATCCCATTTTTTAATCCTAAGAGGGGAAGCAACAGAGGAAGACATA
Tuli            GTTGCAAACAACTCATCCCATTTTTTAATCCTAAGAGGGGAAGCAACAGAGGAAGACATA
Yak             GTTGCAAACAACTCATCCCATTTTTTAATCCTAAGAGGGGAAGCAACAGAGGAAGACATA
Bison           GTTGCAAACAACTCATCCCATTTTTTAATCCTAAGAGGGGAAGCAACAGAGGAAGACATA
Gaur            GTTGCAAACAACTCATCCCATTTTTTAATCCTAAGAGGGGAAGCAACAGAGGAAGACATA
Mithan          GTTGCAAACAACTCATCCCATTTTTTAATCCTAAGAGGGGAAGCAACAGAGGAAGACATA
Banteng         GTTGCAAACAACTCATCCCATTTTTTAATCCTAAGAGGGGAAGCAACAGAGGAAGACATA
BubalusB        GTTGCAAACAAGTCATCCCATTTTTTAATCCTAAGAGGGGAAGCAACAGAGGAAGACATA
BubalusC        GTTGCAAACAAGTCATCCCATTTTTTAATCCTAAGAGGGGAAGCAACAGAGGAAGACATA
Murrah          GTTGCAAACAAGTCATCCCATTTTTTAATCCTAAGAGGGGAAGCGACAGAGGAAGACATA
Indian          GTTGCAAACAAGTCATCCCATTTTTTAATCCTAAGAGGGGAAGCGACAGAGGAAGACATA
Syncerus        GTTGCAAACAACTCATCCCATTTTTTAATCCTAAGAGGGGAAGCAACAGAGGAAGACCTA
Ancient         GTTGCAAACAACTTATCCCATTTTTTAATCCTAAGAGGGGAAGCAACAGAGGAAGACATA
Eland           GTTGCAAACAACTTATCCCATTTTTTAATCCTAAGAGGGGAAGCAACAGAGGAAGACATA
                *********** * ****************************** ************ **

Hereford        TGATCAGGAAGAGATAAGGTCCCAGGAGAAGGAGTTGGCAAATGTTATGTATATTAAAAA
Holstein        TGATCAGGAAGAGATAAGGTCCCAGGAGAAGGAGTTGGCAAATGTTATGTATATTAAAAA
Tuli            TGATCAGGAAGAGATAAGGTCCCAGGAGAAGGAGTTGGCAAATGTTATGTATATTAAAAA
Yak             TGATCAGGAAGAGATAAGGTCCCAGGAGAAGGAGTTGGCAAATGTTATGTATATTAAAAA
Bison           TGATCAGGAAGAGATAAGGTCCCAGGAGAAGGAGTTGGCAAATGTTATGTATATTAAAAA
Gaur            TGATCAGGAAGAGATAAGGTCCCAGGAGAAGGAGTTGGCAAATGTTATGTATATTAAAAA
Mithan          TGATCAGGAAGAGATAAGGTCCCAGGAGAAGGAGTTGGCAAATGTTATGTATATTAAAAA
Banteng         TGATCAGGAAGAGATAAGGTCCCAGGAGAAGGAGTTGGCAAATGTTATGTATATTAAAAA
BubalusB        TGATCAGAAAGAGATAGGGTCCCAGGAGAAGGAGTTGGCAAATGTTATTTATATTAAAAA
BubalusC        TGATCAGAAAGAGATAGGGTCCCAGGAGAAGGAGTTGGCAAATGTTATTTATATTAAAAA
Murrah          TGATCAGGAAGAGATAGGGTCCCAGGAGAAGGAGTTGGCAAATGTTATTTATATTAAAAA
Indian          TGATCAGGAAGAGATAGGGTCCCAGGAGAAGGAGTTGGCAAATGTTATTTATATTAAAAA
Syncerus        TGATCAGGAAGAGATAAGGTCCCAGGAGAAGGAGTTGGCAAATGTTATTTATATTAAAAA
Ancient         TAATCAGGAAGAGATAAGGTCCCAGGAGAAGGAGTTGGCAAATGTTATTTATATTAAAAA
Eland           CAATCAGGAAGAGATAAGGTCCCAGGAGAAGGAGTTGGCAAATGTTATTTATATTAAAAA
                  ***** ******** ******************************* ***********

Hereford        TATGAAACACAAAATGGCATGCTCACATTTCTAATTTTTTTAAGGAAAGTGTTATAAAAT
Holstein        TATGAAACACAAAATGGCATGCTCACATTTCTAATTTTTTTAAGGAAAGTGTTATAAAAT
Tuli            TATGAAACACAAAATGGCATGCTCACATTTCTAATTTTTTTAAGGAAAGTGTTATAAAAT
Yak             TATGAAACACAAAATGGCATGCTCACATTTCTAATTTTTTTAAGGAAAGTGTTATAAAAT
Bison           TATGAAACACAAAATGGCATGCTCACATTTCTAATTTTTTTAAGGAAAGTGTTATAAAAT
Gaur            TATGAAACACAAAATGGCATGCTCACATTTCTAATTTTTTTAAGGAAAGTGTTATAAAAT
Mithan          TATGAAACACAAAATGGCATGCTCACATTTCTAATTTTTTTAAGGAAAGTGTTATAAAAT
Banteng         TATGAAACACAAAATGGCATGCTCACATTTCTAATTTTTTTAAGGAAAGTGTTATAAAAT
BubalusB        TATGAAACACAAAATGGCATGCTCAAATTTCTAATTTTTTTAAGGAAAGTGTTATAAAAT
BubalusC        TATGAAACACAAAATGGCATGCTCAAATTTCTAATTTTTTTAAGGAAAGTGTTATAAAAT
Murrah          TATGAAACACAAAATGGCATGCTCAAATTTCTAATTTTTTTAAGGAAAGTGTTATAAAAT
Indian          TATGAAACACAAAATGGCATGCTCAAATTTCTAATTTTTTTAAGGAAAGTGTTATAAAAT
Syncerus        TATGAAACACAAAATGGCATGCTCAAATTTCTAGCTTTTTTAAGGAAAGTGTTATAAAAT
Ancient         TATGAAACACAAAATGGCATGCTCAAATTTCTAATTTTTTTAAAGAAAGTGTTATAAAAT
Eland           TATGAAACACAAAATGGCATGCTCAAATTTCTAACTTTTTTTAAGAAAATGTTATAAAAT
                ************************* *******  ****** * **** ***********

Hereford        ACTTTCATTGCAAAGAAAAATACGAATAGGAAAAAAATTAATTAGAAATCACTCCATGGT
Holstein        ACTTTCATTGCAAAGAAAAATACGAATAGGAAAAAAATTAATTAGAAATCACTCCATGGT
Tuli            ACTTTCATTGCAAAGAAAAATACGAATAGGAAAAAAATTAATTAGAAATCACTCCATGGT
Yak             ACTTTCATTGCGAAGAAAAATACGAATAGGAAAAAAATTAATTAGAAATCACTCCATGGT
Bison           ACTTTCATTGCAAAGAAAAATACGAATAGGAAAAAAATTAATTAGAAATCACTCCATGGT
Gaur            ACTTTCATTGCAAAGAAAAATACAAATAGGAAAAAAATTAATTAGAAATCACTCCATGGT
Mithan          ACTTTCATTGCAAAGAAAAATACGAATAGGAAAAAAATTAATTAGAAATCACTCCATGGT
Banteng         ACTTTCATTGCAAAGAAAAATACGAATAGGAAAAAAATTAATTAGAAATCACTCCATGGT
BubalusB        ACTTTCATTGCAAAGAAAAATAAGAATAGGAAAAAAATTAATTAGAAATCACTCCATGGT
BubalusC        ACTTTCATTGCAAAGAAAAATAAGAATAGGAAAAAAATTAATTAGAAATCACTCCATGGT
Murrah          ACTTTCATTGCAAAGAAAAATAAGAATAGGAAAAAAATTAATTAGAAATCACTCCATGGT
Indian          ACTTTCATTGCAAAGAAAAATAAGAATAGGAAAAAAATTAATTAGAAATCACTCCATGGT
Syncerus        ACTTTCATTGCAAAGAAAAATAAGAATAGGAAAAAAATTAATTAGAAATCACTCCATGGT
Ancient         ACTTTCATTGCAAAGAAAAATAAGAATAGGAAAAAAATTAATTAGAAATCACTCCATGGT
Eland           ACTTTCATTGCAAAGAAAAATAAGAATAGGAAAAAAATTAATTAGAAATCACTCCACGGT
                *********** **********  ******************************** ***

Hereford        GGGAAGGTGGGTGCCCTGGGTCCAAGGTACCTACCGCCTTTCATCATGCCCACTTCATAG
Holstein        GGGAAGGTGGGTGCCCTGGGTCCAAGGTACCTACCGCCTTTCATCATGCCCACTTCATAG
Tuli            GGGAAGGTGGGTGCCCTGGGTCCAAGGTACCTACCGCCTTTCATCATGCCCACTTCATAG
Yak             GGGAAGGTGGGTGCCCTGGGTCCAAGGTACCTACCGCCTTTCATCATGCCCACTTCATAG
Bison           GGGAAGGTGGGTGCCCTGGGTCCAAGGTACCTACCGCCTTTCATCATGCCCACTTCATAG
Gaur            GGGAAGGTGGGTGCCCTGGGTCCAAGGTACCTACCGCCTTTCATCATGCCCACTTCATAG
Mithan          GGGAAGGTGGGTGCCCTGGGTCCAAGGTACCTACCGCCTTTCATCATGCCCACTTCATAG
Banteng         GGGAAGGTGGGTGCCCTGGGTCCAAGGTACCTACCGCCTTTCATCATGCCCACTTCATAG
BubalusB        GGGAAGGTGGGTGCCCCGGGCCCAAGGTACCTACCGCCTTTCATCATGCCCACTTCATAG
BubalusC        GGGAAGGTGGGTGCCCCGGGCCCAAGGTACCTACCGCCTTTCATCATGCCCACTTCATAG
Murrah          GGGAAGGTGGGTGCCCCGGGCCCAAGGTACTTACCGCCTTTCATCATGCCCACTTCATAG
Indian          GGGAAGGTGGGTGCCCCGGGCCCAAGGTACCTACCGCCTTTCATCATGCCCACTTCATAG
Syncerus        GGGAAGGTGGGTGCCCCGGGCCCAAGGTACCTACCGCCTTTCATCATGCCCACTTCATAG
Ancient         GGGAAGGTGGGTGCCCTGGGCCCAAGGTACCTACCGCCTTTCATCATGCCCACTTCGTAG
Eland           GGGAAGGTGGGTGCCCTGGGCCCAAGGTACCTACCGCCTTTCATCATGCCCACTTCGTAG
                **************** *** ********* ************************* ***

Hereford        CACTTGCGTAGCCGGCAGGCCTGACAGCTCTTCCTCCTGTTTTTATCAATCGTGCACGTA
Holstein        CACTTGCGTAGCCGGCAGGCCTGACAGCTCTTCCTCCTGTTTTTATCAATCGTGCACGTA
Tuli            CACTTGCGTAGCCGGCAGGCCTGACAGCTCTTCCTCCTGTTTTTATCAATCGTGCACGTA
Yak             CACTTGCGTAGCCGGCAGGCCTGACAGCTCTTCCTCCTGTTTTTATCAATCGTGCACGTA
Bison           CACTTGCGTAGCCGGCAGGCCTGACAGCTCTTCCTCCTGTTTTTATCAATCGTGCACGTA
Gaur            CACTTGCGTAGCCGGCAGGCCTGACAGCTCTTCCTCCTGTTTTTATCAATCGTGCACGTA
Mithan          CACTTGCGTAGCCGGCAGGCCTGACAGCTCTTCCTCCTGTTTTTATCAATCGTGCACGTA
Banteng         CACTTGCGTAGCCGGCAGGCCTGACAGCTCTTCCTCCTGTTTTTATCAATCGTGCACGTA
BubalusB        CATTTGCGTAGCCGGCAGGCCTGACAGCTCTTCCTCCTGTTTTTATCAATCGTGCACGTA
BubalusC        CATTTGCGTAGCCGGCAGGCCTGACAGCTCTTCCTCCTGTTTTTATCAATCGTGCACGTA
Murrah          CATTTGCGTAGCCGGCAGGCCTGACAGCTCTTCCTCCTGTTTTTATCAATCGTGCACGTA
Indian          CATTTGCGTAGCCGGCAGGCCTGACAGCTCTTCCTCCTGTTTTTATCAATCGTGCACGTA
Syncerus        CACTTGCGTAGCCGGCAGGCCTGACAGCTCTTCCTCCTGTTTTTATCAATCGTGCACGTA
Ancient         CACTTGCGTAGCCGGCAGGCCTGACAGCTCTTCCTCCTGTTTTTATCAATCGTGCACGTA
Eland           CACTTGCGTAGCCGGCAGGCCTGACAGCTCTTCCTCCTGTTTTTATCAATTGTGCACGTA
                ** *********************************************** *********

Hereford        TTAGGTTTTCCATCATCACTTACTTGACTTTCCCTTGTTGCTACCTCAACCCACTGTCCT
Holstein        TTAGGTTTTCCATCATCACTTACTTGACTTTCCCTTGTTGCTACCTCAACCCACTGTCCT
Tuli            TTAGGTTTTCCATCATCACTTACTTGACTTTCCCTTGTTGCTACCTCAACCCACTGTCCT
Yak             TTAGGTTTTCCATCATCACTTACTTGACTTTCCCTTGTTGCTACCTCAACCCACTGTCCT
Bison           TTAGGTTTTCCATCATCACTTACTTGACTTTCCCTTGTTGCTACCTCAACCCACTGTCCT
Gaur            TTAGGTTTTCCATCATCACTTACTTGACTTTCCCTTGTTGCTACCTCAACCCACTGTCCT
Mithan          TTAGGTTTTCCATCATCACTTACTTGACTTTCCCTTGTTGCTACCTCAACCCACTGTCCT
Banteng         TTAGGTTTTCCATCATCACTTACTTGACTTTCCCTTGTTGCTACCTCAACCCACTGTCCT
BubalusB        TTAGATTTTCCATCATCACTTACTTGACTTTCCCATGTTGCTACCTCAACCCACTGTCCT
BubalusC        TTAGATTTTCCATCATCACTTACTTGACTTTCCCATGTTGCTACCTCAACCCACTGTCCT
Murrah          TTAGATTTTCCATCATCACTTACTTGACTTTCCCATGTTGCTACCTCAACCCACTGTCCT
Indian          TTAGATTTTCCATCATCACTTACTTGACTTTCCCATGTTGCTACCTCAACCCACTGTCCT
Syncerus        TTAGGTTTTCCATCATCACTTACTTGACTTTCCCATGTTGCTACCTCAACCCACTGTCCT
Ancient         TTAGGTTTTCCATCATCACTTACTTGACTTTCCCATGTTGCTACCTCAACCCACTGTCCT
Eland           TTAGGTTTTCCATCATCACTTACTTGACTTTCCCACGTTGCTACCTCAACCCACTGTCCT
                **** *****************************  ************************

Hereford        TTTTGTGTCCTTCTTGAAGTGTTAAAAAAAAAAAAAAACTCTCCTAGACTGAATTTCCGC
Holstein        TTTTGTGTCCTTCTTGAAGTGTTAAAAAAAAAAAAAAACTCTCCTAGACTGAATTTCCGC
Tuli            TTTTGTGTCCTTCTTGAAGTGTTAAAAAAAAAAAAAAACTCTCCTAGACTGAATTTCCGC
Yak             TTTTGTGTCCTTCTTGAAGTGTTAAAAAAAAAAAAAAACTCTCCTAGACTGAATTTCCGC
Bison           TTTTGTGTCCTTCTTGAAGTGTTAAAAAAAAAAAAAAACTCTCCTAGACTGAATTTCCGC
Gaur            TTTTGTGTCCTTCTTGAAGTGTTAAAAAAAAAAAAAAACTCTCCTAGACTGAATTTCCGC
Mithan          TTTTGTGTCCTTCTTGAAGTGTTAAAAAAAAAAAAAAACTCTCCTAGACTGAATTTCCGC
Banteng         TTTTGTGTCCTTCTTGAAGTGTTAAAAAAAAAAAAAAACTCTCCTAGACTGAATTTCCGC
BubalusB        TTTTGTGTCCTTCTTGAAGTGCTAAAAACAAAAACAAACTCTCCTAAACTGAATTTCCAC
BubalusC        TTTTGTGTCCTTCTTGAAGTGCTAAAAACAAAAACAAACTCTCCTAAACTGAATTTCCAC
Murrah          TTTTGTGTCCTTCTTGAAGTGCTAAAAACAAAAACAAACTCTCCTAGACTGAATTTCCAC
Indian          TTTTGTGTCCTTCTTGAAGTGCTAAAAACAAAAACAAACTCTCCTAGACTGAATTTCCAC
Syncerus        TTTTGTGTCCTTCTTGAAGTGCTAAAAACAAAAACAAACTCTCCTAGACTGAATTTCCGC
Ancient         TTTTGTGTCCTTCTTGAAGTGTTAAAAAAAAAAACAAACTCTCCTAGACTGAATTTCCGC
Eland           TTTTGTGTCCTTCTTAAAGTGTTAAAAACGAAAACAAACTCTCCTAGACTGAATTTCCGC
                *************** ***** ******  **** *********** *********** *

Hereford        CTCTCCCATTCTTTGCAAAAATCCATTTTGGTTCACAAAGCCTATATTTGGGGGCATTAA
Holstein        CTCTCCCATTCTTTGCAAAAATCCATTTTGGTTCACAAAGCCTATATTTGGGGGCATTAA
Tuli            CTCTCCCATTCTTTGCAAAAATCCATTTTGGTTCACAAAGCCTATATTTGGGGGCATTAA
Yak             CTCTCCCATTCTTTGCGAAAATCCATTTTGGTTCACAAAGCCTATATTTGGGGGCATTAA
Bison           CTCTCCCATTCTTTGCAAAAATCCATTTTGGTTCACAAAGCCTATATTTGGGGGCATTAA
Gaur            CTCTCCCATTCTTTGCGAAAATCCATTTTGGTTCACAAAGCCTATATTTGGGGGCATTAA
Mithan          CTCTCCCATTCTTTGCGAAAATCCATTTTGGTTCACAAAGCCTATATTTGGGGGCATTAA
Banteng         CTCTCCCATTCTTTGCAAAAATCCATTTTGGTTCACAAAGCCTATATTTGGGGGCATTAA
BubalusB        CTCTCCCATTCTTTGTGAAAATCCATTTTGGTTCACAAAGCCTATATTTGGGGGCATTAA
BubalusC        CTCTCCCATTCTTTGTGAAAATCCATTTTGGTTCACAAAGCCTATATTTGGGGGCATTAA
Murrah          CTCTCCCATTCTTTGTGAAAATCCATTTTGGTTCACAAAGCCTATATTTGGGGGCATTAA
Indian          CTCTCCCATTCTTTGTGAAAATCCATTTTGGTTCACAAAGCCTATATTTGGGGGCATTAA
Syncerus        CTCTCCCATTCTTTGCGAAAATCCATTTTGGTTCACAAAGCCTATATTTGGGGGCATTAA
Ancient         CTCTCTCATTCTTTGCGAAAATCCATTTTGGTTCACAAAGCCTATATTTGGGGGCATTAA
Eland           CTCTCTCATTCTTTGTGAAAATCCATTTTGGTTCACAAAGCCTATATTTGGGGGCATTAA
                ***** *********  *******************************************

Hereford        AAATGGTTTTCATGTGAAAGTTTATATGAGCAAAAGAATAAGCTATTTTTGTGTGTGTGT
Holstein        AAATGGTTTTCATGTGAAAGTTTATATGAGCAAAAGAATAAGCTATTTTTGTGTGTGTGT
Tuli            AAATGGTTTTCATGTGAAAGTTTATATGAGCAAAAGAATAAGCTATTTTTGTGTGTGTGT
Yak             AAATGGTTTTCATGTGAAAGTTTATATGAGCAAAAGAATAAGCTATTTTTGTGTGTGTGT
Bison           AAATGGTTTTCATGTGAAAGTTTATATGAGCAAAAGAATAAGCTATTTTTGTGTGTGTGT
Gaur            AAATGGTTTTCATGTGAAAGTTTATATGAGCAAAAGAATAAGCTATTTTTGTGTGTGTGT
Mithan          AAATGGTTTTCATGTGAAAGTTTATATGAGCAAAAGAATAAGCTATTTTTGTGTGTGTGT
Banteng         AAATGGTTTTCATGTGAAAGTTTATATGAGCAAAAGAATAAGCTATTTTTGTGTGTGTGT
BubalusB        AAATGGTTTTCATGTGAAAGTTTATATGAGCAAAAGAATAAGCTATTTTTGTGTGTGTGT
BubalusC        AAATGGTTTTCATGTGAAAGTTTATATGAGCAAAAGAATAAGCTATTTTTGTGTGTGTGT
Murrah          AAATGGTTTCCATGTGAAAGTTTATATGAGCAAAAGAATAAGCTATTTTTGTGTGTGTGT
Indian          AAATGGTTTCCATGTGAAAGTTTATATGAGCAAAAGAATAAGCTATTTTTGTGTGTGTGT
Syncerus        AAATGGTTTTCATGTGAAAGTTTATATGAGCAAAAGAATAAGCTATTTGTGTGTGTGTGT
Ancient         AAATGGTTTTCATGTGAAAGTTTATATGAGCAAAAGAATAAGCTATTTTTGTGTGTGTGT
Eland           AAATGGTTTTCATGTGAAAGTTTATATGAACAAAAGAATAAGCTATTTTTGTGTGTGTGT
                ********* ******************* ****************** ***********

Hereford        TCTCAGGAATACGGAAAGACCGAAGAGGAGGGAGAATGTTGAAGCACAAGCGCCAGAGAG
Holstein        TCTCAGGGATACGGAAAGACCGAAGAGGAGGGAGAATGTTGAAGCACAAGCGCCAGAGAG
Tuli            TCTCAGGAATACGGAAAGACCGAAGAGGAGGGAGAATGTTGAAGCACAAGCGCCAGAGAG
Yak             TCTCAGGGATACGGAAAGACCGAAGAGGAGGGAGAATGTTGAAGCACAAGCGCCAGAGAG
Bison           TCTCAGGGATACGGAAAGACCGAAGAGGAGGGAGAATGTTGAAGCACAAGCGCCAGAGAG
Gaur            TCTCAGGGATACGGAAAGACCGAAGAGGAGGGAGAATGTTGAAGCACAAGCGCCAGAGAG
Mithan          TCTCAGGGATACGGAAAGACCGAAGAGGAGGGAGAATGTTGAAGCACAAGCGCCAGAGAG
Banteng         TCTCAGGGATACGGAAAGACCGAAGAGGAGGGAGAATGTTGAAGCACAAGCGCCAGAGAG
BubalusB        TCTCAGGGATACGGAAAGACCGAAGAGGAGGGAGAATGTTGAAGCACAAGCGCCAGAGAG
BubalusC        TCTCAGGGATACGGAAAGACCGAAGAGGAGGGAGAATGTTGAAGCACAAGCGCCAGAGAG
Murrah          TCTCAGGGATACGGAAAGACCGAAGAGGAGGGAGAATGTTGAAGCACAAGCGCCAGAGAG
Indian          TCTCAGGGATACGGAAAGACCGAAGAGGAGGGAGAATGTTGAAGCACAAGCGCCAGAGAG
Syncerus        TCTCAGGGATACGGAAAGACCGAAGAGGAGGGAGGATGTTGAAGCACAAGCGCCAGAGAG
Ancient         TCTCAGGGATACGGAAAGACCGAAGAGGAGGGAGAATGTTGAAGCACAAGCGCCAGAGAG
Eland           TCTCAGGGATACGGAAAGACCGAAGAGGAGGGAGAATGTTGAAGCACAAGCGCCAGAGAG
                ******* ************************** *************************

Hereford        ATGATGGGGAGGGCAGGAACGAAGCGGTGCCCTCCGGAGACATGAGAGCTGCCAACCTTT
Holstein        ATGATGGGGAGGGCAGGAACGAAGCGGTGCCCTCCGGAGACATGAGAGCTGCCAACCTTT
Tuli            ATGATGGGGAGGGCAGGAACGAAGCGGTGCCCTCCGGAGACATGAGAGCTGCCAACCTTT
Yak             ATGATGGGGAGGGCAGGAACGAAGCGGTGCCCTCCGGAGACATGAGAGCTGCCAACCTTT
Bison           ATGATGGGGAGGGCAGGAACGAAGCGGTGCCCTCTGGAGACATGAGAGCTGCCAACCTTT
Gaur            ATGATGGGGAGGGCAGGAACGAAGCGGTGCCCTCTGGAGACATGAGAGCTGCCAACCTTT
Mithan          ATGATGGGGAGGGCAGGAACGAAGCGGTGCCCTCTGGAGACATGAGAGCTGCCAACCTTT
Banteng         ATGATGGGGAGGGCAGGAACGAAGCGGTGCCCTCTGGAGACATGAGAGCTGCCAACCTTT
BubalusB        ATGATGGGGAGGGCAGGAACGAAGCGGTGCCCTCCGGAGACATGAGAGCTGCCAACCTTT
BubalusC        ATGATGGGGAGGGCAGGAACGAAGCGGTGCCCTCCGGAGACATGAGAGCTGCCAACCTTT
Murrah          ATGATGGGGAGGGCAGGAACGAAGCGGTGCCCTCCGGAGACATGAGAGCTGCCAACCTTT
Indian          ATGATGGGGAGGGCAGGAACGAAGCGGTGCCCTCCGGAGACATGAGAGCTGCCAACCTTT
Syncerus        ATGATGGGGAGGGCAGGAACGAAGCGGTGCCCTCCGGAGACATGAGAGCTGCCAACCTTT
Ancient         ATGATGGGGAGGGCAGGAACGAAGCGGTGCCCTCCGGAGACATGAGAGCTGCCAACCTTT
Eland           ATGATGGGGAGGGCAGGAACGAAGCAGTGCCCTCCGGAGACATGAGAGCTGCCAACCTTT
                ************************* ******** *************************

Hereford        GGCCAAGCCCCATCATGATTAAACACACTAAGAAGAACAGCCCGGTGTTGTCCCTGACAG
Holstein        GGCCAAGCCCCATCATGATTAAACACACTAAGAAGAACAGCCCGGTGTTGTCCCTGACAG
Tuli            GGCCAAGCCCCATCATGATTAAACACACTAAGAAGAACAGCCCGGTGTTGTCCCTGACAG
Yak             GGCCAAGCCCCATCATGATTAAACACACTAAGAAGAACAGCCCGGTGTTGTCCCTGACAG
Bison           GGCCAAGCCCCATCATGATTAAACACACTAAGAAGAACAGCCCGGTGTTGTCCCTGACAG
Gaur            GGCCAAGCCCCATCATGATTAAACACACTAAGAAGAACAGCCCGGTGTTGTCCCTGACAG
Mithan          GGCCAAGCCCCATCATGATTAAACACACTAAGAAGAACAGCCCGGTGTTGTCCCTGACAG
Banteng         GGCCAAGCCCCATCATGATTAAACACACTAAGAAGAACAGCCCGGTGTTGTCCCTGACAG
BubalusB        GGCCAAGCCCCATCATGATTAAACACACTAAGAAGAACAGCCCGGTGTTGTCCCTGACAG
BubalusC        GGCCAAGCCCCATCATGATTAAACACACTAAGAAGAACAGCCCGGTGTTGTCCCTGACAG
Murrah          GGCCAAGCCCCATCATGATTAAACACACTAAGAAGAACAGCCCGGTGTTGTCCCTGACAG
Indian          GGCCAAGCCCCATCATGATTAAACACACTAAGAAGAACAGCCCGGTGTTGTCCCTGACAG
Syncerus        GGCCAAGCCCCATCATGATTAAACACACTAAGAAGAACAGCCCGGTGTTGTCCCTGACAG
Ancient         GGCCAAGCCCGATCATGATTAAACACACTAAGAAGAACAGCCCGGTGTTGTCCCTGACAG
Eland           GGCCAAGCCCGATCATGATTAAACACACTAAGAAGAACAGCCCGGTGTTGTCCCTGACAG
                ********** *************************************************

Hereford        CTGACCAGATGATCAGTGCCTTGCTGGAGGCTGAGCCCCCCATAATCTATTCTGAGTATG
Holstein        CTGACCAGATGATCAGTGCCTTGCTGGAGGCTGAGCCCCCCATAATCTATTCTGAGTATG
Tuli            CTGACCAGATGATCAGTGCCTTGCTGGAGGCTGAGCCCCCCATAATCTATTCTGAGTATG
Yak             CTGACCAGATGATCAGTGCCTTGCTGGAGGCTGAGCCCCCCATAATCTATTCTGAGTATG
Bison           CTGACCAGATGATCAGTGCCTTGCTGGAGGCTGAGCCCCCCATAATCTATTCTGAGTATG
Gaur            CTGACCAGATGATCAGTGCCTTGCTGGAGGCTGAGCCCCCCATAATCTATTCTGAGTATG
Mithan          CTGACCAGATGATCAGTGCCTTGCTGGAGGCTGAGCCCCCCATAATCTATTCTGAGTATG
Banteng         CTGACCAGATGATCAGTGCCTTGCTGGAGGCTGAGCCCCCCATAATCTATTCTGAGTATG
BubalusB        CTGACCAGATGATCAGTGCCTTGCTGGAGGCTGAGCCCCCCATAATCTATTCTGAGTATG
BubalusC        CTGACCAGATGATCAGTGCCTTGCTGGAGGCTGAGCCCCCCATAATCTATTCTGAGTATG
Murrah          CTGACCAGATGATCAGTGCCTTGCTGGAGGCTGAGCCCCCCATAATCTATTCTGAGTATG
Indian          CTGACCAGATGATCAGTGCCTTGCTGGAGGCTGAGCCCCCCATAATCTATTCTGAGTATG
Syncerus        CTGACCAGATGATCAGTGCCTTGCTGGAGGCTGAGCCCCCCATAATCTATTCTGAGTATG
Ancient         CTGACCAGATGATCAGTGCCTTGCTGGATGCTGAGCCCCCCATAATCTATTCTGAGTATG
Eland           CTGACCAGATGATCAGTGCCTTGCTGGATGCTGAGCCCCCCATAATCTATTCTGAGTATG
                **************************** *******************************

Hereford        ACCCTACCAGACCTTTCAGTGAGGCTTCAATGATGGGCTTGCTGACCAACCTTGCAGACA
Holstein        ACCCTACCAGACCTTTCAGTGAGGCTTCAATGATGGGCTTGCTGACCAACCTTGCAGACA
Tuli            ACCCTACCAGACCTTTCAGTGAGGCTTCAATGATGGGCTTGCTGACCAACCTTGCAGACA
Yak             ACCCTACCAGACCTTTCAGTGAGGCTTCAATGATGGGCTTGCTGACCAACCTTGCAGACA
Bison           ACCCTACCAGACCTTTCAGTGAGGCTTCAATGATGGGCTTGCTGACCAACCTTGCAGACA
Gaur            ACCCTACCAGACCTTTCAGTGAGGCTTCAATGATGGGCTTGCTGACCAACCTTGCAGACA
Mithan          ACCCTACCAGACCTTTCAGTGAGGCTTCAATGATGGGCTTGCTGACCAACCTTGCAGACA
Banteng         ACCCTACCAGACCTTTCAGTGAGGCTTCAATGATGGGCTTGCTGACCAACCTTGCAGACA
BubalusB        ACCCTACCAGACCTTTCAGTGAGGCTTCAATGATGGGCTTGCTGACCAACCTTGCAGACA
BubalusC        ACCCTACCAGACCTTTCAGTGAGGCTTCAATGATGGGCTTGCTGACCAACCTTGCAGACA
Murrah          ACCCTACCAGACCTTTCAGTGAGGCTTCAATGATGGGCTTGCTGACCAACCTTGCAGACA
Indian          ACCCTACCAGACCTTTCAGTGAGGCTTCAATGATGGGCTTGCTGACCAACCTTGCAGACA
Syncerus        ACCCTACCAGACCTTTCAGTGAGGCTTCAATGATGGGCTTGCTGACCAACCTTGCAGACA
Ancient         ACCCTACCAGACCTTTCAGTGAGGCTTCGATGATGGGCTTGCTGACCAACCTTGCAGACA
Eland           ACCCTAGCAGACCTTTCAGTGAGGCTTCGATGATGGGCTTGCTGACCAGCCTTGCAGACA
                ****** ********************* ******************* ***********

Hereford        GGGAGCTGGTACACATGATCAACTGGGCAAAGAGGGTGCCAGGTAAGAAGACCAAGCTTG
Holstein        GGGAGCTGGTACACATGATCAACTGGGCAAAGAGGGTGCCAGGTAAGAAGACCAAGCTTG
Tuli            GGGAGCTGGTACACATGATCAACTGGGCAAAGAGGGTGCCAGGTAAGAAGACCAAGCTTG
Yak             GGGAGCTGGTACACATGATCAACTGGGCAAAGAGGGTGCCAGGTAAGAAGACCAAGCTTG
Bison           GGGAGCTGGTACACATGATCAACTGGGCAAAGAGGGTGCCAGGTAAGAAGACCAAGCTTG
Gaur            GGGAGCTGGTACACATGATCAACTGGGCAAAGAGGGTGCCAGGTAAGAAGACCAAGCTTG
Mithan          GGGAGCTGGTACACATGATCAACTGGGCAAAGAGGGTGCCAGGTAAGAAGACCAAGCTTG
Banteng         GGGAGCTGGTACACATGATCAACTGGGCAAAGAGGGTGCCAGGTAAGAAGACCAAGCTTG
BubalusB        GGGAGCTGGTACACATGATCAACTGGGCAAAGAGGGTGCCAGGTAAGAAGACTAAGCTGG
BubalusC        GGGAGCTGGTACACATGATCAACTGGGCAAAGAGGGTGCCAGGTAAGAAGACTAAGCTGG
Murrah          GGGAGCTGGTACACATGATCAACTGGGCAAAGAGGGTGCCAGGTAAGAAGACTAAGCTGG
Indian          GGGAGCTGGTACACATGATCAACTGGGCAAAGAGGGTGCCAGGTAAGAAGACTAAGCTGG
Syncerus        GGGAGCTGGTACACATGATCAACTGGGCAAAGAGGGTGCCAGGTAAGAAGACTAAGCTTG
Ancient         GGGAGCTGGTACACATGATCAACTGGGCAAAGAGGGTGCCAGGTAAGAAGACTAAGCTTG
Eland           GGGAGCTGGTACACATGATCAACTGGGCAAAGAGGGTGCCAGGTAAGAAGACTAAGCTTG
                **************************************************** ***** *

Hereford        ACTTTTATTTTGAAGAGCCATTCACTATTCATGAACAGGTTGCCATACGTACCATGGGAG
Holstein        ACTTTTATTTTGAAGAGCCATTCACTATTCATGAACAGGTTGCCATACGTACCATGGGAG
Tuli            ACTTTTATTTTGAAGAGCCATTCACTATTCATGAACAGGTTGCCATACGTACCATGGGAG
Yak             ACTTTTATTTTGAAGAGCCATTCACTATTCATGAACAGGTTGCCATACGTACCATGGGAG
Bison           ACTTTTATTTTGAAGAGCCATTCACTATTCATGAACAGGTTGCCATACGTACCATGGGAG
Gaur            ACTTTTATTTTGAAGAGCCATTCACTATTCATGAACAGGTTGCCATACGTACCATGGGAG
Mithan          ACTTTTATTTTGAAGAGCCATTCACTATTCATGAACAGGTTGCCATACGTACCATGGGAG
Banteng         ACTTTTATTTTGAAGAGCCATTCACTATTCATGAACAGGTTGCCATACATACCATGGGAG
BubalusB        ACTTTTATTTTGAAGAGCCATTCACTATTCATGAACAGGTTGCCATACGTACCATGGGAG
BubalusC        ACTTTTATTTTGAAGAGCCATTCACTATTCATGAACAGGTTGCCATACGTACCATGGGAG
Murrah          ACTTTTATTTTGAAGAGCCATTCACTATTCATGAACAGGTTGCCATACGTACCATGGGAG
Indian          ACTTTTATTTTGAAGAGCCATTCACTATTCATGAACAGGTTGCCATACGTACCATGGGAG
Syncerus        ACTTTTATTTTGAAGAGCCATTCACTATTCATGAACAGGTTGCCATACGTACCATGGGAG
Ancient         ACTTTTATTTTGAAGAGCCATTCACTATTCATGAACAGGTTGCCATACGTACCATGGGAG
Eland           ACTTTTATTTGGAAGAGCCATTCACTATTCATGAACAGGTTGCCATACGTACCATGGGAG
                ********** ************************************* ***********

Hereford        AGATAGTGGGACACAATAGCTTGTTATCTAGTTGATTTCAAGGTTATATCAGAACTGATT
Holstein        AGATAGTGGGACACAATAGCTTGTTATCTAGTTGATTTCAAGGTTATATCAGAACTGATT
Tuli            AGATAGTGGGACACAATAGCTTGTTATCTAGTTGATTTCAAGGTTATATCAGAACTGATT
Yak             AGATAGTGGGACACAATAGCTTGTTATCTAGTTGATTTCAAGGTTATATCAGAACTGATT
Bison           AGATAGTGGGACACAATAGCTTGTTATCTAGTTGATTTCAAGGTTATATCAGAACTGATT
Gaur            AGATAGTGGGACACAATAGCTTGTTATCTAGTTGATTTCAAGGTTATATCAGAACTGATT
Mithan          AGATAGTGGGACACAATAGCTTGTTATCTAGTTGATTTCAAGGTTATATCAGAACTGATT
Banteng         AGATAGTGGGACACAATAGCTTGTTATCTAGTTGATTTCAAGGTTATATCAGAACTGATT
BubalusB        AGATAGTGGGACACAATAGCTTGTTATCTAGTTGATTTCAAGGTTATATCAGAACTGATT
BubalusC        AGATAGTGGGACACAATAGCTTGTTATCTAGTTGATTTCAAGGTTATATCAGAACTGATT
Murrah          AGATAGTGGGACACAATAGCTTGTTATCTAGTTGATTTCAAGGTTATATCAGAACTGATT
Indian          AGATAGTGGGACACAATAGCTTGTTATCTAGTTGATTTCAAGGTTATATCAGAACTGATT
Syncerus        AGATAGTGGGACACAATAGCTTGTTATCTAGTTGATTTCAAGGTTATATCAGAACTGATT
Ancient         AGATAGTGGGACACAATAGCTTGTTATCTAGTTGATTTCAAGGTTATATCAGAACTGATT
Eland           AGATAGTGGGACACAATAGCTTGTTATCTAGTTGATTTCAAGGTTATATCAGAATTGATT
                ****************************************************** *****

Hereford        AATTTTCAGTAACTATACACTCTTAATTCTCCTGGAAATTAGGAAATAGTGTTTTTGGCG
Holstein        AATTTTCAGTAACTATACACTCTTAATTCTCCTGGAAATTAGGAAATAGTGTTTTTGGCG
Tuli            AATTTTCAGTAACTATACACTCTTAATTCTCCTGGAAATTAGGAAATAGTGTTTTTGGCG
Yak             AATTTTCAGTAACTATACACTCTTAATTCTCCTGGAAATTAGGAAATAGTGTTTTTGGCG
Bison           AATTTTCAGTAACTATACACTCTTAATTCTCCTGGAAATTAGGAAATAGTGTTTTTGGCG
Gaur            AATTTTCAGTAACTATACACTCTTAATTCTCCTGGAAATTAGGAAATAGTGTTTTTGGCG
Mithan          AATTTTCAGTAACTATACACTCTTAATTCTCCTGGAAATTAGGAAATAGTGTTTTTGGCG
Banteng         AATTTTCAGTAACTATACACTCTTAATTCTCCTGGAAATTAGGAAATAGTGTTTTTGGCG
BubalusB        AATTTTCAGTAACTATACACTCTTAATTCTCCTGGAAATTAGGAAATAGTGTTTTTGGCG
BubalusC        AATTTTCAGTAACTATACACTCTTAATTCTCCTGGAAATTAGGAAATAGTGTTTTTGGCG
Murrah          AATTTTCAGTAACTATACACTCTTAATTCTCCTGGAAATTAGGAAATAGTGTTTTTGGCG
Indian          AATTTTCAGTAACTATACACTCTTAATTCTCCTGGAAATTAGGAAATAGTGTTTTTGGCG
Syncerus        AATTTTCAGTAACTATACACTCTTAATTCTCCTGGAAATTAGGAAATAGTGTTTTTGGCG
Ancient         AATTTTCAGTATCTATACACTCTTAATTCTCCTGGAAATTAGGAAATAGTGTTTTTGGCG
Eland           AATTTTCAGTATCTATACACTCTTAATTCTCCTGGAAATTAGGGAATAGTGTTTTTGGCC
                *********** ******************************* *************** 

Hereford        AAAGGCCTGTCAGAGAAGAGATGGCTGGTATGACTGTCACGGCCCCAAAGCAAGCAGAGC
Holstein        AAAGGCCTGTCAGAGAAGAGATGGCTGGTATGACTGTCACGGCCCCAAAGCAAGCAGAGC
Tuli            AAAGGCCTGTCAGAGAAGAGATGGCTGGTATGACTGTCACGGCCCCAAAGCAAGCAGAGC
Yak             AAAGGCCTGTCAGAGAAGAGATGGCTGGTATGACTGTCACGGCCCCAGAGCAAGCAGAGC
Bison           AAAGGCCTGTCAGAGAAGAGATGGCTGGTATGACTGTCACGGCCCCAAAGCAAGCAGAGC
Gaur            AAAGGCCTGTCAGAGAAGAGATGGCTGGTATGACTGTCACGGCCCCAAAGCAAGCAGAGC
Mithan          AAAGGCCTGTCAGAGAAGAGATGGCTGGTATGACTGTCACGGCCCCAAAGCAAGCAGAGC
Banteng         AAAGGCCTGTCAGAGAAGAGATGGCTGGTATGACTGTCACGGCCCCAAAGCAAGCAGAGC
BubalusB        AAGGGCCTGTCAGAGAAGAGATGGCTGGTATGACTGTCACGGCCCCAAAGCAAGCAGAGC
BubalusC        AAGGGCCTGTCAGAGAAGAGATGGCTGGTATGACTGTCACGGCCCCAAAGCAAGCAGAGC
Murrah          AAGGGCCTGTCAGAGAAGAGATGGCTGGTATGACTGTCACGGCCCCAAAGCAAGCAGAGC
Indian          AAGGGCCTGTCAGAGAAGAGATGGCTGGTATGACTGTCACGGCCCCAAAGCAAGCAGAGC
Syncerus        AGGGGCCTGTCAGAGAAGAGATGGCTGGTATGACTGTCACGGCCCCAAAGCAAGCAGAGC
Ancient         AAAGGCCTGTCAGAGAAGAGATGGCTGGTATGACTGTCACGGCCCCAAAGCAAGCAGAGC
Eland           AAAGGCCAGTCAGAGAAGAGATGGCTGGTATGACTGTCACGGCCCCAAAGCAAGCAGAGC
                *  **** *************************************** ************

Hereford        CTTTCTAGGAAATCTTGATGACAAACCCTGGAAACTGGCTCACACACAGGAGGTGACATG
Holstein        CTTTCTAGGAAATCTTGATGACAAACCCTGGAAACTGGCTCACACACAGGAGGTGACATG
Tuli            CTTTCTAGGAAATCTGGATGACAAACCCTGGAAACTGGCTCACACACAGGAGGTGACATG
Yak             CTTTCTAGGAAATCTTGATGACAAACCCTGGAAACTGGCTCACACACAGGAGGTGACATG
Bison           CTTTCTAGGAAATCTGGATGACAAACCCTGGAAACTGACTCACACACAGGAGGTGACATG
Gaur            CTTTCTAGGAAATCTTGATGACAAACCCTGGAAACTGGCTCACACACAGGAGGTGACATG
Mithan          CTTTCTAGGAAATCTTGATGACAAACCCTGGAAACTGGCTCACACACAGGAGGTGACATG
Banteng         CTTTCTAGGAAATCTTGATGACAAACCCTGGAAACTGGCTCACACACAGGAGGTGACATG
BubalusB        CTTTCTAGGAAATCTTGATGACAAACCCTGAAAACTGGCTCACACACAGGAGGTGACATG
BubalusC        CTTTCTAGGAAATCTTGATGACAAACCCTGAAAACTGGCTCACACACAGGAGGTGACATG
Murrah          CTTTCTAGGAAATCTTGATGACAAACCCTGAAAACTGGCTCACACACAGGAGGTGACATG
Indian          CTTTCTAGGAAATCTTGATGACAAACCCTGAAAACTGGCTCACACACAGGAGGTGACATG
Syncerus        CTTTCTAGGAAATCTTGATGACAAACCCTGAAAACTGGCTCACACACAGGAGGTGACATG
Ancient         CTTTCTAGGAAATCTTGATGACAAACCCTGGAAACTGGCTCACACACAGGAGGTGACATG
Eland           CTTTCTAGGAAATCTTGATGACAAACCCTGGAAACGGGCTCACACACAGGAGGTGACATG
                *************** ************** **** * **********************

Hereford        AGTTTCCTAGACACATGCTCTCAGACATGTATATTCATGAGGAGTTTGCATAGTTGCCTG
Holstein        AGTTTCCTAGACACATGCTCTCAGACATGTATATTCATGAGGAGTTTGCATAGTTGCCTG
Tuli            AGTTTCCTAGACACATGCTCTCAGACATGTATATTCATGAGGAGTTTGCATAGTTGCCTG
Yak             AGTTTCCTAGACACATGCTCTCAGACATGTATATTCATGAGGAGTTTGCATAGTTGCCTG
Bison           AGTTTCCTAGACACATGCTCTCAGACATGTATATTCATGAGGAGTTTGCATAGTTGCCTG
Gaur            AGTTTCCTAGACACATGCTCTCAGACATGTATATTCATGAGGAGTTTGCATAGTTGCCTG
Mithan          AGTTTCCTAGACACATGCTCTCAGACATGTATATTCATGAGGAGTTTGCATAGTTGCCTG
Banteng         AGTTTCCTAGACACATGCTCTCAGACATGTATATTCATGAGGAGTTTGCATAGTTGCCTG
BubalusB        AGTTTCCTAGACACGTGCTCTCAGACATATATATTCATGAGGAGTTTGCATAGTTGCCTG
BubalusC        AGTTTCCTAGACATGTGCTCTCAGACATATATATTCATGAGGAGTTTGCATAGTTGCCTG
Murrah          AGTTTCCTAGACATGTGCTCTCAGACATATATATTCATGTGGAGTTTGCATAGTTGCCTG
Indian          AGTTTCCTAGACATGTGCTCTCAGACATATATATTCATGAGGAGTTTGCATAGTTGCCTG
Syncerus        AGTTTCCTAGACACGTGCTCTCAGACATATATATTCATGAGGAGTTTGCATAGTTGCCTG
Ancient         AGTTTCCTAGACACATGCTCTCAGACATGTATATTCATGAGGAGTTTGCATAGTTGCCTG
Eland           AGTTTCCTAGACACATGCTGTCAGACATGTATATTCATGAGGAGTTTGCATAGTTGCCTG
                *************  **** ******** ********** ********************

Hereford        GACCAAACAGATCCTCCACTTCTCAGTGGTTGGGCGTGGAGGGTGGGGGCTTCAGAGGGG
Holstein        GACCAAACAGATCCTCCACTTCTCAGTGGTTGGGCGTGGAGGGTGGGGGCTTCAGAGGGG
Tuli            GACCAAACAGATCCTCCACTTCTCAGTGGTTGGGCGTGGAGGGTGGGGGCTTCAGAGGGG
Yak             GACCAAACAGATCCTCCACTTCTCAGTGGTTGGGCGTGGAGGGTGGGGGCTTCAGAGGGG
Bison           GACCAAACAGATCCTCCACTTCTCAGTGGTTGGGCGTGGAGGGTGGGGGCTTCAGAGGGG
Gaur            GACCAAACAGATCCTCCACTTCTCAGTGGTTGGGCGTGGAGGGTGGGGGCTTCAGAGGGG
Mithan          GACCAAACAGATCCTCCACTTCTCAGTGGTTGGGCGTGGAGGGTGGGGGCTTCAGAGGGG
Banteng         GACCAAACAGATCCTCCACTTCTCAGTGGTTGGGCGTGGAGGGTGGGGGCTTCAGAGGGG
BubalusB        GACCAAATAGATCCTCAACTTCTCAGTGGTTGGGCGTGGAGGGTGGGGGCTTCAGAGGGG
BubalusC        GACCAAATAGATCCTCAGCTTCTCAGTGGTTGGGCGTGGAGGGTGGGGGCTTCAGAGGGG
Murrah          GACCAAATAGATCCTCAACTTCTCAGTGGTTGGGCGTGGAGGGTGGGGGCTTCAGAGGGG
Indian          GACCAAATAGATCCTCAACTTCTCAGTGGTTGGGCGTGGAGGGTGGGGGCTTCAGAGGGG
Syncerus        GACCAAATAGATCCTCAACTTCTCAGTGGTTGGGCGTGGAGGGTGGGGGCTTCAGAGGGG
Ancient         GACCAAATAGATCCTCAACTTCTCAGTGGTTGGGCATGGAGGGTGGGGGCTTCAGAGGGG
Eland           GACCAAATAGATCCTCAACTTCTCAGTGGTTGGGCATGGAGGGTGGGGGCTTCATAAGGG
                ******* ********  ***************** ****************** * ***

Hereford        CACTGTCTCAGTATCACCCCTTATCCGCTTTGAGTCTCTCTCTCTTTCTCTGTACACATT
Holstein        CACTGTCTCAGTATCACCCCTTATCCGCTTTGAGTCTCTCTCTCTTTCTCTGTACACATT
Tuli            CACTGTCTCAGTATCACCCCTTATCCGCTTTGAGTCTCTCTCTCTTTCTCTGTACACATT
Yak             CACTGTCTCAGTATCACCCCTTATCCGCTTTGAGTCTCTCTCTCTCTCTCTGTACACATT
Bison           CACTGTCTCAGTATCACCCCTTATCCTCTTTGAGTCTCTCTCTCTTTCTCTGTACACATT
Gaur            CACTGTCTCAGTATCACCCCTTATCCTCTTTGAGTCTCTCTCTCTTTCTCTGTACACATT
Mithan          CACTGTCTCAGTATCACCCCTTATCCGCTTTGAGTCTCTCTCTCTTTCTCTGTACACATT
Banteng         CACTGTCTCAGTATCACCCCTTATCCTCTTTGAGTCTCTCTCTCTTTCTCTGTACACATT
BubalusB        CACTGTCTCAGTATCACCCCTTATCCTCTTTGAGTCTCTCTCTCTTTCTCTGTACACATT
BubalusC        CACTGTCTCAGTATCACCCCTTATCCTCTTTGAGTCTCTCTCTCTTTCTCTGTACACATT
Murrah          CACTGTCTCAGTATCACCCCTTATCCTCTTTGAGTCTCTCTCTCTTTCTCTGTACACATT
Indian          CACTGTCTCAGTATCACCCCTTATCCTCTTTGAGTCTCTCTCTCTTTCTCTGTACACATT
Syncerus        CACTGTCTCAGTATCACCCCTTATCCTCTTTGAGTCTCTCTCTCTTTCTCTGTACACATT
Ancient         CACTGTCTCAGTATCACCCCTTATCCTCTTTGAGTCTCTCTCTCTTTCTCTGTACACATT
Eland           CACTGTCTCAGTATCACCCCTTAACCTCTTTGAGTCTCTCTCTCTTTCTCTGTACACATT
                *********************** ** ****************** **************

Hereford        TCTGTCCAGCACTCTGAGGTCTCTGGAAGAGAAGGACCACATCCACCGCGTCCTGGACAA
Holstein        TCTGTCCAGCACTCTGAGGTCTCTGGAAGAGAAGGACCACATCCACCGCGTCCTGGACAA
Tuli            TCTGTCCAGCACTCTGAGGTCTCTGGAAGAGAAGGACCACATCCACCGCGTCCTGGACAA
Yak             TCTGTCCAGCACTCTGAGGTCTCTGGAAGAGAAGGACCACATCCACCGCGTCCTGGACAA
Bison           TCTGTCCAGCACTCTGAGGTCTCTGGAAGAGAAGGACCACATCCACCGCGTCCTGGACAA
Gaur            TCTGTCCAGCACTCTGAGGTCTCTGGAAGAGAAGGACCACATCCACCGCGTCCTGGACAA
Mithan          TCTGTCCAGCACTCTGAGGTCTCTGGAAGAGAAGGACCACATCCACCGCGTCCTGGACAA
Banteng         TCTGTCCAGCACTCTGAGGTCTCTGGAAGAGAAGGACCACATCCACCGCGTCCTGGACAA
BubalusB        TCTGTCCAGCACTCTGAGGTCTCTGGAAGAGAAGGACCACATCCACCGCGTCCTGGACAA
BubalusC        TCTGTCCAGCACTCTGAGGTCTCTGGAAGAGAAGGACCACATCCACCGCGTCCTGGACAA
Murrah          TCTGTCCAGCACTCTGAGGTCTCTGGAAGAGAAGGACCACATCCACCGCGTCCTGGACAA
Indian          TCTGTCCAGCACTCTGAGGTCTCTGGAAGAGAAGGACCACATCCACCGCGTCCTGGACAA
Syncerus        TCTGTCCAGCACTCTGAGGTCTCTGGAAGAGAAGGACCACATCCACCGCGTCCTGGACAA
Ancient         TCTGTCCAGCACTCTGAGGTCTCTGGAAGAGAAGGACCACATCCACCGCGTCCTGGACAA
Eland           TCTGTCCAGCACTCTGAGGTCTCTGGAAGAGAAGGACCACATCCACCGCGTCCTGGACAA
                ************************************************************

Hereford        GATCACAGACACCTTGATCCATCTGATGGCCAAAGCAGGCCTGACTCTGCAGCAGCAGCA
Holstein        GATCACAGACACCTTGATCCATCTGATGGCCAAAGCAGGCCTGACTCTGCAGCAGCAGCA
Tuli            GATCACAGACACCTTGATCCATCTGATGGCCAAAGCAGGCCTGACTCTGCAGCAGCAGCA
Yak             GATCACAGACACCTTGATCCATCTGATGGCTAAAGCAGGCCTGACTCTGCAGCAGCAGCA
Bison           GATCACAGACACCTTGATCCATCTGATGGCCAAAGCAGGCCTGACTCTGCAGCAGCAGCA
Gaur            GATCACAGACACCTTGATCCATCTGATGGCCAAAGCAGGCCTGACTCTGCAGCAGCAGCA
Mithan          GATCACAGACACCTTGATCCATCTGATGGCCAAAGCAGGCCTGACTCTGCAGCAGCAGCA
Banteng         GATCACAGACACCTTGATCCATCTGATGGCCAAAGCAGGCCTGACTCTGCAGCAGCAGCA
BubalusB        GATCACAGACACCTTGATCCATCTGATGGCCAAAGCAGGCCTGACTCTGCAGCAGCAGCA
BubalusC        GATCACAGACACCTTGATCCATCTGATGGCCAAAGCAGGCCTGACTCTGCAGCAGCAGCA
Murrah          GATCACAGACACCTTGATCCATCTGATGGCCAAAGCAGGCCTGACTCTGCAGCAGCAGCA
Indian          GATCACAGACACCTTGATCCATCTGATGGCCAAAGCAGGCCTGACTCTGCAGCAGCAGCA
Syncerus        GATCACAGACACCTTGATCCATCTGATGGCCAAAGCAGGCCTGACTCTGCAGCAGCAGCA
Ancient         GATCACAGACACCTTGATCCATCTGATGGCCAAAGCAGGCCTGACTCTGCAGCAGCAGCA
Eland           GATCACAGACACCTTGATCCATCTGATGGCCAAAGCAGGCCTGACTCTGCAGCAGCAGCA
                ****************************** *****************************

Hereford        CCGGCGTCTGGCCCAACTCCTCCTCATCCTCTCTCACTTCAGGCACATGAGGTGAGGCCT
Holstein        CCGGCGTCTGGCCCAACTCCTCCTCATCCTCTCTCACTTCAGGCACATGAGGTGAGGCCT
Tuli            CCGGCGTCTGGCCCAACTCCTCCTCATCCTCTCTCACTTCAGGCACATGAGGTGAGGCCT
Yak             CCGGCGTCTGGCCCAACTCCTCCTCATCCTCTCTCACTTCAGGCACATGAGGTGAGGCCT
Bison           CCGGCGTCTGGCCCAACTCCTCCTCATCCTCTCTCACTTCAGGCACATGAGGTGAGGCCT
Gaur            CCGGCGTCTGGCCCAACTCCTCCTCATCCTCTCTCACTTCAGGCACATGAGGTGAGGCCT
Mithan          CCGGCGTCTGGCCCAACTCCTCCTCATCCTCTCTCACTTCAGGCACATGAGGTGAGGCCT
Banteng         CCGGCGTCTGGCCCAACTCCTCCTCATCCTCTCTCACTTCAGGCACATGAGGTGAGGCCT
BubalusB        CCGGCGTCTGGCCCAACTCCTCCTCATCCTCTCTCACTTCAGGCACATGAGGTGAGGCCT
BubalusC        CCGGCGTCTGGCCCAACTCCTCCTCATCCTCTCTCACTTCAGGCACATGAGGTGAGGCCT
Murrah          CCGGCGTCTGGCCCAACTCCTCCTCATCCTCTCTCACTTCAGGCACATGAGGTGAGGCCT
Indian          CCGGCGTCTGGCCCAACTCCTCCTCATCCTCTCTCACTTCAGGCACATGAGGTGAGGCCT
Syncerus        CCGGCGTCTGGCCCAACTCCTCCTCATCCTCTCTCACTTCAGGCACATGAGGTGAGGCCT
Ancient         CCGGCGTCTGGCCCAGCTCCTCCTCATCCTCTCTCACTTCAGGCACATGAGGTGAGGCCT
Eland           CCGGCGTCTGGCCCAGCTCCTCCTCATCCTCTCTCACTTCAGGCACATGAGGTGAGGCCT
                *************** ********************************************

Hereford        CCTTGGGTTTCTCTCGCAGCAAAGATGTAAGGGAATCCAGCCCCCAACCTGTGTGGCAGC
Holstein        CCTTGGGTTTCTCTCGCAGCAAAGATGTAAGGGAATCCAGCCCCCAACCTGTGTGGCAGC
Tuli            CCTTGGGTTTCTCTCGCAGCAAAGATGTAAGGGAATCCAGCCCCCAACCTGTGTGGCAGC
Yak             CCTTGGGTTTCTCTCGCAGCAAAGATGTAAGGGAATCCAGCCCCCAACCTGTGTGGCAGC
Bison           CCTTGGGTTTCTCTCGCAGCAAAGATGTAAGGGAATCCAGCCCCCAACCTGTGTGGCAGC
Gaur            CCTTGGGTTTCTCTCGCAGCAAAGATGTAAGGGAATCCAGCCCCCAACCTGTGTGGCAGC
Mithan          CCTTGGGTTTCTCTCGCAGCAAAGATGTAAGGGAATCCAGCCCCCAACCTGTGTGGCAGC
Banteng         CCTTGGGTTTCTCTCGCAGCAAAGATGTAAGGGAATCCAGCCCCCAACCTGTGTGGCAGC
BubalusB        CCTTGGGTTTCTCTCACAGCAAAGATGTAAGGGAACCCAGCCCCCAACCTGTGTGGCAGC
BubalusC        CCTTGGGTTTCTCTCACAGCAAAGATGTAAGGGAACCCAGCCCCCAACCTGTGTGGCAGC
Murrah          CCTTGGGTTTCTCTCACAGCAAAGATGTAAGGGAACCCAGCCCCCAACCTGTGTGGCAGC
Indian          CCTTGGGTTTCTCTCACAGCAAAGATGTAAGGGAACCACGCCCCCAACCTGTGTGGCAGC
Syncerus        CCTTGGGTTTCTCTCACCGCAAAGATGTAAGGGAATCCAGCCCCCAACCTGTGTGGCAGC
Ancient         CCTTGGGTTTCTCTCACAGCAAAGATGTAAGGGAATCCAGCCCCCAACCTGTGTGGCAGC
Eland           CCTTGGGTTTCTCTCACAGCAAAGATGTAAGGGAATCCAGCCCCCAACCTGTGTGGCAGC
                *************** * ***************** *  *********************

Hereford        AGGCCCAGGAAGGGCTGACGCCTGCGTACAGATAACACACTTGGGGCAGTTCTGGGCCCA
Holstein        AGGCCCAGGAAGGGCTGACGCCTGCGTACAGATAACACACTTGGGGCAGTTCTGGGCCCA
Tuli            AGGCCCAGGAAGGGCTGACGCCTGCGTACAGATAACACACTTGGGGCAGTTCTGGGCCCA
Yak             AGGCCCAGGAAGGGCTGACGCCTGCGTACAGATAACACACTTGGGGCAGTTCTGGGCCCA
Bison           AGGCCCAGGAAGGGCTGACGCCTGCGTACAGATAACACACTTGGGGCAGTTCTGGGCCCA
Gaur            AGGCCCAGGAAGGGCTGACGCCTGCGTACAGATAACACACTTGGGGCAGTTCTGGGCCCA
Mithan          AGGCCCAGGAAGGGCTGACGCCTGCGTACAGATAACACACTTGGGGCAGTTCTGGGCCCA
Banteng         AGGCCCAGGAAGGGCTGACGCCTGCGTACAGATAACACACTTGGGGCAGTTCTGGGCCCA
BubalusB        AGGCCCAGGAAGGGCTGACGCCTGCATACAGATAACACACTTGGGGCAGTTCTGGGCCCA
BubalusC        AGGCCCAGGAAGGGCTGACGCCTGCATACAGATAACACACTTGGGGCAGTTCTGGGCCCA
Murrah          AGGCCCAGGAAGGGCTGACGCCTGCATACAGATAACACACTTGGGGCAGTTCTGGGCCCA
Indian          AGGCCCAGGAAGGGCTGACGCCTGCATACAGATAACACTAACTCATGAGTTCTGGGCCCA
Syncerus        GGGCCCAGGAAGGGCTGACGCCTGTGTACAGATAACACACTTGGGGCAGTTCTGGGCCCA
Ancient         AGGCCCAGGAAGGGCTGACGCCTGCGTACAGATAACACACTTGGGGCAGTTCTGGGCCCA
Eland           GGGCCCAGGAAGGGCTGACGCCTGCATACAGATAACACACTTGGGGCAGTTCTGGGCCCA
                 ***********************  ************         *************

Hereford        CGACGAGCGTGAACACCATGGGAGGATGGAGGGAGGCCCCGAATAGGGCGAGAGACGAGG
Holstein        CGACGAGCGTGAACACCATGGGAGGATGGAGGGAGGCCCCGAATAGGGCGAGAGACGAGG
Tuli            CGACGAGCGTGAACACCATGGGAGGATGGAGGGAGGCCCCGAATAGGGCGAGAGACGAGG
Yak             CGACGAGCGTGAACACCATGGGAGGATGGAGGGAGGCCCCGAATAGGGCGAGAGACGAGG
Bison           CGACGAGCGTGAACACCATGGGAGGATGGAGGGAGGCCCCGAATAGGGCGAGAGACGAGG
Gaur            CGACGAGCGTGAACACCATGGGAGGATGGAGGGAGGCCCCGAATAGGGCGAGAGACGAGG
Mithan          CGACGAGCGTGAACACCATGGGAGGATGGAGGGAGGCCCCGAATAGGGCGAGAGACGAGG
Banteng         CGACGAGCGTGAACACCATGGGAGGATGGAGGGAGGCCCCGAATAGGGCGAGAGACGAGG
BubalusB        CGAAGAGCGTGAACACCATGGGAGGATGGAGGGAGGCCCCGAATAGGGCGAGAGACGAGG
BubalusC        CGAAGAGCGTGAACACCATGGGAGGATGGAGGGAGGCCCCGAATAGGGCGAGAGACGAGG
Murrah          CGAAGAGCGTGAACACCATGGGAGGATGGAGGGAGGCCCCGAATAGGGCGAGAGACGAGG
Indian          CGAAGAGCGTGAACACCATGGGAGGATGGAGGGAGGCCCCGAATAGGGCGAGAGACGAGG
Syncerus        CGATGAGCGTGAACACCGTGGGAGGATGGAGGGAGGCCCCGAATAGGGCGAGAGACGAGG
Ancient         CGATGAGCGTGAACACCATGGGAGGATGGAGGGAGGCCCCAAATAGGGCGAGAGACGAGG
Eland           TGATGAGTGTGAACACCATGAGAGGCTGGAGGGAGGCCCCAAATAGGGCGAGAGACGAGG
                 ** *** ********* ** **** ************** *******************

Hereford        AAACAGTCAGTTGTAATAAGTACTGAATGACAAATATAGCACACAATACATTATAGAGAT
Holstein        AAACAGTCAGTTGTAATAAGTACTGAATGACAAATATAGCACACAATACATTATAGAGAT
Tuli            AAACAGTCAGTTGTAATAAGTACTGAATGACAAATATAGCACACAATACATTATAGAGAT
Yak             AAACAGTCAGTTGTAATAAGTACTGAATGACAAATATAGCACACAATACATTATAGAGAT
Bison           AAACAGTCAGTTGTAATAAGTACTGAATGACAAATATAGCACACAATACATTATAGAGAT
Gaur            AAACAGTCAGTTGTAATAAGTACTGAATGACAAATATAGCACACAATACATTATAGAGAT
Mithan          AAACAGTCAGTTGTAATAAGTACTGAATGACAAATATAGCACACAATACATTATAGAGAT
Banteng         AAACAGTCAGTTGTAATAAGTACTGAATGACAAATATAGCACACAATACATTATAGAGAT
BubalusB        AAACAGTCAGTTGTAATAAGTACTGAATGACAAATATAGCACACAATACATTATAGAGAT
BubalusC        AAACAGTCAGTTGTAATAAGTACTGAATGACAAATATAGCACACAATACATTATAGAGAT
Murrah          AAACAGTCAGTTGTAATAAGTACTGAATGACAAATATAGCACACAATACATTATAGAGAT
Indian          AAACAGTCAGTTGTAATAAGTACTGAATGACAAATATAGCACACAATACATTATAGAGAT
Syncerus        AAACAGTCAGTTGCAATAAGTACTGAATGACAAATATAGCACACAATACATTATAGAGAT
Ancient         AAACAGTCAGTTGTAATAAGTACTGAATGACAAATATAGCACACAATACATTATAGAGAT
Eland           AAACAGTCAGTTGTAATAAGTACTGAATGACAAATATAGCACACAATACATTATAGAGAT
                ************* **********************************************

Hereford        GAAAACTTAGCTCTGAGAGTTGATGTTGAATGTTCCATTGTGCTAAATCACCTTAAAGTT
Holstein        GAAAACTTAGCTCTGAGAGTTGATGTTGAATGTTCCATTGTGCTAAATCACCTTAAAGTT
Tuli            GAAAACTTAGCTCTGAGAGTTGATGTTGAATGTTCCATTGTGCTAAATCACCTTAAAGTT
Yak             GAAAACTTAGCTCTGAGAGTTGATGTTGAATGTTCCATTGTGCTAAATCACCTTAAAGTT
Bison           GAAAACTTAGCTCTGAGAGTTGATGTTGAATGTTCCATTGTGCTAAATCACCTTAAAGTT
Gaur            GAAAACTTAGCTCTGAGAGTTGATGTTGAATGTTCCATTGTGCTAAATCACCTTAAAGTT
Mithan          GAAAACTTAGCTCTGAGAGTTGATGTTGAATGTTCCATTGTGCTAAATCACCTTAAAGTT
Banteng         GAAAACTTAGCTCTGAGAGTTGATGTTGAATGTTCCATTGTGCTAAATCACCTTAAAGTT
BubalusB        GAGAACTGAGCTCTGAGAGTTGATGTTGAATGTTCCATTCTGCTACATCACCTTAAAGTT
BubalusC        GAGAACTGAGCTCTGAGAGTTGATGTTGAATGTTCCATTCTGCTACATCACCTTAAAGTT
Murrah          GAGAACTGAGCTCTGAGAGTTGATGTTGAATGTTCCATTCTGCTACATCACCTTAAAGTT
Indian          GAGAACTGAGCTCTGAGAGTTGATGTTGAATGTTCCATTCTGCTACATCACCTTAAAGTT
Syncerus        GAAAACTTAGCTCTGAGAGTTGATGTTGAATGTTCCATTGTGCTACATCACCCTAAAGTT
Ancient         GAAAACTTAGCTCTGAGAGTTGATGTTGAATGTTCCATTGTGCTAAATCACCTTAAAGTT
Eland           CAAAACTTAGCTCTGAGAGTTGATGTCGAATATTCCATTGTGCTAAATCACCTTAAAGTT
                 * **** ****************** **** ******* ***** ****** *******

Hereford        ACAATATCTCCACTCTAAACTCCCCAAAATTTTCAGAATATTCCAATCTTTAGTCACTTA
Holstein        ACAATATCTCCACTCTAAACTCCCCAAAATTTTCAGAATATTCCAATCTTTAGTCACTTA
Tuli            ACAATATCTCCACTCTAAACTCCCCAAAATTTTCAGAATATTCCAATCTTTAGTCACTTA
Yak             ACAATATCTCCACTCTAAACTCCCCAAAGTTTTCAGAATATTCCAATCTTTAGTCACTTA
Bison           ACAATATCTCCACTCTAAACTCCCCAAAATTTTCAGAATATTCCAATCTTTAGTCACTTA
Gaur            ACAGTATCTCCACTCTAAACTCCCCAAAATTTTCAGAATATTCCAATCTTTAGTCACTTA
Mithan          ACAGTATCTCCACTCTAAACTCCCCAAAATTTTCAGAATATTCCAATCTTTAGTCACTTA
Banteng         ACAATATCTCCACTCTAAACTCCCCAAAATTTTCAGAATATTCCAATCTTTAGTCACTTA
BubalusB        ATAATATCTCCACTCTAAACTCCCCAAAATTTTCAGAATATTCCAATCTTTAGTCACTTA
BubalusC        ATAATATCTCCACTCTAAACTCCCCAAAATTTTCAGAATATTCCAATCTTTAGTCACTTA
Murrah          ATAATATCTCCACTCTAAACTCCCCAAAATTTTCAGAATATTCCAATCTTTAGTCACTTA
Indian          ATAATATCTCCACTCTAAACTCCCCAAAATTTTCAGAATATTCCAATCTTTAGTCACTTA
Syncerus        ATAATATCTCCACTCTAAACTCCCCCAAATTTTCAGAATATTCCAATCTTTAGTCACTTA
Ancient         ATAATATCTCCACTCTAAACTCCCCAAAATTTTCAGAATATTCCAATCTTTAGTCACTTA
Eland           ATAATATCTCCACTTTAAACTCCCCCAAAATTTCAGAATATTCCAATCTTTAGTCACTTA
                * * ********** ********** **  ******************************

Hereford        CCCTTGTTGCACAGGCTGTAACTGCAAGATCACTTGGGTTTTAGTGTCTTCAGGGTTCTC
Holstein        CCCTTGTTGCACAGGCTGTAACTGCAAGATCACTTGGGTTTTAGTGTCTTCAGGGTTCTC
Tuli            CCCTTGTTGCACAGGCTGTAACTGCAAGATCACTTGGGTTTTAGTGTCTTCAGGGTTCTC
Yak             CCCTTGTTGCACAGGCTGTAACTGCAAGATCACTTGGGTTTTAGTGTCTTCAGGGTTCTC
Bison           CCCTTGTTGCACAGGCTGTAACTGCAAGATCACTTGGGTTTTAGTGTCTTCAGGGTTCTC
Gaur            CCCTTGTTGCACAGGCTGTAACTGCAAGATCACTTGGGTTTTAGTGTCTTCAGGGTTCTC
Mithan          CCCTTGTTGCACAGGCTGTAACTGCAAGATCACTTGGGTTTTAGTGTCTTCAGGGTTCTC
Banteng         CCCTTGTTGCACAGGCTGTAACTGCAAGATCACTTGGGTTTTAGTGTCTTCAGGGTTCTC
BubalusB        CCCTTGTTGCACAGGCTGTAACTGCAAGATCACTTGGGTTTTAGTATCTTCAGGGCTCTC
BubalusC        CCCTTGTTGCACAGGCTGTAACTGCAAGATCACTTGGGTTTTAGTATCTTCAGGGCTCTC
Murrah          CCCTTGTTGCACAGGCTGTAACTGCAAGATCACTTGGGTTTTAGTATCTTCAGGGCTCTC
Indian          CCCTTGTTGCACAGGCTGTAACTGCAAGATCACTTGGGTTTTAGTATCTTCAGGGCTCTC
Syncerus        CCCTTGTTGCACAGGCTGTAACTGCAAGATCACTTGGGTTTTAGTGTCTTCAGGGTTCTC
Ancient         CCCTTGTTGCACAGGCTGTAACTGCAAGATCACTTGGGTTTTAGTGTCTTCAGGGTTCTC
Eland           CCCTTGTTGCACAGGCTGTAACTGCAAGATCACTTGGGTTTTAGTGTCTTCAGGGTTCTC
                ********************************************* ********* ****

Hereford        CCCTTCATTTCCTTCAGTGGGTACCACAACCACATCTCCCACTGGGACACTCACTTCTGC
Holstein        CCCTTCATTTCCTTCAGTGGGTACCACAACCACATCTCCCACTGGGACACTCACTTCTGC
Tuli            CCCTTCATTTCCTTCAGTGGGTACCACAACCACATCTCCCACTGGGACACTCACTTCTGC
Yak             CCCTTCATTTCCTTCAGTGGGTACCACAACCACATCTCCCACTGGGACACTCACTTCTGC
Bison           CCCTTCATTTCCTTCAGTGGGTACCACAACCACATCTCCCACTGGGACACTCACTTCTGC
Gaur            CCCTTCATTTCCTTCAGTGGGTACCACAACCACATCTCCCACTGGGACACTCACTTCTGC
Mithan          CCCTTCATTTCCTTCAGTGGGTACCACAACCACATCTCCCACTGGGACACTCACTTCTGC
Banteng         CCCTTCATTTCCTTCAGTGGGTACCACAACCACATCTCCCACTGGGACACTCACTTCTGC
BubalusB        CCCTTCATTTCCTTCAGTGGGTACCACAACCACGTCTCCCACTGGGACACTCACTTCTGC
BubalusC        CCCTTCATTTCCTTCAGTGGGTACCACAACCACGTCTCCCACTGGGACACTCACTTCTGC
Murrah          CCCTTCATTTCCTTCAGTGGGTACCACAACCACGTCTCCCACTGGGACACTCACTTCTGC
Indian          CCCTTCATTTCCTTCAGTGGGTACCACAACCACGTCTCCCACTGGGACACTCACTTCTGC
Syncerus        CCCTTCATTTCCTTCAGTGGGTACCACAACCACATCTCCCACTGGGACACTCACTTCTGC
Ancient         CCCTTCATTTCCTTCAGTGGGTACCACAACCACATCTCCCACTGGGACACTCACTTCTGC
Eland           CCCTTCATTTCCTTCAGTGGGTACCACAACCACGTCTCCCACTGGGACACTCACTTCTGC
                ********************************* **************************

Hereford        ATTAGCCATCTTTCACATGAAGTCAGATAGCTGGGAATGCTGTCAGAAATAAGAAGCACC
Holstein        ATTAGCCATCTTTCACATGAAGTCAGATAGCTGGGAATGCTGTCAGAAATAAGAAGCACC
Tuli            ATTAGCCATCTTTCACATGAAGTCAGATAGCTGGGAATGCTGTCAGAAATAAGAAGCACC
Yak             ATTAGCCATCTTTCACATGAAGTCAGATAGCTGGGAATGCTGTCAGAAATAAGAAGCACC
Bison           ATTAGCCATCTTTCACATGAAGTCAGATAGCTGGGAATGCTGTCAGAAATAAGAAGCACC
Gaur            ATTAGCCATCTTTCACATGAAGTCAGATAGCTGGGAATGCTGTCAGAAATAAGAAGCACC
Mithan          ATTAGCCATCTTTCACATGAAGTCAGATAGCTGGGAATGCTGTCAGAAATAAGAAGCACC
Banteng         ATTAGCCATCTTTCACATGAAGTCAGATAGCTGGGAATGCTGTCAGAAATAAGAAGCACC
BubalusB        ATTAGCCATCTTTCACATGAAGTCAGATAGCTGGGAATGCTGTCAGAAATAAGAAGCACC
BubalusC        ATTAGCCATCTTTCACATGAAGTCAGATAGCTGGGAATGCTGTCAGAAATAAGAAGCACC
Murrah          ATTAGCCATCTTTCACATGAAGTCAGATAGCTGGGAATGCTGTCAGAAATAAGAAGCACC
Indian          ATTAGCCATCTTTCACATGAAGTCAGATAGCTGGGAATGCTGTCAGAAATAAGAAGCACC
Syncerus        ATTAGCCATCTTTCACATGAAGTCAGATAGCTGGGACTGCTGTCAGAAATAAGAAGCACC
Ancient         ATTAGCCATCTTTCACATGAAGTCAGATAGCTGGGAATGCTGTCAGAAATAAGAAGCACC
Eland           ATTAGCCATCTTTCACATGAAGTCAGATAGCTGGGAATGCTGTCAGAAATAAGAAGCACC
                ************************************ ***********************

Hereford        AGTAATTTTGTCTGATTTGAAAAGATAACAACCATAGGAAAGGAACAGCAATATAATAAC
Holstein        AGTAATTTTGTCTGATTTGAAAAGATAACAACCATAGGAAAGGAACAGCAATATAATAAC
Tuli            AGTAATTTTGTCTGATTTGAAAAGATAACAACCATAGGAAAGGAACAGCAATATAATAAC
Yak             AGTAATTTTGTCTGATTTGAAAAGATAACAACCATAGGAAAGGAACAGCAATATAATAAC
Bison           AGTAATTTTGTCTGATTTGAAAAGATGACAACCATAGGAAAGGAACAGCAATATAATAAC
Gaur            AGTAATTTTGTCTGATTTGAAAAGATGACAACCATAGGAAAGGAACAGCAATATAATAAC
Mithan          AGTAATTTTGTCTGATTTGAAAAGATGACAACCATAGGAAAGGAACAGCAATATAATAAC
Banteng         AGTAATTTTGTCTGATTTGAAAAGATGACAACCATAGGAAAGGAACAGCAATATAATAAC
BubalusB        AGTAATTTTGTCTGATTTGAAAAGATGACAACCATAGGCAAGGAACAGCAATATAATAAC
BubalusC        AGTAATTTTGTCTGATTTGAAAAGATGACAACCATAGGCAAGGAACAGCAATATAATAAC
Murrah          AGTAATTTTGTCTGATTTGAAAAGATGACAACCATAGGCAAGGAACAGCAATATAATAAC
Indian          AGTAATTTTGTCTGATTTGAAAAGATGACAACCATAGGCAAGGAACAGCAATATAATAAC
Syncerus        AGTAATTTTGTCTGATTTGAAAAGATGACAACCATAGGAAAGGAACAGCAATATAACAAC
Ancient         AGTAATTTTGTCTGATTTGAAAAGATGACAACCATAGGAAAGGAACAGCAATATAATAAC
Eland           AGTAATTTTGTCTGATTTTAAAAGATGACAACCATAGGAAAGGAACAGCAATATAATAAC
                ****************** ******* *********** ***************** ***

Hereford        TATTAATTCCAAGGGCATCCTGGAGATCATGGTCTCCTGAAAAAGATGGGAATTGTAAGA
Holstein        TATTAATTCCAAGGGCATCCTGGAGATCATGGTCTCCTGAAAAAGATGGGAATTGTAAGA
Tuli            TATTAATTCCAAGGGCATCCTGGAGATCATGGTCTCCTGAAAAAGATGGGAATTGTAAGA
Yak             TATTAATTCCAAGGGCATCCTGGAGATCATGGTCTCCTGAAAAAGATGGGAATTGTAAGA
Bison           TATTAATTCCAAGGGCATCCTGGAGATCATGGTCTCCTGAAAAAGATGGGAATTGTAAGA
Gaur            TATTAATTCCAAGGGCATCCTGGAGATCATGGTCTCCTGAAAAAGATGGGAATTGTAAGA
Mithan          TATTAATTCCAAGGGCATCCTGGAGATCATGGTCTCCTGAAAAAGATGGGAATTGTAAGA
Banteng         TATTAATTCCAAGGGCATCCTGGAGATCATGGTCTCCTGAAAAAGATGGGAATTGTAAGA
BubalusB        TATTAATTCCAAGGGCATCCTGGAGATCATGGTCTCCTGAAACAGATGGGAATTGTGAGA
BubalusC        TATTAATTCCAAGGGCATCCTGGAGATCATGGTCTCCTGAAAAAGATGGGAATTGTGAGA
Murrah          TATTAATTCCAAGGGCATCCTGGAGATCATGGTCTCCTGAAACAGATGGGAATTGTGAGA
Indian          TATTAATTCCAAGGGCATCCTGGAGATCATGGTCTCCTGAAACAGATGGGAATTGTGAGA
Syncerus        TATTAATTCCAAGGGCATCCTGGAGATCATGGTCTCCTGAAAAAGATGGGAATTGTGAGA
Ancient         TATTAATTCCAAGGGCATCCTGGAGATCATGGTCTCCTGAAAAAGATGGGAATTGTGAGA
Eland           TATTAATTCCAAGGGCATCCTGGAGATCATGGTCTCCTGAAAAAGATGGGAATTGTGAGA
                ****************************************** ************* ***

Hereford        AGGGGCAGACATCTTTTCACAGAAATGCCTTTGGACTCACTAGCGACTGGAGATTTTCTT
Holstein        AGGGGCAGACATCTTTTCACAGAAATGCCTTTGGACTCACTAGCGACTGGAGATTTTCTT
Tuli            AGGGGCAGACATCTTTTCACAGAAATGCCTTTGGACTCACTAGCGACTGGAGATTTTCTT
Yak             AGGGGCAGACATCTTTTCACAGAAATGCCTTTGGACTCACTAGCGACTGGAGATTTTCTT
Bison           AGGGGCAGACATCTTTTCACAGAAATGCCTTTGGACTCACTAGCGACTGGAGATTTTCTT
Gaur            AGGGGCAGACATCTTTTCGCAGAAATGCCTCTGGACTCACTAGCGACTGGAGATTTTCTT
Mithan          AGGGGCAGACATCTTTTCGCAGAAATGCCTCTGGACTCACTAGCGACTGGAGATTTTCTT
Banteng         AGGGGCAGACATCTTTTCGCAGAAATGCCTTTGGACTCACTAGCGACTGGAGATTTTCTT
BubalusB        AGGGGCAGACATCTTTCCACAGAAATGCCTTTGGACTCACTAGCGACGGGAGATTTTCTT
BubalusC        AGGGGCAGACATCTTTCCACAGAAATGCCTTTGGACTCACTAGCGACGGGAGATTTTCTT
Murrah          AGGGGCAGACATCTTTCCACAGAAATGCCTTTGGACTCACTAGCGACGGGAGATTTTCTT
Indian          AGGGGCAGACATCTTTCCACAGAAATGCCTTTGGACTCACTAGCGACGGGAGATTTTCTT
Syncerus        AGGGGCAGACATCTTTCCACAGAAATGCCTTTGGACTCACTAGCGACGGGAGATTCTCTT
Ancient         AGGGGCAGACATCTTTCCACAGAAATGCCTTTGGACTCACTAGCGACTGGAGATTTTCTT
Eland           AGGGGCAGACATCTTTCCACAGAAATGCCTTTGGACTCACTAGCTACTGGAGATTTTCTT
                **************** * *********** ************* ** ******* ****

Hereford        AGTACGTGTGATTCACCCAGTGGTATGCTGCAAGAAGACAAATTCTCAGCTCTCAAGACT
Holstein        AGTACGTGTGATTCACCCAGTGGTATGCTGCAAGAAGACAAATTCTCAGCTCTCAAGACT
Tuli            AGTACGTGTGATTCACCCAGTGGTATGCTGCAAGAAGACAAATTCTCAGCTCTCAAGACT
Yak             AGTACGTGTGATTCACCCAGTGGTATGCTGCAAGAAGACAAATTCTCAGCTCTCAAGACT
Bison           AGTATGTGTGATTCACCCAGTGGTATGCTGCAAGAAGACAAATTCTCAGCTCTCAAGACT
Gaur            AGTATGTGTGATTCACCCAGTGGTATGCTGCAAGAAGACAAATTCTCAGCTCTCAAGACT
Mithan          AGTACGTGTGATTCACCCAGTGGTATGCTGCAAGAAGACAAATTCTCAGCTCTCAAGACT
Banteng         AGTATGTGTGATTCACCCAGTGGTATGCTGCAAGAAGACAAATTCTCAGCTCTCAAGACT
BubalusB        AGTATGTGTGATTCACCCAGTGGTATGCTGCAAGAAGACAAATTCTCAGCTCTCAAGACT
BubalusC        AGTATGTGTGATTCACCCAGTGGTATGCTGCAAGAAGACAAATTCTCAGCTCTCAAGACT
Murrah          AGTATGTGTGATTCACCCAGTGGTATGCTGCAAGAAGACAAATTCTCAGCTCTCAAGACT
Indian          AGTATGTGTGATTCACCCAGTGGTATGCTGCAAGAAGACAAATTCTCAGCTCTCAAGACT
Syncerus        AGTATGTGTGATTCACCCAGTGGTATGCTGCAAGAAGACAAATTCTCAGCTCTCAAGACT
Ancient         AGTATGTGTGATTCACCCAGTGGTATGCTGCAAGAAGACAAATTCTCAGCTCTCAAGACT
Eland           AGTATGTGTGATTCACCCAGTGGTATGCTGCAAGAAGACAAATTCTCAGCTCTCAAGACT
                **** *******************************************************

Hereford        TGTATTCTGGTGGGACTTGAAAGTCCTTTTTTTTCTTTTAAACTGTGACACAAAGGGACG
Holstein        TGTATTCTGGTGGGACTTGAAAGTCCTTTTTTTTCTTTTAAACTGTGACACAAAGGGACG
Tuli            TGTATTCTGGTGGGACTTGAAAGTCCTTTTTTTTCTTTTAAACTGTGACACAAAGGGACG
Yak             TGTATTCTGGTGGGACTTGAAAGTCCTTTTTTTTCTTTTAAACTGTGACACAAAGGGACG
Bison           TGTATTCTGGTGGGACTTGAAAGTCCTTTTTTTTCTTTTAAACTGTGACACAAAGGGACG
Gaur            TGTATTCTGGTGGGACTTGAAAGTCCTCTTTTTTCTTTTAAACTGTGACACAAAGGGACG
Mithan          TGTATTCTGGTGGGACTTGAAAGTCCTTTTTTTTCTTTTAAACTGTGACACAAAGGGACG
Banteng         TGTATTCTGGTGGGACTTGAAAGTCCTTTTTTTTCTTTTAAACTGTGACACAAAGGGACG
BubalusB        TGTATTCTGGTGGGACTTGAAAGTCCTTTTATTTCTTTTAAACTGTGACACAAAGGGACG
BubalusC        TGTATTCTGGTGGGACTTGAAAGTCCTTTTTTTTCTTTTAAACTGTGACACAAAGGGACG
Murrah          TGTATTCTGGTGGGACTTGAAAGTCCTTTTATTTCTTTTAAACTGTGACACAAAGGGACG
Indian          TGTATTCTGGTGGGACTTGAAAGTCCTTTTATTTCTTTTAAACTGTGACACAAAGGGACG
Syncerus        TGTATTCTGGTGGGACTTGAAAGTCCTTTTTTTTCTTTTAAACTGTGACACAAAGGGACG
Ancient         TGTATTCTGGTGGGACTTGAAAGTCCTTTTTTTTCTTTTAAACTGTGACACAAAGGGATG
Eland           AGTATTCTGGTGGGACTTGAAAGTCCTTTTTTTCCTTTTAAACTGTGACACAAAGGGATG
                 ************************** ** ** ************************ *

Hereford        CTACAAAATTAAGAACACTGAAATGGTGGGGAAGAAGAGGTTCTAAAACCATACCCTTTG
Holstein        CTACAAAATTAAGAACACTGAAATGGTGGGGAAGAAGAGGTTCTAAAACCATACCCTTTG
Tuli            CTACAAAATTAAGAACACTGAAATGGTGGGGAAGAAGAGGTTCTAAAACCATACCCTTTG
Yak             CTACAAAATTAAGAACACTGAAATGGTGGGGAAGAAGAGGTTCTAAAACCATACCCTTTG
Bison           CTACAAAATTAAGAACACTGAAATGGTGGGGAAGAAGAGGTTCTAAAACCATACCCTTTG
Gaur            CTACAAAATTAAGAACACTGAAATGGTGGGGAAGAAGAGGTTCTAAAACCATACCCTTTG
Mithan          CTACAAAATTAAGAACACTGAAATGGTGGGGAAGAAGAGGTTCTAAAACCATACCCTTTG
Banteng         CTACAAAATTAAGAACACTGAAATGGTGGGGAAGAAGAGGTTCTAAAACCATACCCTTTG
BubalusB        CTACTAAATTAAGAACACTGAAATGGTGGGGAAGAAGAGGTTCTAAAACCATACCCTTTG
BubalusC        CTACTAAATTAAGAACACTGAAATGGTGGGGAAGAAGAGGTTCTAAAACCATACCCTTTG
Murrah          CTACTAAATTAAGAACACTGAAATGGTGGGGAAGAAGAGGTTCTAAAACCATACCCTTTG
Indian          CTACTAAATTAAGAACACTGAAATGGTGGGGAAGAAGAGGTTCTAAAACCATACCCTTTG
Syncerus        CTACAAAATTAAGAACACTGAAATGGTGGGGAAGAAGAGGTTCTAAAACCATACCCTTTG
Ancient         CTACAAAATTAAGAACACTGAAATGGTGGGGAAGAAGAGGTTCTAAAATCATACCCTTTG
Eland           CCACAAAATTAAGAACACTGAAATGGTGGGGAAGAAGAGGTTCTAAAATCATACCCTTTG
                * ** ******************************************* ***********

Hereford        AAAACAAGGAGCCCCAAAATAGACCCCAGCAAGGAGAAAAGACAATTACCTTGACACACT
Holstein        AAAACAAGGAGCCCCAAAATAGACCCCAGCAAGGAGAAAAGACAATTACCTTGACACACT
Tuli            AAAACAAGGAGCCCCAAAATAGACCCCAGCAAGGAGAAAAGACAATTACCTTGACACACT
Yak             AAAACAAGGAGCCCCAAAATAGACCCCAGCAAGGAGAAAAGACAATTACCTTGACACACT
Bison           AAAACAAGGAGCCCCAAAATAGACCCCAGCAAGGAGAAAAGACAATTACCTTGACACACT
Gaur            AAAACAAGGAGCCCCAAAATAGACCCCAGCAAGGAGAAAAGACAATTACCTTGACACACT
Mithan          AAAACAAGGAGCCCCAAAATAGACCCCAGCAAGGAGAAAAGACAATTACCTTGACACACT
Banteng         AAAACAAGGAGCCCCAAAATAGACCCCAGCAAGGAGAAAAGACAATTACCTTGACACACT
BubalusB        AAAACAAGGAGCCCCAAAATAGACCCCAGCAAGGAGAAAAGACAATTACCTTGACACACT
BubalusC        AAAACAAGGAGCCCCAAAATAGACCCCAGCAAGGAGAAAAGACAATTACCTTGACACACT
Murrah          AAAACAAGGAGCCCCAAAATAGACCCCAGCAAGGAGAAAAGACAATTACCTTGACACACT
Indian          AAAACAAGGAGCCCCAAAATAGACCCCAGCAAGGAGAAAAGACAATTACCTTGACACACT
Syncerus        AAAACAAGGAGCCCCAAAATAGACCCCAGCAAGGAGAAAAGACAATTACCTTGACACACT
Ancient         AAAACAAGGAGCCCCAAAATAGACCCCAGCAAGGAGAAAAGACAATTACCTTGACACACT
Eland           AAAACAAGGAGCCCCAAAATAGACCCCAGCAAGGAGAAAAGACAATTACCTTGACACACT
                ************************************************************

Hereford        TTACATTTATTCCTGGACATACAAACTTCTTCCAAAGGAGAATGGCTTTGCTCTCCCCAC
Holstein        TTACATTTATTCCTGGACATACAAACTTCTTCCAAAGGAGAATGGCTTTGCTCTCCCCAC
Tuli            TTACATTTATTCCTGGACATACAAACTTCTTCCAAAGGAGAATGGCTTTGCTCTCCCCAC
Yak             TTACATTTATTCCTGGACATACAAACTTCTTCCAAAGGAGAATGGCTTTGCTCTCCCCAC
Bison           TTACATTTATTCCTGGACATACAAACTTCTTCCAAAGGAGAATGGCTTTGCTCTCCCCAC
Gaur            TTACATTTATTCCTGGACATACAAACTTCTTCCAAAGGAGAATGGCTTTGCTCTCCCCAC
Mithan          TTACATTTATTCCTGGACATACAAACTTCTTCCAAAGGAGAATGGCTTTGCTCTCCCCAC
Banteng         TTACATTTATTCCTGGACATACAAACTTCTTCCAAAGGAGAATGGCTTTGCTCTCCCCAC
BubalusB        TTACATTTATTCCTGGACATACAAACTTCTTCCAAAGGAGAATGGCTTTGCTCTCCCCAC
BubalusC        TTACATTTATTCCTGGACATACAAACTTCTTCCAAAGGAGAATGGCTTTGCTCTCCCCAC
Murrah          TTACATTTATTCCTGGACATACAAACTTCTTCCAAAGGAGAATGGCTTTGCTCTCCCCAC
Indian          TTACATTTATTCCTGGACATACAAACTTCTTCCAAAGGAGAATGGCTTTGCTCTCCCCAC
Syncerus        TTACATTTATTCCTGGACATACAAACTTCTTCCAAAGGAGAATGGCTTTGCTCTCCCCAC
Ancient         TTACATTTATTCCTGGACATACAAACTTCTTCCAAAGGAGAATGGCTTTGCTCTCCCCAC
Eland           TTACATTTATTCCTGGACATACAAACTTCTTCCAAAGGAGAATGGCTTTGCTCTCCCCAC
                ************************************************************

Hereford        AAGTTATGGGGTAAGCAATTTCCATATCCTCATTTGCTTCTATAGTGCTTGCATCTTGCA
Holstein        AAGTTATGGGGTAAGCAATTTCCATATCCTCATTTGCTTCTATAGTGCTTGCATCTTGCA
Tuli            AAGTTATGGGGTAAGCAATTTCCATATCCTCATTTGCTTCTATAGTGCTTGCATCTTGCA
Yak             AAGTTATGGGGTAAGCAATTTCCATATCCTCATTTGCTTCTATAGTGCTTGCATCTTGCA
Bison           AAGTTATGGGGTAAGCAATTTCCATATCCTCATTTGCTTCTATAGTGCTTGCATCTTGCA
Gaur            AAGTTATGGGGTAAGCAATTTCCATATCCTCATTTGCTTCTATAGTGCTTGCATCTTGCA
Mithan          AAGTTATGGGGTAAGCAATTTCCATATCCTCATTTGCTTCTATAGTGCTTGCATCTTGCA
Banteng         AAGTTATGGGGTAAGCAATTTCCATATCCTCATTTGCTTCTATAGTGCTTGCATCTTGCA
BubalusB        AAGTTATGGGGTAAGCAATTTCCATATCCTCATTTGCTTCTATAGTGCTTGCATCTTGCA
BubalusC        AAGTTATGGGGTAAGCAATTTCCATATCCTCATTTGCTTCTATAGTGCTTGCATCTTGCA
Murrah          AAGTTATGGGGTAAGCAATTTCCATATCCTCATTTGCTTCTATAGTGCTTGCATCTTGCA
Indian          AAGTTATGGGGTAAGCAATTTCCATATCCTCATTTGCTTCTATAGTGCTTGCATCTTGCA
Syncerus        AAGTTATGGGGTAAGCAATTTCCATATCCTCATTTGCTTCTATAGTGCTTGCATCTTGCA
Ancient         AAGTTATGGGGTAAGCAATTTCCATATCCTCATTTGCTTCTATAGTGCTTGCATCTTGCA
Eland           AAGTTATGGGGTAAGCAATTTCCATATCCTCATTTGCTTCTATAGTGCTTGCATCTTGCA
                ************************************************************

Hereford        AATGGAAAAAATATCAGTTATTTATCAAACACTCTTCTTTAAAGTTTAATTCAACAGCTC
Holstein        AATGGAAAAAATATCAGTTATTTATCAAACACTCTTCTTTAAAGTTTAATTCAACAGCTC
Tuli            AATGGAAAAAATATCAGTTATTTATCAAACACTCTTCTTTAAAGTTTAATTCAACAGCTC
Yak             AATGGAAAAAATATCAGTTATTTATCAAACACTCTTCTTTAAAGTTTAATTCAACAGCTC
Bison           AATGGAAAAAATATCAGTTATTTATCAAACACTCTTCTTTAAAGTTTAATTCAACAGCTC
Gaur            AATGGAAAAAATATCAGTTATTTATCAAACACTCTTCTTTAAAGTTTAATTCAACAGCTC
Mithan          AATGGAAAAAATATCAGTTATTTATCAAACACTCTTCTTTAAAGTTTAATTCAACAGCTC
Banteng         AATGGAAAAAATATCAGTTATTTATCAAACACTCTTCTTTAAAGTTTAATTCAACAGCTC
BubalusB        AATGGAAAAAATATCAGTTATTTATCAAACACTCTTCTTTAAAGTTTAATTCAACAGCTC
BubalusC        AATGGAAAAAATATCAGTTATTTATCAAACACTCTTCTTTAAAGTTTAATTCAACAGCTC
Murrah          AATGGAAAAAATATCAGTTATTTATCAAACACTCTTCTTTAAAGTTTAATTCAACAGCTC
Indian          AATGGAAAAAATATCAGTTATTTATCAAACACTCTTCTTTAAAGTTTAATTCAACAGCTC
Syncerus        AATGGAAAAAATATCAGTTATTTATCAAACACTCTTCTTTAAAGTTTAATTCAACAGCTC
Ancient         AATGGAAAAAATATCAGTTATTTATCAAACACTCTTCTTTAAAGTTTAATTCAACAGCTC
Eland           AATGGAAAAAATATCAGTTATTTATCAAACACTCTTCTTTAAAGTTTAATTCAACAGATC
                ********************************************************* **

Hereford        TAGTCTCCTGGTTCCTCTGAGGGGCTAACAGTTCACAGTGATTCGTATTGTTTAGGAATC
Holstein        TAGTCTCCTGGTTCCTCTGAGGGGCTAACAGTTCACAGTGATTCGTATTGTTTAGGAATC
Tuli            TAGTCTCCTGGTTCCTCTGAGGGGCTAACAGTTCACAGTGATTCGTATTGTTTAGGAATC
Yak             TAGTCTCCTGGTTCCTCTGAGGGGCTAACAGTTCACAGTGATTCGTATTGTTTAGGAATC
Bison           TAGTCTCCTGGTTCCTCTGAGGGGCTAACAGTTCACAGTGATTCGTATTGTTTAGGAACC
Gaur            TAGTCTCCTGGTTCCTCTGAGGGGCTAACAGTTCACAGTGATTCGTATTGTTTAGGAATC
Mithan          TAGTCTCCTGGTTCCTCTGAGGGGCTAACAGTTCACAGTGATTCGTATTGTTTAGGAATC
Banteng         TAGTCTCCTGGTTCCTCTGAGGGGCTAACAGTTCACAGTGATTCGTATTGTTTAGGAATC
BubalusB        TAGTCTCCTGGTTCCTCTGAGGGGCTAACAGTTCACAGTGATTCGTATTGTTTAGGAATC
BubalusC        TAGTCTCCTGGTTCCTCTGAGGGGCTAACAGTTCACAGTGATTCGTATTGTTTAGGAATC
Murrah          TAGTCTCCTGGTTCCTCTGAGGGGCTAACAGTTCACAGTGATTCGTATTGTTTAGGAATC
Indian          TAGTCTCCTGGTTCCTCTGAGGGGCTAACAGTTCACAGTGATTCGTATTGTTTAGGAATC
Syncerus        TAGTCTCCTGGTTCCTCTGAGGGGCTAACAGTTCACAGTGATTCGTATTGTTTAGGAATC
Ancient         TAGTCTCCTGGTTCCTCTGAGGGGCTAACAGTTCACAGTGACTCGTATTGTTTAGGAATC
Eland           TAGTCTCCTGGTTCCTCTGAGGGGCTAACAGTTCACAGTGACTCATACTGTTTAGGAATC
                ***************************************** ** ** ********** *

Hereford        TTCTGGAAGAAATGTGCCAGACACTGTGCCATGTGTTTTTACAGGTTCAATCTTTTTTAA
Holstein        TTCTGGAAGAAATGTGCCAGACACTGTGCCATGTGTTTTTACAGGTTCAATCTTTTTTAA
Tuli            TTCTGGAAGAAATGTGCCAGACACTGTGCCATGTGTTTTTACAGGTTCAATCTTTTTTAA
Yak             TTCTGGAAGAAATGTGCCAGACACTGTGCCATGTGTTTTTACAGGTTCAATCTTTTTTAA
Bison           TTCTGGAAGAAATGTGCCAGACACTGTGCCATGTGTTTTTACAGGTTCAATCTTTTTTAA
Gaur            TTCTGGAAGAAATGTGTCAGACACTGTGCCATGTGTTTTTACAGGTTCAATCTTTTTTAA
Mithan          TTCTGGAAGAAATGTGCCAGACACTGTGCCATGTGTTTTTACAGGTTCAATCTTTTTTAA
Banteng         TTCTGGAAGAAATGTGTCAGACACTGTGCCATGTGTTTTTACAGGTTCAATCTTTTTTAA
BubalusB        TTCTGGAAGAAATGTGCCAGACACTGTGCCATGTGTTTTTACAGGTTTAATCTTTTTTAA
BubalusC        TTCTGGAAGAAATGTGCCAGACACTGTGCCATGTGTTTTTACAGGTTTAATCTTTTTTAA
Murrah          TTCTGGAAGAAATGTGCCAGACACTGTGCCATGTGTTTTTACAGGTTTAATCTTTTTTAA
Indian          TTCTGGAAGAAATGTGCCAGACACTGTGCCATGTGTTTTTACAGGTTTAATCTTTTTTAA
Syncerus        TTCTGGAAGAAATGTGCCAGACATTGTGCCATGTGTTTTTACAGGTTCAATCTTTTTTAA
Ancient         TTCTGGAAGAAATTTGCCAGACACTGTGCCATGTGTTTTTACAGGTTCAATCTTTTTTAA
Eland           TTCTGGAAGAAATTTGCCAGACACTGTGCCATGTGTTTTTACAGGTTCAATCTTTTTTAA
                ************* ** ****** *********************** ************

Hereford        TTCTTAAAACAATCCTGTGAGGCGGTCATGGTTTCCTATGTACCTGTATAGGACTCAGAA
Holstein        TTCTTAAAACAATCCTGTGAGGCGGTCATGGTTTCCTATGTACCTGTATAGGACTCAGAA
Tuli            TTCTTAAAACAATCCTGTGAGGCGGTCATGGTTTCCTATGTACCTGTATAGGACTCAGAA
Yak             TTCTTAAAACAATCCTGTGAGGCGGTCATGGTTTCCTATGTACCTGTATGGGACTCAGAA
Bison           TTCTTAAAACAATCCTGTGAGGCGGTCATGGTTTCCTATGTACCTGTATGGGACTCAGAA
Gaur            TTCTTAAAACAATCCTGTGAGGCGGTCATGGTTTCCTATGTACCTGTATGGGACTCAGAA
Mithan          TTCTTAAAACAATCCTGTGAGGCGGTCATGGTTTCCTATGTACCTGTATGGGACTCAGAA
Banteng         TTCTTAAAACAATCCTGTGAGGCGGTCATGGTTTCCTATGTACCTGTATGGGACTCAGAA
BubalusB        TTCTTAAAACAACCCTGTGAGGCAGTCATGGTTTCCTATGTACCTGTATGGGACTCAGAA
BubalusC        TTCTTAAAACAACCCTGTGAGGCAGTCATGGTTTCCTATGTACCTGTATGGGACTCAGAA
Murrah          TTCTTAAAACAACCCTGTGAGGCAGTCATGGTTTCCTATGTACCTGTATGGGACTCAGAA
Indian          TTCTTAAAACAACCCTGTGAGGCAGTCATGGTTTCCTATGTACCTGTATGGGACTCAGAA
Syncerus        TTCTTAAAACAATCCTGTGAGGCGGTCATGGTTTCCTATGTACCTGTATGGGACTCAGAA
Ancient         TTCTTAAAACAATCCTGTGAGGCGGTCATGGTTTCCTATGTACCTGTATGGGACTCAGAA
Eland           TTCTTAAAACAATCCTGTGAGGCGGTCATGGTTTCCTATGTACCTGTATGGGACTCAGAA
                ************ ********** ************************* **********

Hereford        ACGTGAAGATACAGCTAAGTGAGAATATGGGATTCAAACGCCAAGTCTGACTAATTTCAG
Holstein        ACGTGAAGATACAGCTAAGTGAGAATATGGGATTCAAACGCCAAGTCTGACTAATTTCAG
Tuli            ACGTGAAGATACAGCTAAGTGAGAATATGGGATTCAAACGCCAAGTCTGACTAATTTCAG
Yak             ACGTGAAGATACAGCTAAGTGAGAATATGGGATTCAAACGCCAAGTCTGACTAATTTCAG
Bison           ACGTGAAGATACAGCTAAGTGAGAATATGGGATTCAAACGCCAAGTCTGACTAATTTCAG
Gaur            ACATGAAGATACAGCTAAGTGAGAATATGGGATTCAAACAACAAGTCTGACTAATTTCAG
Mithan          ACGTGAAGATACAGCTAAGTGAGAATATGGGATTCAAACGCCAAGTCTGACTAATTTCAG
Banteng         ACATGAAGATACAGCTAAGTGAGAATATGGGATTCAAACACCAAGTCTGACTAATTTCAG
BubalusB        ACGTGAAGAAACAGCTAAGTGAGAATATGGGATTCAAACACCAAGTCTGACTAATTTCAG
BubalusC        ACGTGAAGAAACAGCTAAGTGAGAATATGGGATTCAAACACCAAGTCTGACTAATTTCAG
Murrah          ACGTGAAGAAACAGCTAAGTGAGAATATGGGATTCAAACACCAAGTCTGACTAATTTCAG
Indian          ACGTGAAGAAACAGCTAAGTGAGAATATGGGATTCAAACACCAAGTCTGACTAATTTCAG
Syncerus        ACGTGAAGATCCAGCTAAGTGAGAATATGGGATTCAAACGCCAAGTCTGACTAATTTCAG
Ancient         ACGTGAAGATACAGCTAAGTGAGAATATGGGATTCAAACGCCAAGTCTGACTAATTTCAG
Eland           AGCTGAAGATACAGCTAAGTGAGAATATGGGATTCAAACACCAGGTCTGACTAATTTCAG
                *  ******  ****************************  ** ****************

Hereford        CTACATCTCCATGGTAGCCACTCTTTCTTAGCACCAGGCTTAGCTCCACCTATGCTGAGT
Holstein        CTACATCTCCATGGTAGCCACTCTTTCTTAGCACCAGGCTTAGCTCCACCTATGCTGAGT
Tuli            CTACATCTCCATGGTAGCCACTCTTTCTTAGCACCAGGCTTAGCTCCACCTATGCTGAGT
Yak             CTACATCTCCATGGTAGCCACTCTTTCTTAGCACCAGGCTTAGCTCCACCTATGCTGAGT
Bison           CTACATCTCCATGGTAGCCACTCTTTCTTAGCACCAGGCTTAGCTCCACCTATGCTGAGT
Gaur            CTACATCTCCATGGTAGCCACTCTTTCTTAGCACCAGGCTTAGCTCCACCTATGCTGAGT
Mithan          CTACATCTCCATGGTAGCCACTCTTTCTTAGCACCAGGCTTAGCTCCACCTATGCTGAGT
Banteng         CTACATCTCCATGGTAGCCACTCTTTCTTAGCACCAGGCTTAGCTCCACCTATGCTGAGT
BubalusB        CTACATCTCCATGGTAGCCACTCTTTCTTAGCACCAGGCTTAGCTCCACCTATGCTGAGT
BubalusC        CTACATCTCCATGGTAGCCACTCTTTCTTAGCACCAGGCTTAGCTCCACCTATGCTGAGT
Murrah          CTACATCTCCATGGTAGCCACTCTTTCTTAGCACCAGGCTTAGCTCCACCTATGCTGAGT
Indian          CTACATCTCCATGGTAGCCACTCTTTCTTAGCACCAGGCTTAGCTCCACCTATGCTGAGT
Syncerus        CTACATCTCCATGGTAGCCACTCTTTCTTAGCACCAGGCTTAGCTCCACCTATGCTAAGT
Ancient         CTACATCTCCATGGTAGCCACTCTTTCTTAGCACCAGGCTTAGCTCCACCTATGCTGAGT
Eland           CTACATCTCCATGGTAGCCACTCTTTCTTAGCACCAAACTTAGCTCCACCTATGCTGAGT
                ************************************  ****************** ***

Hereford        GATCTCAAGCAAGACTGTCATCTACTCCTGAGCTTCTCTGCACAGAGACGATCCTACCCA
Holstein        GATCTCAAGCAAGACTGTCATCTACTCCTGAGCTTCTCTGCACAGAGACGATCCTACCCA
Tuli            GATCTCAAGCAAGACTGTCATCTACTCCTGAGCTTCTCTGCACAGAGACGATCCTACCCA
Yak             GATCTCAAGCAAGACTGTCATCTACTCCTGAGCTTCTCTGCACAGAGACGATCCTACCCA
Bison           GATCTCAAGCGAGACTGTCATCTACTCCTGAGCTTCTCTGCACACAGACGATCCTACCCA
Gaur            GATCTCAAGCGAGACTGTCATCTACTCCTGAGCTTCTCTGCACAGAGACGATCCTACCCA
Mithan          GATCTCAAGCGAGACTGTCATCTACTCCTGAGCTTCTCTGCACAGAGACGATCCTACCCA
Banteng         GATCTCAAGCGAGACTGTCATCTACTCCTGAGCTTCTCTGCACAGAGACGATCCTACCCA
BubalusB        GATCTCAAGCAAGACTGTCATCTACTCCTGAGCTTCTCTGCACAGAGACGATCCTACCCA
BubalusC        GATCTCAAGCAAGACTGTCATCTACTCCTGAGCTTCTCTGCACAGAGACGATCCTACCCA
Murrah          GATCTCAAGCAAGACTGTCATCTACTCCTGAGCTTCTCTGCACAGAGACGATCCTACCCA
Indian          GATCTCAAGCAAGACTGTCATCTACTCCTGAGCTTCTCTGCACAGAGACGATCCTACCCA
Syncerus        GATCTCAAGCAAGACTGTCATCTACTCCTGAGCTTCTCTGCACAGAGACAATCCTACCCA
Ancient         GATCTCAAGCAAGACTGTCATCTACTCCTGAGCTTCTCTGCACAGAGACGATCCTACCCA
Eland           GATCTCAAGTAAGACTGTCATCTACTTCTGAGCTTCTCTGCACAGAGAAGATCCTACCCA
                *********  *************** ***************** ***  **********

Hereford        GCATTGTGACATCACAAGAATTTGCCCTAGATGCTGGAAGGAGTCGATTTAATTCAATTT
Holstein        GCATTGTGACATCACAAGAATTTGCCCTAGATGCTGGAAGGAGTCGATTTAATTCAATTT
Tuli            GCATTGTGACATCACAAGAATTTGCCCTAGATGCTGGAAGGAGTCGATTTAATTCAATTT
Yak             GCATTGTGACATCACAAGAATTTGCCCTAGATGCTGGAAGGAGTCGATTTAATTCAATTT
Bison           GCTTTGTGACATCACAAGAATTTGCCCTAGATGCTGGAAGGAGTCGATTTAATTCAATTT
Gaur            GCATTGTGACATCACAAGAATTTGCCCTAGATGCTGGAAGGAGTCGATTTAATTCAATTT
Mithan          GCATTGTGACATCACAAGAATTTGCCCTAGATGCTGGAAGGAGTCGATTTAATTCAATTT
Banteng         GCATTGTGACATCACAAGAATTTGCCCTAGATGCTGGAAGGAGTCGATTTAATTCAATTT
BubalusB        GCATTGTGACATCACAAGAATTTGCCCTAGATGCTGGAAGGAGTCGATTTAATTCAATTT
BubalusC        GCATTGTGACATCACAAGAATTTGCCCTAGATGCTGGAAGGAGTCGATTTAATTCAATTT
Murrah          GCATTGTGACATCACAAGAATTTGCCCTAGATGCTGGAAGGAGTCGATTTAATTCAATTT
Indian          GCATTGTGACATCACAAGAATTTGCCCTAGATGCTGGAAGGAGTCGATTTAATTCAATTT
Syncerus        GCGTTGTGACATCACAAGAATTTGCCCTAGATGCTGGAAGGAGTCTATTTAATTCAATTT
Ancient         GCATTGTGACATCACAAGAATTTGCCCTAGATGCTGGAAGGAGTCGATTTAATTCAATTT
Eland           GCATTGTGACATCACAAGAATTTGCCCTAGATGCTGGAAGGAGTCAATTTAATTCAATTT
                ** ****************************************** **************

Hereford        TCCTTCTCTCACAGGGATTTTAAGAACAAGTTGATGAAGGTCAAATAATACACGGATCGT
Holstein        TCCTTCTCTCACAGGGATTTTAAGAACAAGTTGATGAAGGTCAAATAATACACGGATCGT
Tuli            TCCTTCTCTCACAGGGATTTTAAGAACAAGTTGATGAAGGTCAAATAATACACGGATCGT
Yak             TCCTTCTCTCACAGGGATTTTAAGAACAAGTTGATGAAGGTCAAATAATACATGGATCGT
Bison           TCCTTCTCTCACAGGGATTTTAAGAACAAGTTGATGAAGGTCAAATAATACATGGATCGT
Gaur            TCCTTCTCTCACAGGGATTTTAAGAACAAGTTGATGAAGGTCAAATAATACATGGATCGT
Mithan          TCCTTCTCTCACAGGGATTTTAAGAACAAGTTGATGAAGGTCAAATAATACATGGATCGT
Banteng         TCCTTCTCTCACAGGGATTTTAAGAACAAGTTGATGAAGGTCAAATAATACATGGATTGT
BubalusB        TCCTTCTCTCACAGGGATTTTAAGAACAAGTTGATGAAGGTCAAATAATACATGGATCGT
BubalusC        TCCTTCTCTCACAGGGATTTTAAGAACAAGTTGATGAAGGTCAAATAATACATGGATCGT
Murrah          TCCTTCTCTCACAGGGATTTTAAGAACAAGTTGATGAAGGTCAAATAATACATGGATCGT
Indian          TCCTTCTCTCACAGGGATTTTAAGAACAAGTTGATGAAGGTCAAATAATACATGGATCGT
Syncerus        TCCTTCTCTCACCGGGATTTTAAGAACAAGTTGATGAAGGTCAAATAATACATGGATCGT
Ancient         TCCTTCTCTCACAGGGATTTTAAGAACAAGTTGATGAAGGTCAAATAATACACGGATCGT
Eland           TCCTTCTCTCACGGGGATTTTAAGAACAAGTTGATGAAGGTCAAATAATACATGGATCGT
                ************ *************************************** **** **

Hereford        TCAAGCCAATCCTTCAGACAGAATAAAAATTCAAGTTGGAGAGGAAAGACTGGATTCTCT
Holstein        TCAAGCCAATCCTTCAGACAGAATAAAAATTCAAGTTGGAGAGGAAAGACTGGATTCTCT
Tuli            TCAAGCCAATCCTTCAGACAGAATAAAAATTCAAGTTGGAGAGGAAAGACTGGATTCTCT
Yak             TCAAGCCAATCCTTCAGACAGAATAAAAATTCAAGTTGGAGAGGAAAGACTGGATTCTCT
Bison           TCAAGCCAATCCTTCAGACAGAATAAAAATTCAAGTTGGAGAGGAAAGACTGGATTCTCT
Gaur            TCAAGCCAATCCTTCAGACAGAATAAAAATTCAAGTTGGAGAGGAAAGACTGGATTCTCT
Mithan          TCAAGCCAATCCTTCAGACAGAATAAAAATTCAAGTTGGAGAGGAAAGACTGGATTCTCT
Banteng         TCAAGCCAATCCTTCAGACAGAATAAAAATTCAAGTTGGAGAGGAAAGACTGGATTCTCT
BubalusB        TCAAGCCAATCCTTCAGACAGAATAAAAATTCAAGTTGGAGAGGAAAGACTGGATTCTCT
BubalusC        TCAAGCCAATCCTTCAGACAGAATAAAAATTCAAGTTGGAGAGGAAAGACTGGATTCTCT
Murrah          TCAAGCCAATCCTTCAGACAGAATAAAAATTCAAGTTGGAGAGGAAAGACTGGATTCTCT
Indian          TCAAGCCAATCCTTCAGACAGAATAAAAATTCAAGTTGGAGAGGAAAGACTGGATTCTCT
Syncerus        TCAAGCCAATCCTTCAGACAGAATAAAAATTCAAGTTGGAGAGGAAAGACTGGATTCTCT
Ancient         TCAAGCCAATCCTTCAGACAGAATAAAAATTCAAGTTGGAGAGGAAAGACTGGATTCTCT
Eland           TCAAGCCAATCCTTCAGACAGAATAAAAATTCAAGTTGGAGAGGAAAGACTGGATTCTCT
                ************************************************************

Hereford        GGATTCTACCATGATTAAGTACCCCACAGTCACTTCAAAGGTGTGAATTTGCTATTAGAG
Holstein        GGATTCTACCATGATTAAGTACCCCACAGTCACTTCAAAGGTGTGAATTTGCTATTAGAG
Tuli            GGATTCTACCATGATTAAGTACCCCACAGTCACTTCAAAGGTGTGAATTTGCTATTAGAG
Yak             GGATTCTACCATGATTAAGTACCCCACAGTCACTTCAAAGGTGTGAATTTGCTATTAGAG
Bison           GGATTCTACCATGATTAAGTACCCCACAGTCACTTCAAAGGTGTGAATTTGCTATTAGAG
Gaur            GGATTCTACCATGATTAAGTACCCCACAGTCACTTCAAAGGTGTGAATTTGCTATTAGAG
Mithan          GGATTCTACCATGATTAAGTACCCCACAGTCACTTCAAAGGTGTGAATTTGCTATTAGAG
Banteng         GGATTCTACCCTGATTAAGTACCCCACAGTCACTTCAAAGGTGTGGATTTGCTATTAGAG
BubalusB        GGATTCTACCATGATTAAGTACCCCACAGTCACTTCAAAGGTGTGAATTTGCTATTAGAG
BubalusC        GGATTCTACCATGATTAAGTACCCCACAGTCACTTCAAAGGTGTGAATTTGCTATTAGAG
Murrah          GGATTCTACCATGATTAAGTACCCCACAGTCACTTCAAAGGTGTGAATTTGCTATTAGAG
Indian          GGATTCTACCATGATTAAGTACCCCACAGTCACTTCAAAGGTGTGAATTTGCTATTAGAG
Syncerus        GGATTCTACCATGATTAAGTACCCCACAGTCACTTCAAAGGTGTGAATTTGCTATTAGAG
Ancient         GGATTCTACCATGATTAAGTACCCCACAGTCACTTGAAAGGTGTGAATTTGCTATTAGAG
Eland           GGATTCTACCATGATTAAGTACCCCACAGTCACTTGAAAGGTGTGAATTTGCTATTAGAG
                ********** ************************ ********* **************

Hereford        CTCACCTGAGCATGATTCCACCCAGACGAATAGCTCTCTTCCAGTCCTTCAAGGTGGATT
Holstein        CTCACCTGAGCATGATTCCACCCAGACGAATAGCTCTCTTCCAGTCCTTCAAGGTGGATT
Tuli            CTCACCTGAGCATGATTCCACCCAGACGAATAGCTCTCTTCCAGTCCTTCAAGGTGGATT
Yak             CTCACCTGAGCATGATTCCACCCAGACGAATAGCTCTCTTCCAGTCCTTCAAGGTGGATT
Bison           CTCACCTGAGCATGATTCCACCCAGACGAATAGCTCTCTTCCAGTCCTTCAAGGTGGATT
Gaur            CTCACCTGAGCATGATTCCACCCAGACGAATAGCTCTCTTCCAGTCCTTCAAGGTGGATT
Mithan          CTCACCTGAGCATGATTCCACCCAGACGAATAGCTCTCTTCCAGTCCTTCAAGGTGGATT
Banteng         CTCACCTGAGCATGATTCCACCCAGACGAATAGCTCTCTTCCAGTCCTTCAAGGTGGATT
BubalusB        CTCACCTGAGCATGATTCCACCCAGACGAATAGCTCTCTTCCAGTCCTTCAGGGTGGATT
BubalusC        CTCACCTGAGCATGATTCCACCCAGACGAATAGCTCTCTTCCAGTCCTTCAGGGTGGATT
Murrah          CTCACCTGAGCATGATTCCACCCAGACGAATAGCTCTCTTCCAGTCCTTCAGGGTGGATT
Indian          CTCACCTGAGCATGATTCCACCCAGACGAATAGCTCTCTTCCAGTCCTTCAGGGTGGATT
Syncerus        CTCACCTGAGCATGATTCCACCCAGACGAATAGCTCTCTTCCAGTCCTTCAGGGTGGATT
Ancient         CTCACCTGAGCATGATTCCACCCAGACGAATAGCTCTCTTCCAGTCCTTCAGGGTGGATT
Eland           CTCACCTGAGCATGATTCCACCCAGACGAATAGCTCTCTTCCAGTCCTTCAGGGTGGATT
                *************************************************** ********

Hereford        TGCCAGCCAGATGAACAAAATGCTTGGGGCTGATCAACTGATCATTGAACTAATGTAAAA
Holstein        TGCCAGCCAGATGAACAAAATGCTTGGGGCTGATCAACTGATCATTGAACTAATGTAAAA
Tuli            TGCCAGCCAGATGAACAAAATGCTTGGGGCTGATCAACTGATCATTGAACTAATGTAAAA
Yak             TGCCAGCCAGATGAACAAAATGCTTGGGGCTGATCAACTGATCATTGAACTAATGTAAAA
Bison           TGCCAGCCAGATGAACAAAATGCTTGGGGCTGATCAACTGATCATTGAACTAATGTAAAA
Gaur            TGCCAGCCAGATGAACAAAATGCTTGGGGCTGATCAACTGATCATTGAACTAATGTAAAA
Mithan          TGCCAGCCAGATGAACAAAATGCTTGGGGCTGATCAACTGATCATTGAACTAATGTAAAA
Banteng         TGCCAGCCAGATGAACAAAATGCTTGGGGCTGATCAACTGATCATTGAACTAATGTAAAA
BubalusB        TGCCAGCCAGATGAACAAAATGCTTGGGGCTGATCAACTGATCATTGAACTAATGTAAAA
BubalusC        TGCCAGCCAGATGAACAAAATGCTTGGGGCTGATCAACTGATCATTGAACTAATGTAAAA
Murrah          TGCCAGCCAGATGAACAAAATGCTTGGGGCTGATCAACTGATCATTGAACTAATGTAAAA
Indian          TGCCAGCCAGATGAACAAAATGCTTGGGGCTGATCAACTGATCATTGAACTAATGTAAAA
Syncerus        TGCCAGCCAGATGAACAAAATGCTTGGGGCTGATCAACTGATCATTGAACTAATGTAAAA
Ancient         TGCCAGCCAGATGAACAAAATGCTTGGGGCTGATCAACTGATCATTGAACTAATGTAAAA
Eland           TGCCAGCCAGATGAACAAAATGCTTGGGGCTGATCAACTGATCATTGAACTAATGTAAAA
                ************************************************************

Hereford        GGAAAAGTCCAAAATAATCCAATGTTAATTTAGGCAGCCATGAGGGAAAGACATAACTCT
Holstein        GGAAAAGTCCAAAATAATCCAATGTTAATTTAGGCAGCCATGAGGGAAAGACATAACTCT
Tuli            GGAAAAGTCCAAAATAATCCAATGTTAATTTAGGCAGCCATGAGGGAAAGACATAACTCT
Yak             GGAAAAGTCCAAAATAATCCAATGTTAATTTAGGCAGCCATGAGGGAAAGACATAACTCT
Bison           GGAAAAGTCCAAAATAATCCAACGTTAATTTAGGCAGCCATGAGGGAAAGACATAACTCT
Gaur            GGAAAAGTCCAAAATAATCCAATGTTAATTTAGGCAGCCATGAGGGAAAGACATAACTCT
Mithan          GGAAAAGTCCAAAATAATCCAATGTTAATTTAGGCAGCCATGAGGGAAAGACATAACTCT
Banteng         GGAAAAGTCCAAAATAATCCAATGTTAATTTAGGCAGCCATGAGGGAAAGACATAACTCT
BubalusB        GGAAAAGTCCAAAATAATCCAATGTTAATTTAGGCAGCCATGAGGGAAAGACATAACTCT
BubalusC        GGAAAAGTCCAAAATAATCCAATGTTAATTTAGGCAGCCATGAGGGAAAGACATAACTCT
Murrah          GGAAAAGTCCAAAATAATCCAATGTTAATTTAGGCAGCCATGAGGGAAAGACATAACTCT
Indian          GGAAAAGTCCAAAATAATCCAATGTTAATTTAGGCAGCCATGAGGGAAAGACATAACTCT
Syncerus        GGAAAAGTCCAAAATAATCCAATGTTAATTTAGGCAGCCATGAGGGAAAGACATAACTCT
Ancient         GGAAAAGTCCAAAATAATCCAATGTTAATTTAGGCAGCCATGAGGGAAAGACATAACTCT
Eland           GGAAAAGTCCAAAATAATCCAGTGTTAATTTAGGCAGCCATGAGGGAAAGACATAACTCT
                *********************  *************************************

Hereford        ATTTGTTACAAACAAAACAATACCCAGATGACATCTCTCATCATAGCCTGTATTCTCTAT
Holstein        ATTTGTTACAAACAAAACAATACCCAGATGACATCTCTCATCATAGCCTGTATTCTCTAT
Tuli            ATTTGTTACAAACAAAACAATACCCAGATGACATCTCTCATCATAGCCTGTATTCTCTAT
Yak             ATTTGTTACAAACAAAACAATACCCAGATGACATCTCTCATCATAGCCTGTATTCTCTAT
Bison           ATTTGTTACAAACAAAACAATACCCAGATGACATCTCTCATCATAGCCTGTATTCTCTAT
Gaur            ATTTGTTACAAACAAAACAATACCCAGATGACATCTCTCATCATAGCCTGTATTCTCTAT
Mithan          ATTTGTTACAAACAAAACAATACCCAGATGACATCTCTCATCATAGCCTGTATTCTCTAT
Banteng         ATTTGTTACAAACAAAACAATACCCAGATGACATCTCTCATCATAGCCTGTATTCTCTAT
BubalusB        ATTTGTTACAAACAAAACAATACCCAGATGACATCTCTCATCATAGCCTGTATTCTCTAT
BubalusC        ATTTGTTACAAACAAAACAATACCCAGATGACATCTCTCATCATAGCCTGTATTCTCTAT
Murrah          ATTTGTTACAAACAAAACAATACCCAGATGACATCTCTCATCATAGCCTGTATTCTCTAT
Indian          ATTTGTTACAAACAAAACAATACCCAGATGACATCTCTCATCATAGCCTGTATTCTCTAT
Syncerus        ATTTGTTACAAACAAAACAATACCCAGATGACATCTCTCATCATAGCCTGTATTCTCTAT
Ancient         ATTTGTTACAAACAAAACAATACCCAGATGACATCTCTAATCATAGCCTGTATTCTCTAT
Eland           ATTTGTTACAAACAAAACAATACCCAGACGACATCTCTAATCATAGCCTATATTCCCTAT
                **************************** ********* ********** ***** ****

Hereford        CTTCCCATCCTATTGTGCGTAAACTGTTAAATAAACTCATATGAATCCCTTTCTAACGTT
Holstein        CTTCCCATCCTATTGTGCGTAAACTGTTAAATAAACTCATATGAATCCCTTTCTAACGTT
Tuli            CTTCCCATCCTATTGTGCGTAAACTGTTAAATAAACTCATATGAATCCCTTTCTAACGTT
Yak             CTTCCCATCCTATTGTGCGTAAACTGTTAAATAAACTCATATGAATCCCTTTCTAACGTT
Bison           CTTCCCATCCTATTGTGCGTAAACTGTTAAATAAACTCATATGAATCCCTTTCTAACGTT
Gaur            CTTCCCATCCTATTGTGCGTAAACTGTTAAATAAACTCATATGAATCCCTTTCTAACGTT
Mithan          CTTCCCATCCTATTGTGCGTAAACTGTTAAATAAACTCATATGAATCCCTTTCTAACGTT
Banteng         CTTCCCATCCTATTGTGCGTAAACTGTTAAATAAACTCATATGAATCCCTTTCTAACGTT
BubalusB        CTTCCCATCCTATTGTGCGTAAACTGTTAAATAAACTTATATGAATCCCTTTCTAACGTT
BubalusC        CTTCCCATCCTATTGTGCGTAAACTGTTAAATAAACTTATATGAATCCCTTTCTAACGTT
Murrah          CTTCCCATCCTATTGTGCGTAAACTGTTAAATAAACTTATATGAATCCCTTTCTAACGTT
Indian          CTTCCCATCCTATTGTGCGTAAACTGTTAAATAAACTTATATGAATCCCTTTCTAACGTT
Syncerus        CTTCCCATCCTATTGTGCGTAAACTGTTAAATAAACTTATATGAATCCCTTTCTAACGTT
Ancient         CTTCCCATCCTATTGTGCGTAAACTGTTAAATAAACTTATATGAATCCCTTTCTAACGTT
Eland           CTTCCCACCCTATTGCACGTAAACTGTTAAATAAACTTATATGAATCCCTTTCTAAAGTT
                ******* *******  ******************** ****************** ***

Hereford        TACCATGCATTGTAATACAGAAACAAGGAAGGAGGACTGGCCAGTAGGAATCATTTAGGA
Holstein        TACCATGCATTGTAATACAGAAACAAGGAAGGAGGACTGGCCAGTAGGAATCATTTAGGA
Tuli            TACCATGCATTGTAATACAGAAACAAGGAAGGAGGACTGGCCAGTAGGAATCATTTAGGA
Yak             TACCATGCATTGTAATACAGAAACAAGGAAGGAGGACTGGCCAGTAGGAATCATTTGGGA
Bison           TACCATGCATTGTAATACAGAAACAAGGAAGGAGGACTGGCCAGTAGGAATCATTTGGGA
Gaur            TACCATGCATTGTAATACAGAAACAAGGAAGGAGGACTGGCCAGTAGGAATCATTTGGGA
Mithan          TACCATGCATTGTAATACAGAAACAAGGAAGGAGGACTGGCCAGTAGGAATCATTTGGGA
Banteng         TACCATGCATTGTAATACAGAAACAAGGAAGGAGGACTGGCCAGTAGGAATCGTTTGGGA
BubalusB        TACCATACATTGTAATACAGAAACAAGGAAGGAGGACTGGCCAGTAGGAATCATTTGGGA
BubalusC        TACCATACATTGTAATACAGAAACAAGGAAGGAGGACTGGCCAGTAGGAATCATTTGGGA
Murrah          TACCATACATTGTAATACAGAAACAAGGAAGGAGGACTGGCCAGTAGGAATCATTTGGGA
Indian          TACCATACATTGTAATACAGAAACAAGGAAGGAGGACTGGCCAGTAGGAATCATTTGGGA
Syncerus        TACCATGCATTGTAATACAGAAACAAGGAAGGAGGACTGGCCAGTAGGAATCATTTGGGA
Ancient         TACCATGCATTGTAATACAGAAACAAGGAAGGAGGACTGGCCAGTAGGAATCATTTGGGA
Eland           TACCATGCATTGTAACACAGAAACAAGGAAGGAGGACTGGCCAGTAGGACTCATGTGGGA
                ****** ******** ********************************* ** * * ***

Hereford        GAAAACAGAGTTCTTTCTAAAGCGTGGACTCCTACCCAAGATTACCATATCTTACATCAA
Holstein        GAAAACAGAGTTCTTTCTAAAGCGTGGACTCCTACCCAAGATTACCATATCTTACATCAA
Tuli            GAAAACAGAGTTCTTTCTAAAGCGTGGACTCCTACCCAAGATTACCATATCTTACATCAA
Yak             GAAAACAGAGTTCTTTCTAAAGCGTGGACTCCTACCCAAGATTACCATATCTTCCATCAA
Bison           GAAAACAGAGTTCTTTCTAAAGCGTGGACTCCTACCCAAGATTACCATATCTTACATCAA
Gaur            GAAAACAGAGTTCTTTCTAAAGCGTGGACTCCTACCCAAGATTACCATATCTTCCATCAA
Mithan          GAAAACAGAGTTCTTTCTAAAGCGTGGACTCCTACCCAAGATTACCATATCTTCCATCAA
Banteng         GAAAACAGAGTTCTTTCTAAAGCGTGGACTCCTACCCAAGATTACCATATCTTCCATCAA
BubalusB        GAAAACAGAGTTCTTTCTAAAGCGTGGACTCCTACCCAAGATTACCATATCTTACATCAA
BubalusC        GAAAACAGAGTTCTTTCTAAAGCGTGGACTCCTACCCAAGATTACCATATCTTACATCAA
Murrah          GAAAACAGAGTTCTTTCTAAAGCGTGGACTCATACCCAAGATTACCATATCTTACATCAA
Indian          GAAAACAGAGTTCTTTCTAAAGCGTGGACTCCTACCCAAGATTACCATATCTTACATCAA
Syncerus        GAAAACAGAGTTCTTTCTAAAGCGTGGACTCCTACCCAAGATTACCATATCTTACATCAA
Ancient         GAAAACAGAGTTCTTTCTAAAGCGTGGACTCCTACCCAAGATTACCATATCTTACATCAA
Eland           GAAAACAGAGTTCTTTCTAAAGCGTGGACTCCTACTCAAGACTACCATATCTTACGTCAA
                ******************************* *** ***** *********** * ****

Hereford        CACTCATGAGAATTAAAACACAAAAGAGAACGAGGGGAAAAGTACTACTGAGCAACACAA
Holstein        CACTCATGAGAATTAAAACACAAAAGAGAACGAGGGGAAAAGTACTACTGAGCAACACAA
Tuli            CACTCATGAGAATTAAAACACAAAAGAGAACGAGGGGAAAAGTACTACTGAGCAACACAA
Yak             CACTCATGAGAATTAAAACACAAAAGAGAACGAGGGGAAAAGTACTACTGAGCAACACAA
Bison           CACTCATGAGAATTAAAACACAAAAGAGAACGAGGGGAAAAGTACTACTGAGCAACACAA
Gaur            CACTCATGAGAATTAAAACACAAAAGAGAACGAGGGGAAAAGTACTACTGAGCAACACAA
Mithan          CACTCATGAGAATTAAAACACAAAAGAGAACGAGGGGAAAAGTACTACTGAGCAACACAA
Banteng         CACTCATGAGAATTAAAACACAAAAGAGAACGAGGGGAAAAGTACTACTGAGCAACAGAA
BubalusB        CACTCATGAGAATTAAAACACAAAAGAGAATGAGGGGAAAAGTACTACTGAGCAACACAA
BubalusC        CACTCATGAGAATTAAAACACAAAAGAGAATGAGGGGAAAAGTACTACTGAGCAACACAA
Murrah          CACTCATGAGAATTAAAACACAAAAGAGAATGAGGGGAAAAGTACTACTGAGCAACACAA
Indian          CACTCATGAGAATTAAAACACAAAAGAGAATGAGGGGAAAAGTACTACTGAGCAACACAA
Syncerus        CACTCATGAGAATTAAAACACAAAAGAGAACGAGGGGAAAAGTACTACTGAGCAACACAA
Ancient         CACTCATGAGAATTAAAACACAAAAGAGAACGAGGGGAAAAGTACTACTGAGCAACACAA
Eland           CACTCATGAGAATTAAAACACAAAAGAGAAGGAGGGGAAAAGTACCACTGAGCAACACAA
                ****************************** ************** *********** **

Hereford        TGGGTTTTCAGGTGGTTTCCTACCCCCTACCATCGGCCGATGTGGGCGTCTGCACCACAC
Holstein        TGGGTTTTCAGGTGGTTTCCTACCCCCTACCATCGGCCGATGTGGGCGTCTGCACCACAC
Tuli            TGGGTTTTCAGGTGGTTTCCTACCCCCTACCATCGGCCGATGTGGGCGTCTGCACCACAC
Yak             TGGGTTTTCAGGTGGTTTCCTACCCCCTACCATCGGCCGATGTGGGCGTCTGCACCACAC
Bison           TGGGTTTTCAGGTGGTTTCCTACCCCCTACCATCGGCCGATGTGGGCGTCTGCACCACAC
Gaur            TGGGTTTTCAGGTGGTTTCCTACCCCCTACCATCGGCCGATGTGGGCGTCTGCACCACAC
Mithan          TGGGTTTTCAGGTGGTTTCCTACCCCCTACCATCGGCCGATGTGGGCGTCTGCACCACAC
Banteng         TGGGTTTTCAGGTGGTTTCCTACCCCCTACCATCGGCCGATGTGGGCGTCTGCACCACAC
BubalusB        TGGGTTTTCAGGTGGTTTCCTACCCCCTACCATCGGCCGATGTGGGCGTCTGCACCACAC
BubalusC        TGGGTTTTCAGGTGGTTTCCTACCCCCTACCATCGGCCGATGTGGGCGTCTGCACCACAC
Murrah          TGGGTTTTCAGGTGGTTTCCTACCCCCTACCATCGGCCGATGTGGGCGTCTGCACCACAC
Indian          TGGGTTTTCAGGTGGTTTCCTACCCCCTACCATCGGCCGATGTGGGCGTCTGCACCACAC
Syncerus        TGGGTTTTCAGGTGGTTTCCTACCCCCTACCATCGGCCGATGTGGGCGTCTGCACCACAC
Ancient         TGGGTTTTCAGGTGGTTTCCTACCCCCTACCATCGGCCGAAGTGGGCGTCTGCACCACAC
Eland           TGGGTTTTCAGGTGGTTTCCTACCCCCTACCATCGGCCGAAGTGGGCGTCTGCACCACAC
                **************************************** *******************

Hereford        TTGTCTGCTGTCCTGGCACTGGAGCTCTCGCACTGCTGATAAGAAGATCAAATTTGGTGC
Holstein        TTGTCTGCTGTCCTGGCACTGGAGCTCTCGCACTGCTGATAAGAAGATCAAATTTGGTGC
Tuli            TTGTCTGCTGTCCTGGCACTGGAGCTCTCGCACTGCTGATAAGAAGATCAAATTTGGTGC
Yak             TTGTCTGCTGTCCTGGCACTGGAGCTCTTGCACTGCTGATAAGAAGATCAAATTTGGTGC
Bison           TTGTCTGCTGTCCTGGCACTGGAGCTCTCGCACTGCTGATAAGAAGATCAAATTTGGTGC
Gaur            TTGTCTGCTGTCCTGGCACTGGAGCTCTTGCACTGCTGATAAGAAGATCAAATTTGGTGC
Mithan          TTGTCTGCTGTCCTGGCACTGGAGCTCTTGCACTGCTGATAAGAAGATCAAATTTGGTGC
Banteng         TTGTCTGCTGTCCTGGCACTGGAGCTCTTGCACTGCTGATAAGAAGATCAAATTTGGTGC
BubalusB        TTGTCTGCTGTCCTGGCACTGGAGCTCTTGCACTGCTGATAAGAAGATCAAATTTGGTGC
BubalusC        TTGTCTGCTGTCCTGGCACTGGAGCTCTTGCACTGCTGATAAGAAGATCAAATTTGGTGC
Murrah          TTGTCTGCTGTCCTGGCACTGGAGCTCTTGCACTGCTGATAAGAAGATCAAATTTGGTGC
Indian          TTGTCTGCTGTCCTGGCACTGGAGCTCTTGCACTGCTGATAAGAAGATCAAATTTGGTGC
Syncerus        TTGTCTGCTGTCCTGGCACTGGAGCTCTTGCACTGCTGATAAGAAGATCAAATTTGGTGC
Ancient         TTGTCTGCTGTCCTGGCACTGGAGCTCTTGCACTGCTGATAAGAAGATCAAATTTGGTGC
Eland           TTGTCTGCTGTCCTGGCACTGGAGCTCTTGCACTGCTGATAAGAAGATCAAATTTGGTGC
                **************************** *******************************

Hereford        TTCTGCAGGTATTGGAGCAAACCTTGTCATGTTGGTAAAAATCAATCTGTCCGGAGTCCA
Holstein        TTCTGCAGGTATTGGAGCAAACCTTGTCATGTTGGTAAAAATCAATCTGTCCGGAGTCCA
Tuli            TTCTGCAGGTATTGGAGCAAACCTTGTCATGTTGGTAAAAATCAATCTGTCCGGAGTCCA
Yak             TTCTGCAGGTATTGGAGCAAACCTTGTCATGTTGGTAAAAATCAATCTGTCCGGAGTCCA
Bison           TTCTGCAGGTATTGGAGCAAACCTTGTCATGTTGGTAAAAATCAATCTGTCCGGAGTCCA
Gaur            TTCTGCAGGTATTGGAGCAAACCTTGTCATGTTGGTAAAAATCAATCTGTCCGGAGTCCA
Mithan          TTCTGCAGGTATTGGAGCAAACCTTGTCATGTTGGTAAAAATCAATCTGTCCGGAGTCCA
Banteng         TTCTGCAGGTATTGGAGCAAACCTTGTCATGTTGGTAAAAATCAATCTGTCCAGAGTCCA
BubalusB        TTCTGCAGGTATTGGAGCAAACCTTGTCATGTTGGTAGAAATCAATCTGTCCGGAGTCCA
BubalusC        TTCTGCAGGTATTGGAGCAAACCTTGTCATGTTGGTAGAAATCAATCTGTCCGGAGTCCA
Murrah          TTCTGCAGGTATTGGAGCAAACCTTGTCATGTTGGTAGAAATCAATCTGTCCGGAGTCCA
Indian          TTCTGCAGGTATTGGAGCAAACCTTGTCATGTTGGTAGAAATCAATCTGTCCGGAGTCCA
Syncerus        TTCTGCAGGTATTGGAGCAAACCTTGTCATGTTGGTAAAAATCAATCTGTCCGGAGTCCA
Ancient         TTCTGCAGGTATTGGAGCAAACCTTGTCATGTTGGTAAAAATCAATCTGTCCGGAGTCCA
Eland           TTCTGCAGGTATTGGAGCACACCTTGTCATGTTGGTAAAAATCAATCTGTCCGGAGTCCA
                ******************* ***************** ************** *******

Hereford        TCATTTTCCTGTGCAAAGAGAGACAAGAAGTACCAGTTCAGCCTGTACTTCACGTACAGG
Holstein        TCATTTTCCTGTGCAAAGAGAGACAAGAAGTACCAGTTCAGCCTGTACTTCACGTACAGG
Tuli            TCATTTTCCTGTGCAAAGAGAGACAAGAAGTACCAGTTCAGCCTGTACTTCACGTACAGG
Yak             TCATTTTCCTGTGCAAAGAGAGACAAGAAGTACCAGTTCAGCCTGTACTTCACGTACAGG
Bison           TCATTTTCCTGTGCAAAGAGAGACAAGAAGTACCAGTTCAGCCTGTACTTCACGTACAGG
Gaur            TCATTTTCCTGTGCAAAGAGAGACAAGAAGTACCAGTTCAGCCTGTACTTCACGTACAGG
Mithan          TCATTTTCCTGTGCAAAGAGAGACAAGAAGTACCAGTTCAGCCTGTACTTCACGTACAGG
Banteng         TCATTTTCCTGTGCAAAGAGAGACAAGAAGTACCAGTTCAGCCTGTACTTCACGTACAGG
BubalusB        TCATTTTCCTGTGCAAAGAGAGACAAGAAGTACCAGTTCAGCATGTACTTCATGTATAGG
BubalusC        TCATTTTCCTGTGCAAAGAGAGACAAGAAGTACCAGTTCAGCATGTACTTCATGTATAGG
Murrah          TCATTTTCCTGTGCAAAGAGAGACAAGAAGTACCAGTTCAGCATGTACTTCATGTATAGG
Indian          TCATTTTCCTGTGCAAAGAGAGACAAGAAGTACCAGTTCAGCATGTACTTCATGTATAGG
Syncerus        TCATTTTCCTGTGCAAAGAGAGACAAGAAGTACCAGTTCAGCCTGTACTTCATGTATAGG
Ancient         TCATTTTCCTGTGCAAAGAGAGACAAGAAGTACCAGTTCAGCCTGTACTTCATGTACAGG
Eland           TCATTTTCCTGTGCAAAGAGAGACAAGAACTACCAGTTCAGCCTGTGCCTCATGTACAGG
                ***************************** ************ *** * *** *** ***

Hereford        GGACAGAGACAAAGTTGCGGAGTCCGTTCTATGTATTAGTGAAACCTAATAGTATTCAAG
Holstein        GGACAGAGACAAAGTTGCGGAGTCCGTTCTATGTATTAGTGAAACCTAATAGTATTCAAG
Tuli            GGACAGAGACAAAGTTGCGGAGTCCGTTCTATGTATTAGTGAAACCTAATAGTATTCAAG
Yak             GGACAGAGACAAAGTTGCGGAGTCCGTTCTATGTATTAGTGAAACCTAATAGTATTCAAG
Bison           GGACAGAGACAAAGTTGCGGAGTCCGTTCTATGTATTAGTGAAACCTAATAGTATTCAAG
Gaur            GGACAGAGACAAAGTTGCGGAGTCCGTTCTATGTATTAGTGAAACCTAATAGTATTCAAG
Mithan          GGACAGAGACAAAGTTGCGGAGTCCGTTCTATGTATTAGTGAAACCTAATAGTATTCAAG
Banteng         GGACAGAGACAAAGTTGCGGAGTCCGTTCTATGTATTAGTGAAACCTAATAGTATTCAAG
BubalusB        GGACAGAGACAAAGTTGCGGAGTCTGTTCTATGTATTAGTGAAACCTAATAGTATTAAAG
BubalusC        GGACAGAGACAAAGTTGCGGAGTCTGTTCTATGTATTAGTGAAACCTAATAGTATTAAAG
Murrah          GGACAGAGACAAAGTTGCGGAGTCTGTTCTATGTATTAGTGAAACCTAATAGTATTAAAG
Indian          GGACAGAGACAAAGTTGCGGAGTCTGTTCTATGTATTAGTGAAACCTAATAGTATTAAAG
Syncerus        GGACAGAGACAAAGTTGCGGAGTCCGTTCTATGTATTAGTGAAACCTAATAGTATTAAAG
Ancient         GGACAGAGACAAAGTTGCGGAGTCCGTTCTATGTATTAGTGAAACCTAATAGTATTAAAG
Eland           GGACAGAGACAAAGTTGCGGAGTCCCTTCTATGTATTAGTGAAACCTAATAGTATTAAAG
                ************************  ****************************** ***

Hereford        TCCTTAGGTCGCAAAAATTCTAACTGCGGCAATAAAATGTTCATGGTCCTGCCCACATGT
Holstein        TCCTTAGGTCGCAAAAATTCTAACTGCGGCAATAAAATGTTCATGGTCCTGCCCACATGT
Tuli            TCCTTAGGTCGCAAAAATTCTAACTGCGGCAATAAAATGTTCATGGTCCTGCCCACATGT
Yak             TCCTTAGGTCGCAAAAATTCTAACTGGGGCAATAAAATGTTCATGGTCCTGCCCACATGT
Bison           TCCTTAGGTCGCAAAAATTCTAACTGGGGCAATAAAATGTTCATGGTCCTGCCCACATGT
Gaur            TCCTTAGGTCGCAAAAATTCTAACTGGGGCAATAAAATGTTCATGGTCCTGCCCACATGT
Mithan          TCCTTAGGTCGCAAAAATTCTAACTGGGGCAATAAAATGTTCATGGTCCTGCCCACATGT
Banteng         TCCTTAGGTCGCAAAAATTCTAACTGGGGCAATAAAATGTTCATGGTCCTGCCCACATGT
BubalusB        TCCTTAGGTCGCAAAAATTCTAACTGGGGCAATAAAATGTTCATGGTCCTGCCCACATGT
BubalusC        TCCTTAGGTCGCAAAAATTCTAACTGGGGCAATAAAATGTTCATGGTCCTGCCCACATGT
Murrah          TCCTTAGGTCGCAAAAATTCTAACTGGGGCAATAAAATGTTCATGGTCCTGCCCACATGT
Indian          TCCTTAGGTCGCAAAAATTCTAACTGGGGCAATAAAATGTTCATGGTCCTGCCCACATGT
Syncerus        TCCTTAGGTTGCAAAAATTCTAACTGGGGCAATAAAATGCTCACGGTCCTGCCCACATGT
Ancient         TCCTTAGGTCGCAAAAATTCTAACTGGGGCAATAAAATGTTCATGGTCCTGCCCACATGT
Eland           TCCTTAGGTCGCAAAAATTCTAACTGGGGCAATAAAATGCTCACGGTCCTGCCCACATGT
                ********* **************** ************ *** ****************

Hereford        ACAAGCACTCCTCTTCCCTCCCTAGTCTACTCATTATGAGTACTCTCTTTTATTTCCCGT
Holstein        ACAAGCACTCCTCTTCCCTCCCTAGTCTACTCATTATGAGTACTCTCTTTTATTTCCCGT
Tuli            ACAAGCACTCCTCTTCCCTCCCTAGTCTACTCATTATGAGTACTCTCTTTTATTTCCCGT
Yak             ACAAGCACTCCTCTTCCCTCCCTAGTCTACTCATTATGAGTATTCTCTTTTATTTCCCGT
Bison           ACAAGCACTCCTCTTCCCTCCCTAGTCTACTCATTATGAGTACTCTCTTTTATTTCCCGT
Gaur            ACAAGCACTCCTCTTCCCTCCCTAGTCTACTCATTATGAGTACTCTCTTTTATTTCCCGT
Mithan          ACAAGCACTCCTCTTCCCTCCCTAGTCTACTCATTATGAGTACTCTCTTTTATTTCCCGT
Banteng         ACAAGCACTCCTCTTCCCTCCCTAGTCTACTCATTATGAGTACTCTCTTTTATTTCCCGT
BubalusB        ACAAGCACTCCTCTTCCCTCCCTAGTCTACTCATTATGAGTACTCTCTTTTATTTCCCGT
BubalusC        ACAAGCACTCCTCTTCCCTCCCTAGTCTACTCATTATGAGTACTCTCTTTTATTTCCCGT
Murrah          ACAAGCACTCCTCTTCCCTCCCTAGTCTACTCATTATGAGTACTCTCTTTTATTTCCCGT
Indian          ACAAGCACTCCTCTTCCCTCCCTAGTCTACTCATTATGAGTACTCTCTTTTATTTCCCGT
Syncerus        ACAAGCACTCCTCTTCCCTCCCTAGTCTACTCATTATGAGTACTCTCTTTTATTTCCCGT
Ancient         ACAAGCACTCCTCTTCCCTCCCTAGTCTACTCATTATGAGTACTCTCTTTTATTTCCCGT
Eland           ACAAGCACTCCTCTTCCCTCCCTAGTCTACTCATTATGAGTACTCTCTTTTATTTCCCAT
                ****************************************** *************** *

Hereford        TATCACTAAGTTTTAGACATATAATTGTGACACTAGCTATTTCCTTCTGTATATTGCAGA
Holstein        TATCACTAAGTTTTAGACATATAATTGTGACACTAGCTATTTCCTTCTGTATATTGCAGA
Tuli            TATCACTAAGTTTTAGACATATAATTGTGACACTAGCTATTTCCTTCTGTATATTGCAGA
Yak             TATCACTAAGTTTTAGACATATAATTGTGACACTAGCTATTTCCTTCTGTATATTGCAGA
Bison           TATCACTAAGTTTTAGACATATAATTGTGACCCTAGCTATTTCCTTCTGTATATTGCAGA
Gaur            TATCACTAAGTTTTAGACATATAATTGTGACACTAGCTATTTCCTTCTGTATATTGCAGA
Mithan          TATCACTAAGTTTTAGACATATAATTGTGACACTAGCTATTTCCTTCTGTATATTGCAGA
Banteng         TATCACTAAGTTTTAGACATATAATTGTGACACTAGCTATTTCCTTCTGTATATTGCAGA
BubalusB        TATCACTAAGTTTTAGACATATAATTGTGACACTAGCTATTTCCTTCTGTATATTGCAGA
BubalusC        TATCACTAAGTTTTAGACATATAATTGTGACACTAGCTATTTCCTTCTGTATATTGCAGA
Murrah          TATCACTAAGTTTTAGACATATAATTGTGACACTAGCTATTTCCTTCTGTATATTGCAGA
Indian          TATCACTAAGTTTTAGACATATAATTGTGACACTAGCTATTTCCTTCTGTATATTGCAGA
Syncerus        TATCACTAAGTTTTAGACATATAATTGTGACACTAGCTATTTCCTTCTGTATATTGCAGA
Ancient         TATCACTAAGTTTTAGACATATAATTGTGACACTAGCTATTTCCTTCTGTATATTGCAGA
Eland           TATCACTAAGTTTTAGACATATAATTGTGACACTAGCTATTTCCTTCTGTATATTGCAGA
                ******************************* ****************************

Hereford        CAACCTCTTCCATCAGTCCAACATCAGCTATTCCTTTCCAGAACATCAAAGTGTCCTCTG
Holstein        CAACCTCTTCCATCAGTCCAACATCAGCTATTCCTTTCCAGAACATCAAAGTGTCCTCTG
Tuli            CAACCTCTTCCATCAGTCCAACATCAGCTATTCCTTTCCAGAACATCAAAGTGTCCTCTG
Yak             CAACCTCTTCCATCAGTCCAACATCAGCTATTCCTTTCCAGAACATCAAAGTGTCCTCTG
Bison           CAACCTCTTCCATCAGTCCAACATCAGCTATTCCTTTCCAGAACATCAAAGTGTCCTCTG
Gaur            CAACCTCTTCCATCAGTCCAACATCAGCTATTCCTTTCCAGAACATCAAAGTGTCCTCTG
Mithan          CAACCTCTTCCATCAGTCCAACATCAGCTATTCCTTTCCAGAACATCAAAGTGTCCTCTG
Banteng         CAACCTCTTCCATCAGTCCAACATCAGCTATTCCTTTCCAGAACATCAAAGTGTCCTCTG
BubalusB        CAACCTCTTCCATCAGTCCAACATCAGCTATTCCTTTCCAGAACATCAAAGTGTCCTCTG
BubalusC        CAACCTCTTCCATCAGTCCAACATCAGCTATTCCTTTCCAGAACATCAAAGTGTCCTCTG
Murrah          CAACCTCTTCCATCAGTCCAACATCAGCTATTCCTTTCCAGAACATCAAAGTGTCCTCTG
Indian          CAACCTCTTCCATCAGTCCAACATCAGCTATTCCTTTCCAGAACATCAAAGTGTCCTCTG
Syncerus        CAACCTCTTCCATCAGTCCAACATCAGCTATTCCTTTCCAGAACATCAAAGTGTCCTCTG
Ancient         CAACCTCTTCCATCAGTCCTACATCAGCTATTCCTTTCCAGAACATCAAAGTGTCCTCTG
Eland           CAACCTCTTCCATCAGTCCTACATCAGCTATTCCTTTCCAGAACATCAAAGTGTCCTCTG
                ******************* ****************************************

Hereford        GCAAAAAAGGATAAGACAGAAGGCAAATAAGGGATGCTACATATACTTAGGCTTCCCAGG
Holstein        GCAAAAAAGGATAAGACAGAAGGCAAATAAGGGATGCTACATATACTTAGGCTTCCCAGG
Tuli            GCAAAAAAGGATAAGACAGAAGGCAAATAAGGGATGCTACATATACTTAGGCTTCCCAGG
Yak             GCAAAAAAGGATAAGACAGAAGGCAAATAAGGGATGCTACATATACTTAGGCTTCCCAGG
Bison           GCAAAAAAGGATAAGACAGAAGGCAAATAAGGGATGCTACATATACTTAGGCTTCCCAGG
Gaur            GCAAAAAAGGATAAGACAGAAGGCAAATAAGGGATGCTACATATACTTAGGCTTCCCAGG
Mithan          GCAAAAAAGGATAAGACAGAAGGCAAATAAGGGATGCTACATATACTTAGGCTTCCCAGG
Banteng         GCAAAAAAGGATAAGACAGAAGGCAAATAAGGGATGCTACATATACTTAGGCTTCCCAGG
BubalusB        GCAAAAAAGGATAAGACAGAAGGCAAATAAGGGATGCTACATATACTTAGGCTTCCCAGG
BubalusC        GCAAAAAAGGATAAGACAGAAGGCAAATAAGGGATGCTACATATACTTAGGCTTCCCAGG
Murrah          GCAAAAAAGGATAAGACAGAAGGCAAATAAGGGATGCTACATATACTTAGGCTTCCCAGG
Indian          GCAAAAAAGGATAAGACAGAAGGCAAATAAGGGATGCTACATATACTTAGGCTTCCCAGG
Syncerus        GCAAAAAAGGATAAGACAGAAGGCAAATAAGGGATGCTACATATACTTAGGCTTCCCAGG
Ancient         GCAAAAAAGGATAAGACAGAAGGCAAATAAGGGATGCTACATATACTTAGGCTTCCCAGG
Eland           GCAAAAAAGGATAAGACAGAAGGCAAATAAGGGATGCTACATATACTCAGGCTTCCCAGG
                *********************************************** ************

Hereford        TGGCTCAGTGGTAAAGAATCTGCCTGTAATACAGGAGACATGGGTTTGATCCCTGGGTCT
Holstein        TGGCTCAGTGGTAAAGAATCTGCCTGTAATACAGGAGACATGGGTTTGATCCCTGGGTCT
Tuli            TGGCTCAGTGGTAAAGAATCTGCCTGTAATACAGGAGACATGGGTTTGATCCCTGGGTCT
Yak             TGGCTCAGTGGTAAAGAATCTGCCTGTAATACAGGAGACATGGGTTTGATCCCTGGGTCT
Bison           TGGCTCAGTGGTAAAGAATCTGCCTGTAATACAGGAGACATGGGTTTGATCCCTGGGTCT
Gaur            TGGCTCAGTGGTAAAGAATCTGCCTGTAATACAGGAGACATGGGTTTGATCCCTGGGTCT
Mithan          TGGCTCAGTGGTAAAGAATCCGCCTGTAATACAGGAGACATGGGTTTGATCCCTGGGTCT
Banteng         TGGCTCAGTGGTAAAGAATCTGCCTGTAATACAGGAGACATGGGTTTGATCCCTGGGTCT
BubalusB        TGGCTCAGTGGTAAAGAATCTGCCTTTAATACAGGAGACATGGGTTTGATCCCTGGGTCT
BubalusC        TGGCTCAGTGGTAAAGAATCTGCCTTTAATACAGGAGACATGGGTTTGATCCCTGGGTCT
Murrah          TGGCTCAGTGGTAAAGAATCTGCCTTTAATACAGGAGACATGGGTTTGATCCCTGGGTCT
Indian          TGGCTCAGTGGTAAAGAATCTGCCTTTAATACAGGAGACATGGGTTTGATCCCTGGGTCT
Syncerus        TGGCTCAGTGGTAAAGAATCCGCCTGTAATACAGGAGACATGGGTTTGATCCCTGGGTCT
Ancient         TGGCTCAGTGGTAAAGAATCTGCCTGTAATACAGGAGACATGGGTTTGATCCCTGGGTCT
Eland           TGGCTCAGTGGTAAAGAATCTGCCTGTAATACAGGAGACATGAGTTTGATCCCTGGGTCT
                ******************** **** **************** *****************

Hereford        GGAAGATTCCCTGGAGGAGGAAGTCCCAACCCACTCCAGTATTCTTGCCTGGAAAACTCC
Holstein        GGAAGATTCCCTGGAGGAGGAAGTCCCAACCCACTCCAGTATTCTTGCCTGGAAAACTCC
Tuli            GGAAGATTCCCTGGAGGAGGAAGTCCCAACCCACTCCAGTATTCTTGCCTGGAAAACTCC
Yak             GGAAGATTCCCTGGAGGAGGAAGTCCCAACCCACTCCAGTATTCTTGCCTGGAAAACTCC
Bison           GGAAGATTCCCTGGAGGAGGAAGTCCCAACCCACTCCAGTATTCTTGCCTGGAAAACTCC
Gaur            GGAAGATTCCCTGGAGGAGGAAGTCCCAACCCACTCCAGTATTCTTGCCTGGAAAACTCC
Mithan          GGAAGATTCCCTGGAGGAGGAAGTCCCAACCCACTCCAGTATTCTTGCCTGGAAAACTCC
Banteng         GGAAGATTCCCTGGAGGAGGAAGTCCCAACCCACTCCAGTATTCTTGCCTGGAAAACTCC
BubalusB        GGAAGATTCCCTGGAGGAGGAAGTCCCAACCCACTCCAGTATTCTTGCCTGGAAAACTCC
BubalusC        GGAAGATTCCCTGGAGGAGGAAGTCCCAACCCACTCCAGTATTCTTGCCTGGAAAACTCC
Murrah          GGAAGATTCCCTGGAGGAGGAAGTCCCAACCCACTCCAGTATTCTTGCCTGGAAAACTCC
Indian          GGAAGATTCCCTGGAGGAGGAAGTCCCAACCCACTCCAGTATTCTTGCCTGGAAAACTCC
Syncerus        GGAAGATTCCCTGGAGGAGGAAGTCCCAACCCACTCCAGTATTCTTGCCTGGAAAACTCC
Ancient         GGAAGATTCCCTGGAGGAGGAAGTCCCAACCCACTCCAGTATTCTTGCCTGGAAAACTCC
Eland           GGAAGATCCCCTGGAGGAGGAAGTCCCAACCCACTCCAGTATTCTTGCCTGGAAAACTCC
                ******* ****************************************************

Hereford        ATAGACAGAGGAGTCTTGTGGGTTATAGTTCATGGGGTCACAAAGAGTTGGATACAACCA
Holstein        ATAGACAGAGGAGTCTTGTGGGTTATAGTTCATGGGGTCACAAAGAGTTGGATACAACCA
Tuli            ATAGACAGAGGAGTCTTGTGGGTTATAGTTCATGGGGTCACAAAGAGTTGGATACAACCA
Yak             ATGGACAGAAGAGTCTTGTGGGTTATAGTTCATGGGGTCACAAAGAGTTGGATACAACCA
Bison           ATGGACAGAAGAGTCTTGTGGGTTATAGTTCATGGGGTCACAAAGAGTTGGATACAACCA
Gaur            ATGGACAGAAGAGTCTTGTGGGTTATAGTTCATGGGGTCACAAAGAGTTGGATACAACCA
Mithan          ATGGACAGAAGAGTCTTGTGGGTTATAGTTCACGGGGTCACAAAGAGTTGGATACAACCA
Banteng         ATGGACAGAAGAGTCTTGTGGGTTATAGTTCATGGGGTCACAAAGAGTTGGATACAACCA
BubalusB        ATGGACAGAGGAGTCTTGTGGGTTATAGTTCATGGGGTCACAAAGAGTTGGATACAACCA
BubalusC        ATGGACAGAGGAGTCTTGTGGGTTATAGTTCATGGGGTCACAAAGAGTTGGATACAACCA
Murrah          ATGGACAGAGGAGTCTTGTGGGTTATAGTTCATGGGGTCACAAAGAGTTGGATACAACCA
Indian          ATGGACAGAGGAGTCTTGTGGGTTATAGTTCATGGGGTCACAAAGAGTTGGATACAACCA
Syncerus        ATGGACAGAGGAGTCTTGTGGGTTATAGTTCATGGGGTCACAAAGAGTTGGATACAACCA
Ancient         ATGGACAGAGGAGTCTTGTGGGTTATAGTTCATGGGGTCACAAAGAGTTGGATACAACCA
Eland           ATGGACAGAGGAGTCTTGTGGGTTATAGTTCATGGGGTCACAAAGAGTTGGATACAACCA
                ** ****** ********************** ***************************

Hereford        CCAGGTCTTAGTTGAGGCATGTGGGGCAGGGATCAAACCCAGGCCCCCCTGCAATGGGAG
Holstein        CCAGGTCTTAGTTGAGGCATGTGGGGCAGGGATCAAACCCAGGCCCCCCTGCAATGGGAG
Tuli            CCAGGTCTTAGTTGAGGCATGTGGGGCAGGGATCAAACCCAGGCCCCCCTGCAATGGGAG
Yak             CCAGGTCTTAGTTGAGGCATGTGGGGCAGGGATCAAACCCAGGCCCCCCTGCAATGGGAG
Bison           CCAGGTCTTAGTTGAGGCATGTGGGGCAGGGATCAAACCCAGGCCCCCCTGCAATGGGAG
Gaur            CCAGGTCTTAGTTGAGGCATGTGGGGCAGGGATCAAACCCAGGCCCCCCTGCAATGGGAG
Mithan          CCAGGTCTTAGTTGAGGCATGTGGGGCAGGGATCAAACCCAGGCCCCCCTGCAATGGGAG
Banteng         CCAGGTCTTAGTTGAGGCATGTGGGGCAGGGATCAAACCCAGGCCCCCCTGCAATGGGAG
BubalusB        CCAGGTCTTAGTTGAGGCATGTGGGGCAGGGATCAAACCCAGGCCCCCCTGCAATGGGAG
BubalusC        CCAGGTCTTAGTTGAGGCATGTGGGGCAGGGATCAAACCCAGGCCCCCCTGCAATGGGAG
Murrah          CCAGGTCTTAGTTGAGGCATGTGGGGCAGGGATCAAACCCAGGCCCCCCTGCAATGGGAG
Indian          CCAGGTCTTAGTTGAGGCATGTGGGGCAGGGATCAAACCCAGGCCCCCCTGCAATGGGAG
Syncerus        CCAGGTCTTAGTTGAGGCATGTGGGGCAGGGATCAAACCCAGGCCCCCCTGCAATGGGAG
Ancient         CCAGGTCTTAGTTGAGGCATGTGGGGCAGGGATCAAACCCAGGCCCCCCTGCAATGGGAG
Eland           CCAGGTCTTAGTTGAGGCATGTGGGGCAGGGATCAAACCCGGGCCCCCCTGCAATGGGAG
                **************************************** *******************

Hereford        TGCAGAGTCCCAGCCACAGGACCACCAGGGATGCCCTGTGATAAATCTTTGTTTTTTTGA
Holstein        TGCAGAGTCCCAGCCACAGGACCACCAGGGATGCCCTGTGATAAATCTTTGTTTTTTTGA
Tuli            TGCAGAGTCCCAGCCACAGGACCACCAGGGATGCCCTGTGATAAATCTTTGTTTTTTTGA
Yak             TGCAGAGTCCCAGCCACAGGACCATCAGGGATGCCCTGTGATAAATCTTTGTTTTTTTGA
Bison           TGCAGAGTCCCAGCCACAGGACCATCAGGGATGCCCTGTGATAAATCTTTGTTTTTTTGA
Gaur            TGCAGAGTCCCAGCCACAGGACCACCAGGGATGCCCTGTGATAAATCTTTGTTTTTTTGA
Mithan          TGCAGAGTCCCAGCCACAGGACCACCAGGGATGCCCTGTGATAAATCTTTGTTTTTTTGA
Banteng         TGCAGAGTCCCAGCCACAGGACCACCAGGGATGCCCTGTGATAAATCTTTGTTTTTTTGA
BubalusB        CGCAGAGTCCCAGCCACAGGACCACCAGGGATGCCCTGTGATAAATCTTTGTTTTTTTGA
BubalusC        CGCAGAGTCCCAGCCACAGGACCACCAGGGATGCCCTGTGATAAATCTTTGTTTTTTTGA
Murrah          CGCAGAGTCCCAGCCACAGGACCACCAGGGATGCCCTGTGATAAATCTTTGTTTTTTTGA
Indian          CGCAGAGTCCCAGCCACAGGACCACCAGGGATGCCCTGTGATAAATCTTTGTTTTTTTGA
Syncerus        CGCAGAGTCCCAGCCACAGGACCACCAGGGATGCCCTGTGATAAATCTTTGTTTTTTTGA
Ancient         CGCAGAGTCCCAGCCACAGGACCACCAGGGATGCCCTGTGATAAATCTTTGTTTTTTTGA
Eland           CACAGAGTCCCAGCCGCAGGACCACCAGGGATGCCCTGTGATAAATCTTTGTTATTTTGA
                  ************* ******** **************************** ******

Hereford        AAATGCAATTAGCATTCTAATTTCTGAATTGTTTTATATTTATAAGTAGCATAGTAGGGA
Holstein        AAATGCAATTAGCATTCTAATTTCTGAATTGTTTTATATTTATAAGTAGCATAGTAGGGA
Tuli            AAATGCAATTAGCATTCTAATTTCTGAATTGTTTTATATTTATAAGTAGCATAGTAGGGA
Yak             AAATGCAATTAGCATTCTAATTTCTGAATTGTTTTATATTTATAAGTAGCATAGTAGGGA
Bison           AAATGCAATTAGCATTCTAATTTCTGAATTGTTTTATATTTATAAGTAGCATAGTAGGGA
Gaur            AAATGCAATTAGCATTCTAATTTCTGAATTGTTTTATATTTATAAGTAGCATAGTAGGGA
Mithan          AAATGCAATTAGCATTCTAATTTCTGAATTGTTTTATATTTATAAGTAGCATAGTAGGGA
Banteng         AAATGCAATTAGCATTCTAATTTCTGAATTGTTTTATATTTATAAGTAGCATAGTAGGGA
BubalusB        AAATGCAATTAGCATTCTAATTTCTGAATTGTTTTATATTTATAAGTAGCATAGTAGGGA
BubalusC        AAATGCAATTAGCATTCTAATTTCTGAATTGTTTTATATTTATAAGTAGCATAGTAGGGA
Murrah          AAATGCAATTAGCATTCTAATTTCTGAATTGTTTTATATTTATAAGTAGCATAGTAGGGA
Indian          AAATGCAATTAGCATTCTAATTTCTGAATTGTTTTATATTTATAAGTAGCATAGTAGGGA
Syncerus        AAATGCAATTAGCATTCTAATTTCTGAATTGTTTTATATTTATAAGTAGCATAGTAGGGA
Ancient         AAATGCAATTAGCATTCTAATTTCTGAATTGTTTTATATTTATAAGTAGCATAGTAGGGA
Eland           AAATGCAATTAGTATTCTAATTTCTGAATTGCTTTATATTTATAAGTAGCATAGTAGGGA
                ************ ****************** ****************************

Hereford        GTTTGTGGAGCATTTCTGTTTTAACTGGACAGACCTATTTTGTTTTAAATAGATGCTGCT
Holstein        GTTTGTGGAGCATTTCTGTTTTAACTGGACAGACCTATTTTGTTTTAAATAGATGCTGCT
Tuli            GTTTGTGGAGCATTTCTGTTTTAACTGGACAGACCTATTTTGTTTTAAATAGATGCTGCT
Yak             GTTTGTGGAGCATTTCTGTTTTAACTGGACAGACCTATTTTGTTTTAAATAGATGCTGCT
Bison           GTTTGTGGAGCATTTCTGTTTTAACTGGACAGACCTATTTTGTTTTAAATAGATGCTGCT
Gaur            GTTTGTGGAGCATTTCTGTTTTAACTGGACAGACCTATTTTGTTTTAAATAGATGCTGCT
Mithan          GTTTGTGGAGCATTTCTGTTTTAACTGGACAGACCTATTTTGTTTTAAATAGATGCTGCT
Banteng         GTTTGTGGAGCATTTCTGTTTTAACTGGACAGACCTATTTTGTTTTAAATAGATGCTGCT
BubalusB        GTTTGTGGAGCATTTCTGTTTTAACTGGACAGACCTATTTTGTTTTAAATAGATGCTGCT
BubalusC        GTTTGTGGAGCATTTCTGTTTTAACTGGACAGACCTATTTTGTTTTAAATAGATGCTGCT
Murrah          GTTTGTGGAGCATTTCTGTTTTAACTGGACAGACCTATTTTGTTTTAAATAGATGCTGCT
Indian          GTTTGTGGAGCATTTCTGTTTTAACTGGACAGACCTATTTTGTTTTAAATAGATGCTGCT
Syncerus        GTTTGTGGAGCATTTCTGTTTTAACTGGACAGACCTATTTTGTTTTAAATAGATGCTGCT
Ancient         GTTTGTGGAGCATTTCTGTTTTAACTGGACAGACCTATTTTGTTTTAAATAGATGCTGCT
Eland           GTTTGTAGAGCATTTTTGTTTTAACTGGACAGACGTATTTTGTTTTAAATAGATGCTGCT
                ****** ******** ****************** *************************

Hereford        GTTCTTAACAATGTAGCACATACATTTGGCCTAATGGACACAGTTAAGAAGGTTTTGGAC
Holstein        GTTCTTAACAATGTAGCACATACATTTGGCCTAATGGACACAGTTAAGAAGGTTTTGGAC
Tuli            GTTCTTAACAATGTAGCACATACATTTGGCCTAATGGACACAGTTAAGAAGGTTTTGGAC
Yak             GTTCTTAACAATGTAGCACATACATTTGGCCTAATGGACACAGTTAAGAAGGTTTTGGAC
Bison           GTTCTTAACAATGTAGCACATACATTTGGCCTAATGGACACAGTTAAGAAGGTTTTGGAC
Gaur            GTTCTTAACAATGTAGCACATACATTTGGCCTAATGGACACAGTTAAGAAGGTTTTGGAC
Mithan          GTTCTTAACAATGTAGCACATACATTTGGCCTAATGGACACAGTTAAGAAGGTTTTGGAC
Banteng         GTTCTTAACAATGTAGCACATACATTTGGCCTAATGGACACAGTTAAGAAGGTTTTGGAC
BubalusB        GTTCTTAACAATGTAGCACATACATTTGGCCTAATGGACACAGTCAAGAAGGTTTTGGAC
BubalusC        GTTCTTAACAATGTAGCACATACATTTGGCCTAATGGACACAGTCAAGAAGGTTTTGGAC
Murrah          GTTCTTAACAATGTAGCACATACATTTGGCCTAATGGACACAGTCAAGAAGGTTTTGGAC
Indian          GTTCTTAACAATGTAGCACATACATTTGGCCTAATGGACACAGTCAAGAAGGTTTTGGAC
Syncerus        GTTCTTAACAATGTAGCACATACATTTGGCCTAATGGACACAGTCAAGAAGGTTTTGGAC
Ancient         GTTCTTAACAATGTAGCACATACATTTGGCCTAATGGACACAGTCAAGAAGGTTTTGGAC
Eland           GTTCTTAACAATGTAGCACATACATTTGGCCTAATGGACACAGTCAAGAAGGTTTTGGAC
                ******************************************** ***************

Hereford        AACAGGAAGAACCAAGTAGAACAGGGAGAAGAGCAGTTTCTCTATACTCTCACAGGTATG
Holstein        AACAGGAAGAACCAAGTAGAACAGGGAGAAGAGCAGTTTCTCTATACTCTCACAGGTATG
Tuli            AACAGGAAGAACCAAGTAGAACAGGGAGAAGAGCAGTTTCTCTATACTCTCACAGGTATG
Yak             AACAGGAAGAACCAAGTAGAACAGGGAGAAGAGCAGTTTCTCTATACTCTCACAGGTATG
Bison           AACAGGAAGAACCAAGTAGAACAGGGAGAAGAGCAGTTTCTCTATACTCTCACAGGTATG
Gaur            AACAGGAAGAACCAAGTAGAACAGGGAGAAGAGCAGTTTCTCTATACTCTCACAGGTATG
Mithan          AACAGGAAGAACCAAGTAGAACAGGGAGAAGAGCAGTTTCTCTATACTCTCACAGGTATG
Banteng         AACAGGAAGAACCAAGTAGAACAGGGAGAAGAGCAGTTTCTCTATACTCTCACAGGTATG
BubalusB        AACAGGAAGAACCAAGTAGAACAGGGAGAAGAGCAGTTTCTCTATACTCTCACAGGTATG
BubalusC        AACAGGAAGAACCAAGTAGAACAGGGAGAAGAGCAGTTTCTCTATACTCTCACAGGTATG
Murrah          AACAGGAAGAACCAAGTAGAACAGGGAGAAGAGCAGTTTCTCTATACTCTCACAGGTATG
Indian          AACAGGAAGAACCAAGTAGAACAGGGAGAAGAGCAGTTTCTCTATACTCTCACAGGTATG
Syncerus        AACAGGAAGAACCAAGTAGAACAGGGAGAAGAGCAGTTTCTCTATACTCTCACAGGTATG
Ancient         AACAGGAAGAACCAAGTAGAACAGGGAGAAGAGCAGTTTCTCTATACTCTCACAGGTATG
Eland           AACAGGAAGAACCAAGTAGAACAGGGAGAAGAGCAGTTTCTATATACTCTCACAGGTATG
                ***************************************** ******************

Hereford        TATAGCTTCTCTCTTTTCTTTGGTGATATACTAACATCATCGAGTCTTGGCATTTCTTTG
Holstein        TATAGCTTCTCTCTTTTCTTTGGTGATATACTAACATCATCGAGTCTTGGCATTTCTTTG
Tuli            TATAGCTTCTCTCTTTTCTTTGGTGATATACTAACATCATCGAGTCTTGGCATTTCTTTG
Yak             TATAGCTTCTCTCTTTTCTTTGGTGATATACTAACATCATCGAGTCTTGGCATTTCTTTG
Bison           TATAGCTTCTCTCTTTTCTTTGGTGATATACTAACATCATCGAGTCTTGGCATTTCTTTG
Gaur            TATAGCTTCTCTCTTTTCTTTGGTGATATACTAACATCATCGAGTCTTGGCATTTCTTTG
Mithan          TATAGCTTCTCTCTTTTCTTTGGTGATATACTAACATCATCGAGTCTTGGCATTTCTTTG
Banteng         TATAGCTTCTCTCTTTTCTTTGGTGATATACTAACATCATCGAGTCTTGGCATTTCTTTG
BubalusB        TATAGCTTCTCTCTTTTCTTTGGTGATATACTAACATCATTGAGTCTTGGCATTTCTTTG
BubalusC        TATAGCTTCTCTCTTTTCTTTGGTGATATACTAACATCATTGAGTCTTGGCATTTCTTTG
Murrah          TATAGCTTCTCTCTTTTCTTTGGTGATATACTAACATCATTGAGTCTTGGCATTTCTTTG
Indian          TATAGCTTCTCTCTTTTCTTTGGTGATATACTAACATCATTGAGTCTTGGCATTTCTTTG
Syncerus        TATAACTTCTCTCTTTTCTTTGGTGATATACTAACATCATTGAGTCTTGGCATTTCTTTG
Ancient         TATAGCTTCTCTCTTTTCTTTGGTGATATACTAACATCCTTGAGTCTTGCCATTTCTTTG
Eland           TATAGCTTCTCTCTTTGCTTTGGTGATATACTAACATCCTTGAGTCTTGCCATTTATTTG
                **** *********** ********************* * ******** ***** ****

Hereford        TTGTCTTCTGTTGGGACTGGACTGGCTTTTTCCGTCCTTCCTTCTTTTCCTCCCTCTCTC
Holstein        TTGTCTTCTGTTGGGACTGGACTGGCTTTTTCCGTCCTTCCTTCTTTTCCTCCCTCTCTC
Tuli            TTGTCTTCTGTTGGGACTGGACTGGCTTTTTCCGTCCTTCCTTCTTTTCCTCCCTCTCTC
Yak             TTGTCTTCTGTTGGGACTGGACTGGCTTTTTCCTTCCTTCCTTCTTTTCCTCCCTCTCTC
Bison           TTGTCTTCTGTTGGGACTGGACTGGCTTTTTCCTTCCTTCCTTCTTTTCCTCCCTCTCTC
Gaur            TTGTCTTCTGTTGGGACTGGACTGGCTTTTTCCTTCCTTCCTTCTTTTCCTCCCTCTCTC
Mithan          TTGTCTTCTGTTGGGACTGGACTGGCTTTTTCCTTCCTTCCTTCTTTTCCTCCCTCTCTC
Banteng         TTGTCTTCTGTTGGGACTGGACTGGCTTTTTCCTTCCTTCCTTCTTTTCCTCCCTCTCTC
BubalusB        TTGTCTTCTGTTGGGACTGGACTGGCTTCTTCCTTCCTTCCTTCTTTTCCTCCCTCTCTC
BubalusC        TTGTCTTCTGTTGGGACTGGACTGGCTTCTTCCTTCCTTCCTTCTTTTCCTCCCTCTCTC
Murrah          TTGTCTTCTGTTGGGACTGGACTGGCTTCTTCCTTCCTTCCTTCTTTTCCTCCCTCTCTC
Indian          TTGTCTTCTGTTGGGACTGGACTGGCTTCTTCCTTCCTTCCTTCTTTTCCTCCCTCTCTC
Syncerus        TTGTCTTCTGTTGGGACTGGACTGGCTTCTTCCTTCCTTCCTTCTTTTCCTCCCTCTCTC
Ancient         TTGTCTTCTGTTGGGACTGGACTGGCTTCTTCCTTCCTTCCTTCTTTTCCTCCCTCTCTC
Eland           TTGTCTTCTGTTGGGACTGGACTGGCTTCTTCCTTCCTTCCTTCTTTTCCTTCCTCTCTT
                **************************** **** ***************** ******* 

Hereford        CCTCGCTCCTGCCTTTTCTGTTTTCTTCCTTCTCTGTCTTTCTTTCAAATCACATAGTGT
Holstein        CCTCGCTCCTGCCTTTTCTGTTTTCTTCCTTCTCTGTCTTTCTTTCAAATCACATAGTGT
Tuli            CCTCGCTCCTGCCTTTTCTGTTTTCTTCCTTCTCTGTCTTTCTTTCAAATCACATAGTGT
Yak             CCTCGCTCCTGCCTTTTCTGTTTTCTTCCTTCTCTGTCTTTCTTTCAAATCACATAGTAT
Bison           CCTCGCTCCTGCCTTTTCTGTTTTCTTCCTTCTCTGTCTTTCTTTCAAATCACATAGTAT
Gaur            CCTCGCTCCTGCCTTTTCTGTTTTCTTCCTTCTCTGTCTTTCTTTCAAATCACATAGTAT
Mithan          CCTCGCTCCTGCCTTTTCTGTTTTCTTCCTTCTCTGTCTTTCTTTCAAATCACATAGTAT
Banteng         CCTCGCTCCTGCCTTTTCTGTTTTCTTCCTTCTCTGTCTTTCTTTCAAATCACATAGTAT
BubalusB        CCTCGCTCCTGCCTTTTCTGTTTTCTTCCTTCTCTGTCTTTCTTTCAAATCACATAGTAT
BubalusC        CCTCGCTCCTGCCTTTTCTGTTTTCTTCCTTCTCTGTCTTTCTTTCAAATCACATAGTAT
Murrah          CCTCGCTCCTGCCTTTTCTGTTTTCTTCCTTCTCTGTCTTTCTTTCAAATCACATAGTAT
Indian          CCTCGCTCCTGCCTTTTCTGTTTTCTTCCTTCTCTGTCTTTCTTTCAAATCACATAGTAT
Syncerus        CCTCGCTCCTGCCTTTTCTGTTTTCTTCCTTCTCTGTCTTTCTTTCAAATCACATAGTAT
Ancient         CCTCGCTCCTGCCTTTTCTGTTTTCTTCCTTCTCTGTCTTTCTTTCAAATCACATAGTAT
Eland           CCTCGCTCCTGCCTTTTCTGTTTTCTTCCTTCTCTGTCTGTCTTTCAAATCACATAGTAT
                *************************************** ****************** *

Hereford        TAGATTTGGCTTTTTCTTTGTACACAGTCCTGGGTGAGGTGGAATCAGGTCAAGCAGAGA
Holstein        TAGATTTGGCTTTTTCTTTGTACACAGTCCTGGGTGAGGTGGAATCAGGTCAAGCAGAGA
Tuli            TAGATTTGGCTTTTTCTTTGTACACAGTCCTGGGTGAGGTGGAATCAGGTCAAGCAGAGA
Yak             TAGATTTGGCTTTTTCTTTGTACACAGTCCTGGGTGAGGTGGAATCAGTTCAAGCAGAGA
Bison           TAGATTTGGCTTTTTCTTTGTACACAGTCCTGGGTGAGGTGGAATCAGGTCAAGCAGAGA
Gaur            TAGATTTGGCTTTTTCTTTGTACACAGTCCTGGGTGAGGTGGAATCAGGTCAAGCAGAGA
Mithan          TAGATTTGGCTTTTTCTTTGTACACAGTCCTGGGTGAGGTGGAATCAGGTCAAGCAGAGA
Banteng         TAGATTTGGCTTTTTCTTTGTACACAGTCCTGGGTGAGATGGAATCAGGTCAAGCAGAGA
BubalusB        TAGATTTGGCTTTTTCTTTGTACATAGTCCTGGGTGAGGTGGAATCAGGTCAAGCAGAGA
BubalusC        TAGATTTGGCTTTTTCTTTGTACATAGTCCTGGGTGAGGTGGAATCAGGTCAAGCAGAGA
Murrah          TAGATTTGGCTTTTTCTTTGTACATAGTCCTGGGTGAGGTGGAATCAGGTCAAGCAGAGA
Indian          TAGATTTGGCTTTTTCTTTGTACATAGTCCTGGGTGAGGTGGAATCAGGTCAAGCAGAGA
Syncerus        TAGATTTGGCTTTTTCTTTGTACACAGTCCTGGGTGAGGTGGAATCAGGTCAAGCAGAGA
Ancient         TAGATTTGGCTTTTTCTTTGTACACAGTCCTGGGTGAGGTGGAATCAGGTCAAGCAGAGA
Eland           CAGATTTGGCTTTTTCTCTGTACACAGTCCTGGGTGAGGTGGAATCAGGTCAAGCAGAGA
                 **************** ****** ************* ********* ***********

Hereford        AGTACAAAAGGAAAGAAAAGAAAACTAGCAATATGATCCTCCTTTTATATCTTTGAAGGA
Holstein        AGTACAAAAGGAAAGAAAAGAAAACTAGCAATATGATCCTCCTTTTATATCTTTGAAGGA
Tuli            AGTACAAAAGGAAAGAAAAGAAAACTAGCAATATGATCCTCCTTTTATATCTTTGAAGGA
Yak             AGTACAAAAGGAAAGAAAAGAAAACTAGCAACATGATCCTCCTTTTATATCTTTGAAGGA
Bison           AGTACAAAAGGAAAGAAAAGAAAACTAGCAACATGATCCTCCTTTTATATCTTTGAAGGA
Gaur            AGTACAAAAGGAAAGAAAAGAAAACTAGCAATATGATCCTCCTTTTATATCTTTGAAGGA
Mithan          AGTACAAAAGGAAAGAAAAGAAAACTAGCAATATGATCCTCCTTTTATATCTTTGAAGGA
Banteng         AGTACAAAAGGAAAGAAAAGAAAACTAGCAATATGATCCTCCTTTTATATCTTTGAAGGA
BubalusB        AGCACAAAAGGAAAGAAAAGAAAACTAGCAATATGATCCTCCTTTTATATCTTTGAAGGA
BubalusC        AGCACAAAAGGAAAGAAAAGAAAACTAGCAATATGATCCTCCTTTTATATCTTTGAAGGA
Murrah          AGCACAAAAGGAAAGAAAAGAAAACTAGCAATATGATCCTCCTTTTATATCTTTGAAGGA
Indian          AGCACAAAAGGAAAGAAAAGAAAACTAGCAATATGATCCTCCTTTTATATCTTTGAAGGA
Syncerus        AGCACAAAAGGAAAGAAAAGAAAACTAGCAATATGATCCTCCTTTTATATCTTTGAAGGA
Ancient         AGCACAAAAGGAAAGAAAAGAAAACTAGCAATATGATCCTCCTTTTATATCTTTGAAGGA
Eland           AGCACAAAAGGAAAGAAAAGGAAACTAGCAATATGATCCTCCTTTTATATCTTTGAAGGA
                ** ***************** ********** ****************************

Hereford        TGAAGATGTCTGCTAGATTGCTCCTTACTGTTCCCAAGATTACGCTTCTCTCTACACAAA
Holstein        TGAAGATGTCTGCTAGATTGCTCCTTACTGTTCCCAAGATTACGCTTCTCTCTACACAAA
Tuli            TGAAGATGTCTGCTAGATTGCTCCTTACTGTTCCCAAGATTACGCTTCTCTCTACACAAA
Yak             TGAAGATGTCTGCTAGATTGCTCCTTACTGTTCCCAAGATTACGCTTCTCTCTACACAAA
Bison           TGAAGATGTCTGCTAGATTGCTCCTTACTGTTCCCAAGATTACGCTTCTCTCTACACAAA
Gaur            TGAAGATGTCTGCTAGATTGCTCCTTACTGTTCCCAAGATTACGCTTCTCTCTACACAAA
Mithan          TGAAGATGTCTGCTAGATTGCTCCTTACTGTTCCCAAGATTACGCTTCTCTCTACACAAA
Banteng         TGAAGATGTCTGCTAGATTGCTCCTTACTGTTCCCAAGATTATGCTTCTCTCTACACAAA
BubalusB        TTAAGATGTTTGCTAGATTGCTCCTTACTGTTCCCAAGATTACGCTTCTCTCTACACAAA
BubalusC        TTAAGATGTTTGCTAGATTGCTCCTTACTGTTCCCAAGATTACGCTTCTCTCTACACAAA
Murrah          TTAAGATGTTTGCTAGATTGCTCCTTACTGTTCCCAAGATTACGCTTCTCTCTACACAAA
Indian          TTAAGATGTTTGCTAGATTGCTCCTTACTGTTCCCAAGATTACGCTTCTCTCTACACAAA
Syncerus        TTAAGATGTTTGCTAGATTGCTCCTTACTGTTCCCAAGATTACACTTCTCTCTACACAAA
Ancient         TTAAGATGTCTGCTAGATTGCTCCTTACTGTTCCCAAGATTACGCTTCTCTCTACACAAA
Eland           TTAAGATGTCTGCTAGATTGCTCCTTACTGTTCCCAAGATTACGCTTCTCTCTACACAAA
                * ******* ********************************  ****************

Hereford        GTCTGTCTTTTTTCCATAGACTTGGAACGCCAGTTGGAAGAACAGAAGAAGCAAGCCCAG
Holstein        GTCTGTCTTTTTTCCATAGACTTGGAACGCCAGTTGGAAGAACAGAAGAAGCAAGCCCAG
Tuli            GTCTGTCTTTTTTCCATAGACTTGGAACGCCAGTTGGAAGAACAGAAGAAGCAAGCCCAG
Yak             GTCTGTCTTTTTTCCATAGACTTGGAACGCCAGTTGGAAGAACAGAAGAAGCAAGCCCAG
Bison           GTCTGTCTTTTTTCCATAGACTTGGAACGCCAGTTGGAAGAACAGAAGAAGCAAGCCCAG
Gaur            GTCTGTCTTTTTTCCATAGACTTGGAACGCCAGTTGGAAGAACAGAAGAAGCAAGCCCAG
Mithan          GTCTGTCTTTTTTCCATAGACTTGGAACGCCAGTTGGAAGAACAGAAGAAGCAAGCCCAG
Banteng         GTCTGTCTTTTTTCCATAGACTTGGAACGCCAGTTGGAAGAACAGAAGAAGCAAGCCCAG
BubalusB        GTCTGTCTTTTTTCCATAGACTTGGAACGCCAGTTGGAAGAACAGAAGAAGCAAGCCCAG
BubalusC        GTCTGTCTTTTTTCCATAGACTTGGAACGCCAGTTGGAAGAACAGAAGAAGCAAGCCCAG
Murrah          GTCTGTCTTTTTTCCATAGACTTGGAACGCCAGTTGGAAGAACAGAAGAAGCAAGCCCAG
Indian          GTCTGTCTTTTTTCCATAGACTTGGAACGCCAGTTGGAAGAACAGAAGAAGCAAGCCCAG
Syncerus        GTCTGTCTTTTTTCCATAGACTTGGAACGCCAGTTGGAAGAACAGAAGAAGCAAGCCCAG
Ancient         GTCTGTCTTTTTTCCATAGACTTGGAACGCCAGTTGGAAGAACAGAAGAAGCAAGCCCAG
Eland           GTCTGTCTTTTTTCCGTAGACTTGGAACGCCAGTTGGAAGAACAGAAGAAGCAAGCCCAG
                *************** ********************************************

Hereford        GATCACAGGCTGAAATCCCAGACAGTTCAAAATGTGGTACTGATGCCTGTGAGCACTCCT
Holstein        GATCACAGGCTGAAATCCCAGACAGTTCAAAATGTGGTACTGATGCCTGTGAGCACTCCT
Tuli            GATCACAGGCTGAAATCCCAGACAGTTCAAAATGTGGTACTGATGCCTGTGAGCACTCCT
Yak             GATCACAGGCTGAAATCCCAGACAGTTCAAAATGTGGTACTGATGCCTGTGAGCACTCCT
Bison           GATCACAGGCTGAAATCCCAGACAGTTCAAAATGTGGTACTGATGCCTGTGAGCACTCCT
Gaur            GATCACAGGCTGAAATCCCAGACAGTTCAAAATGTGGTACTGATGCCTGTGAGCACTCCT
Mithan          GATCACAGGCTGAAATCCCAGACAGTTCAAAATGTGGTACTGATGCCTGTGAGCACTCCT
Banteng         GATCACAGGCTGAAATCCCAGACAGTTCAAAATGTGGTACTGATGCCTGTGAGCACTCCT
BubalusB        GATCACAGGCTGAAATCCCAGACAGTTCAAAATGTGGTACTGATGCCTGTGAGCACTCCT
BubalusC        GATCACAGGCTGAAATCCCAGACAGTTCAAAATGTGGTACTGATGCCTGTGAGCACTCCT
Murrah          GATCACAGGCTGAAATCCCAGACAGTTCAAAATGTGGTACTGATGCCTGTGAGCACTCCT
Indian          GATCACAGGCTGAAATCCCAGACAGTTCAAAATGTGGTACTGATGCCTGTGAGCACTCCT
Syncerus        GATCACAGGCTGAAATCCCAGACAGTTCAAAATGTGGTACTGATGCCTGTGAGCACTCCT
Ancient         GATCACAGGCTGAAATCCCAGACAGTTCAAAATGTGGTACTGATGCCTGTGAGCACTCCT
Eland           GATCACAGGCTGAAATCCCAGACAGTTCAAAACGTGGTACTGATGCCTGTGAGCACTCCT
                ******************************** ***************************

Hereford        AAGCCTCCCAAAAGGCCCCGGCTCCAGCGGCCAGCCTCCACCACCGTCCTGAGCCCTTCT
Holstein        AAGCCTCCCAAAAGGCCCCGGCTCCAGCGGCCAGCCTCCACCACCGTCCTGAGCCCTTCT
Tuli            AAGCCTCCCAAAAGGCCCCGGCTCCAGCGGCCAGCCTCCACCACCGTCCTGAGCCCTTCT
Yak             AAGCCTCCCAAAAGGCCCCGGCTCCAGCGGCCAGCCTCCACCACCGTCCTGAGCCCTTCT
Bison           AAGCCTCCCAAAAGGCCCCGGCTCCAGCGGCCAGCCTCCACCACCGTCCTGAGCCCTTCT
Gaur            AAGCCTCCCAAAAGGCCCCGGCTCCAGCGGCCAGCCTCCACCACCGTCCTGAGCCCTTCT
Mithan          AAGCCTCCCAAAAGGCCCCGGCTCCAGCGGCCAGCCTCCACCACCGTCCTGAGCCCTTCT
Banteng         AAGCCTCCCAAAAGGCCCCGGCTCCAGCGGCCAGCCTCCACCACCGTCCTGAGCCCTTCT
BubalusB        AAGCCTCCCAAAAGGCCCCGGCTCCAGCGGCCAGCCTCCACCACCGTCCTGAGCCCTTCT
BubalusC        AAGCCTCCCAAAAGGCCCCGGCTCCAGCGGCCAGCCTCCACCACCGTCCTGAGCCCTTCT
Murrah          AAGCCTCCCAAAAGGCCCCGGCTCCAGCGGCCAGCCTCCACCACCGTCCTGAGCCCTTCT
Indian          AAGCCTCCCAAAAGGCCCCGGCTCCAGCGGCCAGCCTCCACCACCGTCCTGAGCCCTTCT
Syncerus        AAGCCTCCCAAAAGGCCCCGGCTCCAGCGGCCAGCCTCCACCACCGTCCTGAGCCCTTCT
Ancient         AAGCCTCCCAAAAGGCCCCGGCTCCAGCGGCCAGCCTCCACCACCGTCCTGAGCCCTTCT
Eland           AAGCCTCCCAAAAGGCCCCGGCTCCAGCGGCCAGCCTCCACCACCGTCCTGAGCCCTTCT
                ************************************************************

Hereford        CCTCCTGTCCACCAGCCTCAGTTCACGGTCATCTCACCCATCACCATCACACCAGTGGGT
Holstein        CCTCCTGTCCACCAGCCTCAGTTCACGGTCATCTCACCCATCACCATCACACCAGTGGGT
Tuli            CCTCCTGTCCACCAGCCTCAGTTCACGGTCATCTCACCCATCACCATCACACCAGTGGGT
Yak             CCTCCTGTCCACCAGCCTCAGTTCACGGTCATCTCACCCATCACCATCACACCAGTGGGT
Bison           CCTCCTGTCCACCAGCCTCAGTTCACGGTCATCTCACCCATCACCATCACACCAGTGGGT
Gaur            CCTCCTGTCCACCAGCCTCAGTTCACGGTCATCTCACCCATCACCATCACACCAGTGGGT
Mithan          CCTCCTGTCCACCAGCCTCAGTTCACGGTCATCTCACCCATCACCATCACACCAGTGGGT
Banteng         CCTCCTGTCCACCAGCCTCAGTTCACGGTCATCTCACCCATCACCATCACACCAGTGGGT
BubalusB        CCTCCTGTCCACCAGCCTCAGTTCACAGTCATCTCACCCATCACCATCACGCCAGTGGGT
BubalusC        CCTCCTGTCCACCAGCCTCAGTTCACAGTCATCTCACCCATCACCATCACGCCAGTGGGT
Murrah          CCTCCTGTCCACCAGCCTCAGTTCACAGTCATCTCACCCATCACCATCACGCCAGTGGGT
Indian          CCTCCTGTCCACCAGCCTCAGTTCACAGTCATCTCACCCATCACCATCACGCCAGTGGGT
Syncerus        CCTCCTGTCCACCAGCCTCAGTTCACAGTCATCTCACCCATCACCATCACGCCAGTGGGT
Ancient         CCTCCTGTCCACCAGCCTCAGTTCACAGTCATCTCACCCATCACCATCACGCCAGTGGGT
Eland           CCTCCTGTCCACCAGCCTCAGTTCACAGTCATCTCACCCATCACCATCACGCCAGTGGGT
                ************************** *********************** *********

Hereford        CAGTCATTTTCCATGGGCAATATTCCAGTGGCCACCCTCAGCCAGGGCTCCAGTCCTGTG
Holstein        CAGTCATTTTCCATGGGCAATATTCCAGTGGCCACCCTCAGCCAGGGCTCCAGTCCTGTG
Tuli            CAGTCATTTTCCATGGGCAATATTCCAGTGGCCACCCTCAGCCAGGGCTCCAGTCCTGTG
Yak             CAGTCATTTTCCATGGGCAATATTCCAGTGGCCACCCTCAGCCAGGGCTCCAGTCCTGTG
Bison           CAGTCATTTTCCATGGGCAATATTCCAGTGGCCACCCTCAGCCAGGGCTCCAGTCCTGTG
Gaur            CAGTCATTTTCCATGGGCAATATTCCAGTGGCCACCCTCAGCCAGGGCTCCAGTCCTGTG
Mithan          CAGTCATTTTCCATGGGCAATATTCCAGTGGCCACCCTCAGCCAGGGCTCCAGTCCTGTG
Banteng         CAGTCATTTTCCATGGGCAATATTCCAGTGGCCACCCTCAGCCAGGGCTCCAGTCCTGTG
BubalusB        CAGTCATTTTCCATGGGCAATATTCCAGTGGCCACCCTCAGCCAGGGCTCCAGTCCTGTG
BubalusC        CAGTCATTTTCCATGGGCAATATTCCAGTGGCCACCCTCAGCCAGGGCTCCAGTCCTGTG
Murrah          CAGTCATTTTCCATGGGCAATATTCCAGTGGCCACCCTCAGCCAGGGCTCCAGTCCTGTG
Indian          CAGTCATTTTCCATGGGCAATATTCCAGTGGCCACCCTCAGCCAGGGCTCCAGTCCTGTG
Syncerus        CAGTCATTTTCCATGGGCAATATTCCAGTGGCCACCCTCAGCCAGGGCTCCAGTCCTGTG
Ancient         CAGTCATTTTCCATGGGCAATATTCCAGTGGCCACCCTCAGCCAGGGCTCCAGTCCTGTG
Eland           CAGTCATTTTCCATGGGCAATATTCCAGTGGCCACCCTCAGCCAGGGCTCCAGTCCTGTG
                ************************************************************

Hereford        ACTGTCCACACACTGCCTTCTGGCCCTCAGCTCTTCCGTTATGCCACAGTGGTCTCCTCA
Holstein        ACTGTCCACACACTGCCTTCTGGCCCTCAGCTCTTCCGTTATGCCACAGTGGTCTCCTCA
Tuli            ACTGTCCACACACTGCCTTCTGGCCCTCAGCTCTTCCGTTATGCCACAGTGGTCTCCTCA
Yak             ACTGTCCACACACTGCCTTCTGGCCCTCAGCTCTTCCGTTATGCCACAGTGGTCTCCTCA
Bison           ACTGTCCACACACTGCCTTCTGGCCCTCAGCTCTTCCGTTATGCCACAGTGGTCTCCTCA
Gaur            ACTGTCCACACACTGCCTTCTGGCCCTCAGCTCTTCCGTTATGCCACAGTGGTCTCCTCA
Mithan          ACTGTCCACACACTGCCTTCTGGCCCTCAGCTCTTCCGTTATGCCACAGTGGTCTCCTCA
Banteng         ACTGTCCACACACTGCCTTCTGGCCCTCAGCTCTTCCGTTATGCCACAGTGGTCTCCTCA
BubalusB        ACTGTCCACACACTGCCTTCTGGCCCTCAGCTCTTCCGTTATGCCACAGTGGTCTCCTCA
BubalusC        ACTGTCCACACACTGCCTTCTGGCCCTCAGCTCTTCCGTTATGCCACAGTGGTCTCCTCA
Murrah          ACTGTCCACACACTGCCTTCTGGCCCTCAGCTCTTCCGTTATGCCACAGTGGTCTCCTCA
Indian          ACTGTCCACACACTGCCTTCTGGCCCTCAGCTCTTCCGTTATGCCACAGTGGTCTCCTCA
Syncerus        ACTGTCCACACACTGCCTTCTGGCCCTCAGCTCTTCCGTTATGCCACAGTGGTCTCCTCA
Ancient         ACTGTCCACACACTGCCTTCTGGCCCTCAGCTCTTCCGTTATGCCACAGTGGTCTCCTCA
Eland           ACTGTCCACACACTGCCTTCTGGTCCTCAGCTCTTCCGTTATGCCACAGTGGTCTCCTCA
                *********************** ************************************

Hereford        GCCAAGAGCAGCTCACCAGACACAGTGACCATCCACCCTTCGTCTAGCTTGGCACTGCTG
Holstein        GCCAAGAGCAGCTCACCAGACACAGTGACCATCCACCCTTCGTCTAGCTTGGCACTGCTG
Tuli            GCCAAGAGCAGCTCACCAGACACAGTGACCATCCACCCTTCGTCTAGCTTGGCACTGCTG
Yak             GCCAAGAGCAGCTCACCAGACACAGTGACCATCCACCCTTCGTCTAGCTTGGCACTGCTG
Bison           GCCAAGAGCAGCTCACCAGACACAGTGACCATCCACCCTTCGTCTAGCTTGGCACTGCTG
Gaur            GCCAAGAGCAGCTCACCAGACACAGTGACCATCCACCCTTCGTCTAGCTTGGCACTGCTG
Mithan          GCCAAGAGCAGCTCACCAGACACAGTGACCATCCACCCTTCGTCTAGCTTGGCACTGCTG
Banteng         GCCAAGAGCAGCTCACCAGACACAGTGACCATCCACCCTTCGTCTAGCTTGGCACTGCTG
BubalusB        GCCAAGAGCAGCTCACCAGACACAGTGACCATCCACCCTTCGTCTAGCTTGGCCCTGCTA
BubalusC        GCCAAGAGCAGCTCACCAGACACAGTGACCATCCACCCTTCGTCTAGCTTGGCCCTGCTA
Murrah          GCCAAGAGCAGCTCACCAGACACAGTGACCATCCACCCTTCGTCTAGCTTGGCCCTGCTA
Indian          GCCAAGAGCAGCTCACCAGACACAGTGACCATCCACCCTTCGTCTAGCTTGGCCCTGCTA
Syncerus        GCCAAGAGCAGCTCACCAGACACAGTGACCATCCACCCTTCGTCTAGCTTGGCACTGCTA
Ancient         GCCAAGAGCAGCTCACCAGACACAGTGACCATCCACCCTTCGTCTAGCTTGGCACTGCTG
Eland           GCCAAGAGCAGCTCACCAGACACAGTGACCATCCACCCTTCGTCTAGCTTGGCGCTGCTA
                ***************************************************** ***** 

Hereford        AGCTCCACCGCCATGCAGGATGGGAGTACCCTGGGCAACATGACCACCATGGTGAGCCCT
Holstein        AGCTCCACCGCCATGCAGGATGGGAGTACCCTGGGCAACATGACCACCATGGTGAGCCCT
Tuli            AGCTCCACCGCCATGCAGGATGGGAGTACCCTGGGCAACATGACCACCATGGTGAGCCCT
Yak             AGCTCCACCGCCATGCAGGATGGGAGTACCCTGGGCAACATGACCACCATGGTGAGCCCT
Bison           AGCTCCACCGCCATGCAGGATGGGAGTACCCTGGGCAACATGACCACCATGGTGAGCCCT
Gaur            AGCTCCACCGCCATGCAGGATGGGAGTACCCTGGGCAACATGACCACCATGGTGAGCCCT
Mithan          AGCTCCACCGCCATGCAGGATGGGAGTACCCTGGGCAACATGACCACCATGGTGAGCCCT
Banteng         AGCTCCACCGCCATGCAGGATGGGAGTACCCTGGGCAACATGACCACCATGGTGAGCCCT
BubalusB        AGCTCCACCGCCATGCAGGATGGGAGTACCCTGGGCAACATGACCACCATGGTGAGCCCT
BubalusC        AGCTCCACCGCCATGCAGGATGGGAGTACCCTGGGCAACATGACCACCATGGTGAGCCCT
Murrah          AGCTCCACCGCCATGCAGGATGGGAGTACCCTGGGCAACATGACCACCATGGTGAGCCCT
Indian          AGCTCCACCGCCATGCAGGATGGGAGTACCCTGGGCAACATGACCACCATGGTGAGCCCT
Syncerus        AGCTCCACCGCCATGCAGGATGGGAGTACGCTGGGCAACATGACCACCATGGTGAGCCCT
Ancient         AGCTCCACCGCCATGCAGGATGGGAGTACCCTGGGCAACATGACCACCATGGTGAGCCCT
Eland           AGCTCCACCGCCATGCAGGATGGGAGTACCCTGGGCAACATGACCACCATGGTGAGCCCT
                ***************************** ******************************

Hereford        GTGGAGCTGGTGGCCATGGAGTCTGGCCTAACCTCGGCCATCCAGGCAGTTGAAAGCACC
Holstein        GTGGAGCTGGTGGCCATGGAGTCTGGCCTAACCTCGGCCATCCAGGCAGTTGAAAGCACC
Tuli            GTGGAGCTGGTGGCCATGGAGTCTGGCCTAACCTCGGCCATCCAGGCAGTTGAAAGCACC
Yak             GTGGAGCTGGTGGCCATGGAGTCTGGCCTAACCTCGGCCATCCAGGCAGTTGAAAGCACC
Bison           GTGGAGCTGGTGGCCATGGAGTCTGGCCTAACCTCGGCCATCCAGGCAGTTGAAAGCACC
Gaur            GTGGAGCTGGTGGCCATGGAGTCTGGCCTAACCTCGGCCATCCAGGCAGTTGAAAGCACC
Mithan          GTGGAGCTGGTGGCCATGGAGTCTGGCCTAACCTCGGCCATCCAGGCAGTTGAAAGCACC
Banteng         GTGGAGCTGGTGGCCATGGAGTCTGGCCTAACCTCGGCCATCCAGGCAGTTGAAAGCACC
BubalusB        GTGGAGCTGGTGGCCATGGAGTCTGGCCTAACCTCGGCCATCCAGGCAGTTGAAAGCACC
BubalusC        GTGGAGCTGGTGGCCATGGAGTCTGGCCTAACCTCGGCCATCCAGGCAGTTGAAAGCACC
Murrah          GTGGAGCTGGTGGCCATGGAGTCTGGCCTAACCTCGGCCATCCAGGCAGTTGAAAGCACC
Indian          GTGGAGCTGGTGGCCATGGAGTCTGGCCTAACCTCGGCCATCCAGGCAGTTGAAAGCACC
Syncerus        GTGGAGCTGGTGGCCATGGAGTCTGGCCTAACCTCGGCCATCCAGGCAGTTGAAAGCACC
Ancient         GTGGAGCTGGTGGCCATGGAGTCTGGCCTAACCTCGGCCATCCAGGCAGTTGAAAGCACC
Eland           GTGGAGCTAGTGGCCATGGAGTCTGGCCTAACCTCGGCCATCCAGGCAGTTGAAAGCACC
                ******** ***************************************************

Hereford        TCAGAGGATGGGCAGACCATCATTGAGATTGACCCAGCCCCAGACCCAGAGGCCGAGGAT
Holstein        TCAGAGGATGGGCAGACCATCATTGAGATTGACCCAGCCCCAGACCCAGAGGCCGAGGAT
Tuli            TCAGAGGATGGGCAGACCATCATTGAGATTGACCCAGCCCCAGACCCAGAGGCCGAGGAT
Yak             TCAGAGGATGGGCAGACCATCATTGAGATTGACCCAGCCCCAGACCCAGAGGCCGAGGAT
Bison           TCAGAGGATGGGCAGACCATCATTGAGATTGACCCAGCCCCAGACCCAGAGGCCGAGGAT
Gaur            TCAGAGGATGGGCAGACCATCATTGAGATTGACCCAGCCCCAGACCCAGAGGCCGAGGAT
Mithan          TCAGAGGATGGGCAGACCATCATTGAGATTGACCCAGCCCCAGACCCAGAGGCCGAGGAT
Banteng         TCAGAGGATGGGCAGACCATCATTGAGATTGACCCAGCCCCAGACCCAGAGGCCGAGGAT
BubalusB        TCAGAGGATGGGCAGACCATCATTGAGATTGACCCAGCCCCAGACCCAGAGGCTGAGGAT
BubalusC        TCAGAGGATGGGCAGACCATCATTGAGATTGACCCAGCCCCAGACCCAGAGGCTGAGGAT
Murrah          TCAGAGGATGGGCAGACCATCATTGAGATTGACCCAGCCCCAGACCCAGAGGCTGAGGAT
Indian          TCAGAGGATGGGCAGACCATCATTGAGATTGACCCAGCCCCAGACCCAGAGGCTGAGGAT
Syncerus        TCAGAGGATGGGCAGACCATCATTGAGATTGACCCAGCCCCAGACCCAGAGGCTGAGGAT
Ancient         TCAGAGGATGGGCAGACCATCATTGAGATTGACCCAGCCCCGGACCCAGAAGCTGAAGAT
Eland           TCAGAGGATGGGCAGACCATCATTGAGATTGACCCAGCCCCGGACCCAGAAGCTGAAGAT
                ***************************************** ******** ** ** ***

Hereford        ACTGAGGGCAAAGCAGTCATTTTGGAGACCGAACTGAGGACTGAGGAGAAAGTCGTGGCT
Holstein        ACTGAGGGCAAAGCAGTCATTTTGGAGACCGAACTGAGGACTGAGGAGAAAGTCGTGGCT
Tuli            ACTGAGGGCAAAGCAGTCATTTTGGAGACCGAACTGAGGACTGAGGAGAAAGTCGTGGCT
Yak             ACTGAGGGCAAAGCAGTCATTTTGGAGACCGAACTGAGGACTGAGGAGAAAGTCGTGGCT
Bison           ACTGAGGGCAAAGCAGTCATTTTGGAGACTGAACTGAGGACTGAGGAGAAAGTCGTGGCT
Gaur            ACTGAGGGCAAAGCAGTCATTTTGGAGACCGAACTGAGGACTGAGGAGAAAGTCGTGGCT
Mithan          ACTGAGGGCAAAGCAGTCATTTTGGAGACCGAACTGAGGACTGAGGAGAAAGTCGTGGCT
Banteng         ACTGAGGGCAAAGCAGTCATTTTGGAGACCGAACTGAGGACTGAGGAGAAAGTCGTGGCT
BubalusB        ACTGAGGGCAAAGCAGTCATTTTGGAGACCGAACTGAGGACTGAGGAGAAAGTCGTGGCT
BubalusC        ACTGAGGGCAAAGCAGTCATTTTGGAGACCGAACTGAGGACTGAGGAGAAAGTCGTGGCT
Murrah          ACTGAGGGCAAAGCAGTCATTTTGGAGACCGAACTGAGGACTGAGGAGAAAGTCGTGGCT
Indian          ACTGAGGGCAAAGCAGTCATTTTGGAGACCGAACTGAGGACTGAGGAGAAAGTCGTGGCT
Syncerus        ACTGAGGGCAAAGCAGTCATTTTGGAAACCGAACTGAGGACTGAGGAGAAAGTCGTGGCT
Ancient         ACTGAGGGCAAAGCAGTCATTTTGGAGACCGAACTGAGGACTGAGGAGAAAGTCGTGGCT
Eland           ACTGAGGGCAAAGCTGTCATTTTGGAGACTGAACTGAGGACTGAGGAGAAAGTCGTGGCT
                ************** *********** ** ******************************

Hereford        GAGATGGAAGAACACCAGCATCAAGTCCACAATGTGGAGATTGTGGTCTTAGAAGATTAA
Holstein        GAGATGGAAGAACACCAGCATCAAGTCCACAATGTGGAGATTGTGGTCTTAGAAGATTAA
Tuli            GAGATGGAAGAACACCAGCATCAAGTCCACAATGTGGAGATTGTGGTCTTAGAAGATTAA
Yak             GAGATGGAAGAACACCAGCATCAAGTCCACAATGTGGAGATTGTGGTCTTAGAAGATTAA
Bison           GAGATGGAAGAACACCAGCATCAAGTCCACAATGTGGAGATTGTGGTCTTAGAAGATTAA
Gaur            GAGATGGAAGAACACCAGCATCAAGTCCACAATGTGGAGATTGTGGTCTTAGAAGATTAA
Mithan          GAGATGGAAGAACACCAGCATCAAGTCCACAATGTGGAGATTGTGGTCTTAGAAGATTAA
Banteng         GAGATGGAAGAACACCAGCATCAAGTCCACAATGTGGAGATTGTGGTCTTAGAAGATTAA
BubalusB        GAGATGGAAGAACACCAGCATCAAGTCCACAATGTGGAGATTGTGGTCTTAGAAGATTAA
BubalusC        GAGATGGAAGAACACCAGCATCAAGTCCACAATGTGGAGATTGTGGTCTTAGAAGATTAA
Murrah          GAGATGGAAGAACACCAGCATCAAGTCCACAATGTGGAGATTGTGGTCTTAGAAGATTAA
Indian          GAGATGGAAGAACACCAGCATCAAGTCCACAATGTGGAGATTGTGGTCTTAGAAGATTAA
Syncerus        GAGATGGAAGAACACCAGCATCAAGTCCACAATGTGGAGATTGTGGTCTTAGAAGATTAA
Ancient         GAGATGGAAGAACACCAGCATCAAGTCCACAATGTGGAGATTGTGGTCTTAGAAGATTAA
Eland           GAGATGGAAGAACACCAGCATCAAGTCCACAATGTGGAGATTGTGGTCTTAGAAGATTAA
                ************************************************************

Hereford        CACGGAGCCCGGGACCCGCGCTGACGTAGGCAAACTGGGTGCCACCGGGGCCCCTTCGCC
Holstein        CACGGAGCCCGGGACCCGCGCTGACGTAGGCAAACTGGGTGCCACCGGGGCCCCTTCGCC
Tuli            CACGGAGCCCGGGACCCGCGCTGACGTAGGCAAACTGGGTGCCACCGGGGCCCCTTCGCC
Yak             CACGGAGCCCGGGACCCGCGCTGACGTAGGCAAACTGGGTGCCACCGGGGCCCCTTCGCC
Bison           CACAGAGCCCGGGACCCGCGCTGACGTAGGCAAACTGGGTGCCACCGGGGCCCCTTCGCC
Gaur            CACGGAGCCCGGGACCCGCGCTGACGTAGGCAAACTGGGTGCCACCGGGGCCCCTTCGCC
Mithan          CACGGAGCCCGGGACCCGCGCTGACGTAGGCAAACTGGGTGCCACCGGGGCCCCTTCGCC
Banteng         CACGGAGCCCGGGACCCGCGCTGACGTAGGCAAACTGGGTGCCACCGGGGCCCCTTCGCC
BubalusB        CTCGGAGCCCGGGACCCGCGCTGACGTAGGCAAACTGGGTGCCACCGGGGCCCCTTCGCC
BubalusC        CTCGGAGCCCGGGACCCGCGCTGACGTAGGCAAACTGGGTGCCACCGGGGCCCCTTCGCC
Murrah          CTCGGAGCCCGGGACCCGCGCTGACGTAGGCAAACTGGGTGCCACCGGGGCCCCTTCGCC
Indian          CTCGGAGCCCGGGACCCGCGCTGACGTAGGCAAACTGGGTGCCACCGGGGCCCCTTCGCC
Syncerus        CTCGGAGCCCGGGACCCGCGCTGACGTAGGCAAACTGGGTGCCACCGGGGCCCCTTCGCC
Ancient         CTCGGAGCCCGGGACCCGCGCTGACGTAGGCAAACTGGGTGCCACCGGGGCCCCTTCGCC
Eland           CTCGGAGCCCGGGACCCGCGCTGACGTAGGCAAACTGGGTGCCACCGGGGCCCCTTCGCC
                * * ********************************************************

Hereford        CCTGGGAGCATTGGGGGATGGGCGACCAGCCCCGGACGAGAAAGGGCCTGCTTAGGGCTT
Holstein        CCTGGGAGCATTGGGGGATGGGCGACCAGCCCCGGACGAGAAAGGGCCTGCTTAGGGCTT
Tuli            CCTGGGAGCACTGGGGGATGGGCGACCAGCCCCGGACGAGAAAGGGCCTGCTTAGGGCTT
Yak             CCTGGGAGCATTGGGGGATGGGCGACCAGCCCCGGACGAGAAAGGGCCTGCTTGGGGCTT
Bison           CCTGGGAGCATTGGGGGATGGGCGATCAGCCCCGGACGAGAAAGGGCCTGCTTGGGGCTT
Gaur            CCTGGGAGCATTGGGGGATGGGCGACCAGCCCCGGACGAGAAAGGGCCTGCTTGGGGCTT
Mithan          CCTGGGAGCATTGGGGGATGGGCGACCAGCCCCGGACGAGAAAGGGCCTGCTTGGGGCTT
Banteng         CCTGGGAGCATTGGGGGATGGGCGACCAGCCCCGGACGAGAAAGGGCCTGCTTGGGGCTT
BubalusB        CCTGGGAGCATTGGGGGATGGGCGACCAGCCCCGGGCGAGAAAGGGCCTGCTTGGGGCTT
BubalusC        CCTGGGAGCATTGGGGGATGGGCGACCAGCCCCGGGCGAGAAAGGGCCTGCTTGGGGCTT
Murrah          CCTGGGAGCATTGGGGGATGGGCGACCAGCCCCGGGCGAGAAAGGGCCCGCTTGGGGCTT
Indian          CCTGGGAGCATTGGGGGATGGGCGACCAGCCCCGGGCGAGAAAGGGCCCGCTTGGGGCTT
Syncerus        CCTGGGAGCGTTGGGGGATGGGCGACCAGCCCCGGGCGAGAAAGGGCCTGCTTGGGGCTT
Ancient         CCTGGGAGCATTGGGGGATGGGCGACCAGCCCCGGGTGAGAAAGGGCCTGCTTGGGGCTT
Eland           CCTGGGAGCATTGGGGGATGGGCGACCAGCCCCGGGTGAGAAACTGCCTGCTTGGGGCTT
                *********  ************** *********  ******  *** **** ******

Hereford        CCTATTTCGGGCGCGGGGGTGTGGGCCACGCCCCGTCACGTGACACAGGGGCCTTTTAAA
Holstein        CCTATTTCGGGCGCGGGGGTGTGGGCCACGCCCCGTCACGTGACACAGGGGCCTTTTAAA
Tuli            CCTATTTCGGGCGCGGGGGTGTGGGCCACGCCCCGTCACGTGACACAGGGGCCTTTTAAA
Yak             CCTATTTCGGGCGCGGGGGTGTGGGCCACGCCCCGTCACGTGACACAGGGGCCTTTTAAA
Bison           CCTATTTCGGGCGCCGGGGTGTGGGCCACGCCCCGTCACGTGACACAGGGGCCTTTTAAA
Gaur            CCTATTTCGGGCGCGGGGGTGTGGGCCACGCCCCGTCACGTGACACAGGGGCCTTTTAAA
Mithan          CCTATTTCGGGCGCGGGGGTGTGGGCCACGCCCCGTCACGTGACACAGGGGCCTTTTAAA
Banteng         CCTATTTCGGGCGCGGGGGTGTGGGCCACGCCCCGTCACGTGACACAGGGGCCTTTTAAA
BubalusB        CCTATTTCGGGCGCGGGGGTGTGGGCCACGCCCCGTCACGTGACACAGGGGCCTTTTAAA
BubalusC        CCTATTTCGGGCGCGGGGGTGTGGGCCACGCCCCGTCACGTGACACAGGGGCCTTTTAAA
Murrah          CCTATTTCGGGCGCGGGGGTGTGGGCCACGCCCCGTCACGTGACACAGGGGCCTTTTAAA
Indian          CCTATTTCGGGCGCGGGGGTGTGGGCCACGCCCCGTCACGTGACACAGGGGCCTTTTAAA
Syncerus        CCTATTTCGGGCGCGGGGGTGTGGGCCACGCCCCGTCACGTGACACAGGGGCCTTTTAAA
Ancient         CCTATTTCGGGCGCGGGGGTGTGGGCCACGCCCCGTCACGTGACACAGGGGCCTTTTAAA
Eland           CCAATTTCGGGCGCGGGGGTGTAGGCCACGCCCCGTCACGTGACACAGGGGCCTTTTAAA
                ** *********** ******* *************************************

Hereford        GCGGCAGCGCGGGCTGGGAGCTGCTGGTCCGAGTCCTTGTACGCGTTCTCTGTCGTCTTT
Holstein        GCGGCAGCGCGGGCTGGGAGCTGCTGGTCCGAGTCCTTGTACGCGTTCTCTGTCGTCTTT
Tuli            GCGGCAGCGCGGGCTGGGAGCTGCTGGTCCGAGTCCTTGTACGCGTTCTCTGTCGTCTTT
Yak             GCGGCAGCGCGGGCTGGGAGCTGCTGGTCCGAGTCCTTGTACGCGTTCTCTGTCGTCTTT
Bison           GCGGCAGCGCGGGCTGGGAGCTGCTGGTCCGAGTCCTTGTACGCGTTCTCTGTCGTCTTT
Gaur            GCGGCAGCGCGGGCTGGGAGCTGCTGGTCCGAGTCCTTGTACGCGTTCTCTGTCGTCTTT
Mithan          GCGGCAGCGCGGGCTGGGAGCTGCTGGTCCGAGTCCTTGTACGCGTTCTCTGTCGTCTTT
Banteng         GCGGCAGCGCGGGCTGGGAGCTGCTGGTCCGAGTCCTTGTACGCGTTCTCTGTCGTCTTT
BubalusB        GCGGCAGCGCGGGCTGGGAGCTGCTGGTCCGAGTCCTTGAACGCGTTCTCTGTCGTCTTT
BubalusC        GCGGCAGCGCGGGCTGGGAGCTGCTGGTCCGAGTCCTTGAACGCGTTCTCTGTCGTCTTT
Murrah          GCGGCAGCGCGGGCTGGGAGCTGCTGGTCCGAGTCCTTGAACGCGTTCTCGGTCGTCTTT
Indian          GCGGCAGCGCGGGCTGGGAGCTGCTGGTCCGAGTCCTTGAACGCGTTCTCGGTCGTCTTT
Syncerus        GCGGCAGCGCGGGCTGGGAGCTGCTGGTCCGAGTCCTTGAACGCGTTCTCTGTCGTCTTT
Ancient         GCGGCAGCGCGGGCTGGGAGCTGCTGGTCCGAGTCCTTGTACGCGTTCTCTGTCGTCTTT
Eland           GCGGCAACGCGGGCTGGGAGCTGCTGTTCCGAGTCCTTGTACGCGTTCTCTGTCGTCCTT
                ****** ******************* ************ ********** ****** **

Hereford        CCCAACCTAGCCCAGCTTCACCATGGTGGACGCCTTCGTGGGTACCTGGAAGTTAGTGGA
Holstein        CCCAACCTAGCCCAGCTTCACCATGGTGGACGCCTTCGTGGGTACCTGGAAGTTAGTGGA
Tuli            CCCAACCTAGCCCAGCTTCACCATGGTGGACGCCTTCGTGGGCACCTGGAAGTTAGTGGA
Yak             CCCAACCTAGCCCAGCTTCACCATGGTGGACGCCTTCGTGGGTACCTGGAAGTTAGTGGA
Bison           CCCAACCTAGCCCAGCTTCACCATGGTGGACGCCTTCGTGGGTACCTGGAAGTTAGTGGA
Gaur            CCCAACCTAGCCCAGCTTCACCATGGTGGACGCCTTCGTGGGTACCTGGAAGTTAGTGGA
Mithan          CCCAACCTAGCCCAGCTTCACCATGGTGGACGCCTTCGTGGGTACCTGGAAGTTAGTGGA
Banteng         CCCAACCTAGCCCAGCTTCACCATGGTGGACGCCTTCGTGGGTACCTGGAAGTTAGTGGA
BubalusB        TCCAACCTAGCCCAGCTTCACCATGGTGGACGCCTTCGTGGGTACCTGGAAGTTAGTGGA
BubalusC        TCCAACCTAGCCCAGCTTCACCATGGTGGACGCCTTCGTGGGTACCTGGAAGTTAGTGGA
Murrah          CTCAACCTAGCCCAGCTTCACCATGGTGGACGCCTTCGTGGGTACCTGGAAGTTAGTGGA
Indian          CTCAACCTAGCCCAGCTTCACCATGGTGGACGCCTTCGTGGGTACCTGGAAGTTAGTGGA
Syncerus        CCCAACTTAGCCCAGCTTCACCATGGTGGACGCCTTCGTGGGTACCTGGAAGTTAGTGGA
Ancient         CCCAACCTAGCCCAGCTTCACCATGGTGGACGCCTTCGTGGGTACCTGGAAGTTAGTGGA
Eland           CCCAACCTAGCCCAGCTTCACCATGGTGGACGTCTTCGTGGGTACCTGGAAGTTAGTGGA
                  **** ************************* ********* *****************

Hereford        CAGCAAGAATTTCGATGACTACATGAAGTCACTCGGTGAGGACGGCTCGGGATGCTGGGC
Holstein        CAGCAAGAATTTCGATGACTACATGAAGTCACTCGGTGAGGACGGCTCGGGATGCTGGGC
Tuli            CAGCAAGAATTTCGATGACTACATGAAGTCACTCGGTGAGGACGGCTCGGGATGCTGGGC
Yak             CAGCAAGAATTTCGATGACTACATGAAGTCACTCGGTGAGGACGGCTCGGGATGCTGGGC
Bison           CAGCAAGAATTTCGATGACTACATGAAGTCACTCGGTGAGGACGGCTCGGGATGCTGGGC
Gaur            CAGCAAGAATTTCGATGACTACATGAAGTCACTCGGTGAGGACGGCTCGGGACGCTGGGC
Mithan          CAGCAAGAATTTCGATGACTACATGAAGTCACTCGGTGAGGACGGCTCGGGATGCTGGGC
Banteng         CAGCAAGAATTTCGATGACTACATGAAGTCACTCGGTGAGGACGGCTCGGGATGCTGGGC
BubalusB        CAGCAAGAATTTCGATGACTACATGAAGTCACTCGGTGAGGACGGCTCGGGATGCTGGGC
BubalusC        CAGCAAGAATTTCGATGACTACATGAAGTCACTCGGTGAGGACGGCTCGGGATGCTGGGC
Murrah          CAGCAAGAATTTCGATGACTACATGAAGTCACTCGGTGAGGACGGCTCGGGATGCTGGGC
Indian          CAGCAAGAATTTCGATGACTACATGAAGTCACTCGGTGAGGACGGCTCGGGATGCTGGGC
Syncerus        CAGCAAGAATTTCGATGACTACATGAAGTCACTCGGTGAGGACGGCTCGGGATGCTGGGC
Ancient         CAGCAAGAATTTCGATGACTACATGAAGTCACTCGGTGAGGACGGCTCGGGATGCTGGGC
Eland           CAGCAAGAATTTCGATGACTACATGAAGTCACTCGGTGAGGACGGCTCGGGATGCTGGGC
                **************************************************** *******

Hereford        TTGGGATGGATGCTGTGCTGGGGAGGGCTGGCCGCGTGCCGGATCGGAGCAGTTCTCTAG
Holstein        TTGGGATGGATGCTGTGCTGGGGAGGGCTGGCCGCGTGCCCGATCGGAGCAGTTCTCTAG
Tuli            TTGGGATGGATGCTGTGCTGGGGAGGGCTGGCCGCGTGCCGGATCGGAGCAGTTCTCTAG
Yak             TTGGGATGGATGCTGTGCTGGGGAGGGCTGGCCGCGTGCCCGATCGGAGCAGTTCTCTAG
Bison           TTGGGATGGATGCTGTGCTGGGGAGGGCTGGCCGCGTGCCCGATCGGAGCAGTTCTCTAG
Gaur            TTGGGATGGATGCTGTGCTGGGGAGGGCTGGCCGCGTGCCCGATCGGAGCAGTTCTCTAG
Mithan          TTGGGATGGATGCTGTGCTGGGGAGGGCTGGCCGCGTGCCGGATCGGAGCAGTTCTCTAG
Banteng         TTGGGATGGATGCTGTGCTGGGGAGGGCTGGCCGCGTGCCCGATCGGAGCAGTTCTCTAG
BubalusB        TTGGGATGGATGCTCTGCTGGGGAGGGCTGGCCGCGTGCCCGATCGGAGCAGTTCTCTAG
BubalusC        TTGGGATGGATGCTCTGCTGGGGAGGGCTGGCCGCGTGCCCGATCGGAGCAGTTCTCTAG
Murrah          TTGGGATGGATGCTCTGCTGGGGAGGGCTGGCCGCGTGCCCGATCGGAGCAGTTCTCTAG
Indian          TTGGGATGGATGCTCTGCTGGGGAGGGCTGGCCGCGTGCCCGATCGGAGCAGTTCTCTAG
Syncerus        TTGGGATGGATGCTGTGCTGGGGAGGGCTGGCCGCGTGCCCAATCGGAGCAGTTCTCTAG
Ancient         TTGGGATGGATGCTGTGCTGGGGAGGGCTGGCCGCGTGCCZGATCGGAGCAGTTCTCTAG
Eland           TTGGGATGGATGCTGTGCTGGGGAGGGCTGGCCGCGTGCCTGATCGGAGCAGTTCTCTAG
                ************** *************************  ******************

Hereford        CCCTGGCTAGATCCTGCATGCCTGCTGCATCCCTCCTGGTCAAGGTTGGGGAGCCAGGGG
Holstein        CCCTGGCTAGATCCTGCATGCCTGCTGCATCCCTCCTGGTCAAGGTTGGGGAGCCAGGGG
Tuli            CCCTGGCTAGATCCTGCATGCCTGCTGCATCCCTCCTGGTCAAGGTTGGGGAGCCAGGGG
Yak             CCCTGGCTAGATCCTGCATGCCTGCTGCATCCCTCCTGGTCAAGGTTGGGGAGCCAGGGG
Bison           CCCTGGCTAGATCCTGCATGCCTGCTGCATCCCTCCTGGTCAAGGTTGGGGAGCCAGGGG
Gaur            CCCTGGCTAGATCCTGCATGCCTGCTGCATCCCTCCTGGTCAAGGTTGGGGAGCCAGGGG
Mithan          CCCTGGCTAGATCCTGCATGCCTGCTGCATCCCTCCTGGTCAAGGTTGGGGAGCCAGGGG
Banteng         CCCTGGCTAGATCCTGCATGCCTGCTGCATCCCTCCTGGTCAAGGTTGGGGAGCCAGGGG
BubalusB        CCCTGGCTAGATCCTGCATGCCTGCTGCATCCCTCCTGGTCAAGGTTGGGGAGCCAGGGG
BubalusC        CCCTGGCTAGATCCTGCATGCCTGCTGCATCCCTCCTGGTCAAGGTTGGGGAGCCAGGGG
Murrah          CCCTGGCTAGATCCTGCATGCCTGCTGCATCCCTCCTGGTCAAGGTTGGGGAGCCAGGGG
Indian          CCCTGGCTAGATCCTGCATGCCTGCTGCATCCCTCCTGGTCAAGGTTGGGGAGCCAGGGG
Syncerus        CCCTGGCTAGATCCTGCATGCCTGCTGCATCCCTCCTGGTCAAGGTTGGGGAGCCAGGGG
Ancient         CCCTGGCTAGATCCTGCATGCCTGCTGCATCCCTCCTGGTCAAGGTTGGGGAGCCAGGGG
Eland           CCCTGTCTAGATCCTGCATGCCTGCTGCATCCCTCCTGGTCAAGGTTGGGGAGCCAGGGG
                ***** ******************************************************

Hereford        ACGCGGAGAAGGTGGCAGCCTGGGCTAGGGCATGCGAGGCCTGGGAGGGGGCTTTTTTTC
Holstein        ACGCGGAGAAGGTGGCAGCCTGGGCTAGGGCATGCGAGGCCTGGGAGGGGGCTTTTTTTC
Tuli            ACGCGGAGAAGGTGGCAGCCTGGGCTAGGGCATGCGAGGCCTGGGAGGGGGCTTTTTTTC
Yak             ACGCGGAGAAGGTGGCAGCCTGGGCTAGGGCATGCGAGGCCTGGGAGGGGGCTTTTTTTC
Bison           ACGCGGAGAAGGTGGCAGCCTGGGCTAGGGCATGCGAGGCCTGGGAGGGGGCTTTTTTTC
Gaur            ACGCGGAGAAGGTGGCAGCCTGGGCTAGGGCATGCGAGGCCTGGGAGGGGGCTTTTTTTC
Mithan          ACGCGGAGAAGGTGGCAGCCTGGGCTAGGGCATGCGAGGCCTGGGAGGGGGCTTTTTTTC
Banteng         ACGCGGAGAAGGTGGCAGCCTGGGCTAGGGCATGCGAGGCCTGGGAGGGGGCTTTTTTTC
BubalusB        ACGCGGAGAAGGTGGCAGCCTGGGCTAGGGCATGCGAGGCCTGGGAGGGGGGCTTTTTTC
BubalusC        ACGCGGAGAAGGTGGCAGCCTGGGCTAGGGCATGCGAGGCCTGGGAGGGGGGCTTTTTTC
Murrah          ACGCGGAGAAGGTGGCAGCCTGGGCTAGGGCATGCGAGGCCTGGGAGGGGGCTTTTTTTC
Indian          ACGCGGAGAAGGTGGCAGCCTGGGCTAGGGCATGCGAGGCCTGGGAGGGGGCTTTTTTTC
Syncerus        ACGCAGAGAAGGTGGCAGCCTGGGCTAGGGCATGCGAGGCCTGGGAGGGGGCTTTTTTTC
Ancient         ACGCGGAGAAGGTGGCAGCCTGGGCTAGGGCATGCGAGGCCTGGGAGGGGGCTTTTTTTC
Eland           ACGCGGAGAAGGTGGCAGCCTGGTCTAGGGCATGCGAGGCCTGGGAGGGGGCTTTTTTTC
                **** ****************** ***************************  *******

Hereford        TAATCCTCCATCCGCTTCTCCCCACAGAAAGAGACTCCCGTGAGCACGAGGAGCCCACCA
Holstein        TAATCCTCCATCCGCTTCTCCCCACAGAAAGAGACTCCCGTGAGCACGAGGAGCCCACCA
Tuli            TAATCCTCCATCCGCTTCTCCCCACAGAAAGAGACTCCCGTGAGCACGAGGAGCCCACCA
Yak             TAATCCTCCATCCGCTTCTCCCCACAGAAAGAGACTCCCGTGAGCACGAGGAGCCCACCA
Bison           TAATCCTCCATCCGCTTCTCCCCACAGAAAGAGACTCCCGTGAGCACGAGGAGCCCACCA
Gaur            TAATCCTCCATCCGCTTCTCCCCACAGAAAGAGACTCCCGTGAGCACGAGGAGCCCACCA
Mithan          TAATCCTCCATCCGCTTCTCCCCACAGAAAGAGACTCCCGTGAGCACGAGGAGCCCACCA
Banteng         TAATCCTCCATCCGCTTCTCCCCACAGAAAGAGACTCCCGTGAGCACGAGGAGCCCACCA
BubalusB        TAATCCTCCACCCGCTTCTCCCCACAGAGAGAGACTCCCGTGAGCACGAGGAGCCCACCA
BubalusC        TAATCCTCCACCCGCTTCTCCCCACAGAGAGAGACTCCCGTGAGCACGAGGAGCCCACCA
Murrah          TAATCCTCCACCCGCTTCTCCCCACAGAGAGAGACTCCCGTGAGCACGAGGAGCCCACCA
Indian          TAATCCTCCACCCGCTTCTCCCCACAGAGAGAGACTCCCGTGAGCACGAGGAGCCCACCA
Syncerus        TAATCCTCCACCCGCTTCTCCCCACAGAGAGAGACTCCCGTGAGCACGAGGAGCCCACCA
Ancient         TAATCCTCCACCCGCTTCTCCCCACAGAAAGAGACTCCCATGAGCACGAGGAGCCCACCA
Eland           TAATCCTCCACCCGCTTCTCCCTGCAGAGAGAGACTCCCATGAGCATGAGGAGCCCACCA
                ********** ***********  **** ********** ****** *************

Hereford        CCTCCGAGATGGCAGAGGAGACCTACTCGCCCAAGATCTTCCGGCCCAAGCACACCCGCA
Holstein        CCTCCGAGATGGCAGAGGAGACCTACTCGCCCAAGATCTTCCGGCCCAAGCACACCCGCA
Tuli            CCTCCGAGATGGCAGAGGAGACCTACTCGCCCAAGATCTTCCGGCCCAAGCACACCCGCA
Yak             CCTCCGAGATGGCAGAGGAGACCTACTCGCCCAAGATCTTCCGGCCCAAGCACACCCGCA
Bison           CCTCCGAGATGGCAGAGGAGACCTACTCGCCCAAGATCTTCCGGCCCAAGCACACCCGCA
Gaur            CCTCCGAGATGGCAGAGGAGACCTACTCGCCCAAGATCTTCCGGCCCAAGCACACCCGCA
Mithan          CCTCCGAGATGGCAGAGGAGACCTACTCGCCCAAGATCTTCCGGCCCAAGCACACCCGCA
Banteng         CCTCCGAGATGGCAGAGGAGACCTACTCGCCCAAGATCTTCCGGCCCAAGCACACCCGCA
BubalusB        CCTCCGAGATGGCAGAGGAGACCTACTCGCCCAAGATTTTCCGGCCCAAGCACACCCGCA
BubalusC        CCTCCGAGATGGCAGAGGAGACCTACTCGCCCAAGATTTTCCGGCCCAAGCACACCCGCA
Murrah          CCTCCGAGATGGCAGAGGAGACCTACTCGCCCAAGATTTTCCGGCCCAAGCACACCCGCA
Indian          CCTCCGAGATGGCAGAGGAGACCTACTCGCCCAAGATTTTCCGGCCCAAGCACACCCGCA
Syncerus        CCTCCGAGATGGCAGAGGAGACCTACTCGCCCAAGATCTTCCGGCCCAAGCACACCCGCA
Ancient         CCTCCGAGATGGCAGAGGAGACCTACTCGCCCAAGATCTTCCGGCCCAAGCACACCCGCA
Eland           CCTCCGAGATGGCAGAGGAGACCTACTCGCCCAAGATCTTCCGGCCCAAGCACACCCGCA
                ************************************* **********************

Hereford        TCTCCGAGCTGAAGGCCGAGGCTGTGAAGAAGGACCGCAGAAAGAAGCTGACCCAGTCCA
Holstein        TCTCCGAGCTGAAGGCCGAGGCTGTGAAGAAGGACCGCAGAAAGAAGCTGACCCAGTCCA
Tuli            TCTCCGAGCTGAAGGCCGAGGCTGTGAAGAAGGACCGCAGAAAGAAGCTGACCCAGTCCA
Yak             TCTCCGAACTGAAGGCCGAGGCTGTGAAGAAGGACCGCAGAAAGAAGCTGACCCAGTCCA
Bison           TCTCCGAACTGAAGGCCGAGGCTGTGAAGAAGGACCGCAGAAAGAAGCTGACCCAGTCCA
Gaur            TCTCCGAGCTGAAGGCCGAGGCTGTGAAGAAGGACCGCAGAAAGAAGCTGACCCAGTCCA
Mithan          TCTCCGAGCTGAAGGCCGAGGCTGTGAAGAAGGACCGCAGAAAGAAGCTGACCCAGTCCA
Banteng         TCTCCGAACTGAAGGCCGAGGCTGTGAAGAAGGACCGCAGAAAGAAGCTGACCCAGTCCA
BubalusB        TCTCCGAGCTGAAGGCCGAGGCTGTGAAGAAGGACCGCAGAAAGAAGCTGACCCAGTCCA
BubalusC        TCTCCGAGCTGAAGGCCGAGGCTGTGAAGAAGGACCGCAGAAAGAAGCTGACCCAGTCCA
Murrah          TCTCCGAGCTGAAGGCCGAGGCTGTGAAGAAGGACCGCAGAAAGAAGCTGACCCAGTCCA
Indian          TCTCCGAGCTGAAGGCCGAGGCTGTGAAGAAGGACCGCAGAAAGAAGCTGACCCAGTCCA
Syncerus        TCTCCGAGCTGAAGGCCGAGGCTGTGAAGAAGGACCGCAGAAAGAAGCTGACCCAGTCCA
Ancient         TCTCCGAGCTGAAGGCCGAGGCTGTGAAGAAGGACCGCAGAAAGAAGCTGACCCAGTCCA
Eland           TCTCCGAGCTGAAGGCCGAGGCTGTGAAGAAGGACCGCAGAAAGAAGCTGACCCAGTCCA
                ******* ****************************************************

Hereford        AGTTCGTGGGAGGAGCTGAGAACACTGCCCATCCCCGGGTCATCTCCGCGCCTGAGATGA
Holstein        AGTTCGTGGGAGGAGCTGAGAACACTGCCCATCCCCGGGTCATCTCCGCGCCTGAGATGA
Tuli            AGTTCGTGGGAGGAGCTGAGAACACTGCCCATCCCCGGGTCATCTCCGCGCCTGAGATGA
Yak             AGTTCGTGGGAGGAGCTGAGAACACTGCCCATCCCCGGGTCATCTCCGCGCCTGAGATGA
Bison           AGTTCGTGGGAGGAGCTGAGAACACTGCCCATCCCCGGGTCATCTCCGCGCCTGAGATGA
Gaur            AGTTCGTGGGAGGAGCTGAGAACACTGCCCATCCCCGGGTCATCTCCGCGCCTGAGATGA
Mithan          AGTTCGTGGGAGGAGCTGAGAACACTGCCCATCCCCGGGTCATCTCAGCGCCTGAGATGA
Banteng         AGTTCGTGGGAGGAGCTGAGAACACTGCCCATCCCCGGGTCATCTCCGCGCCTGAGATGA
BubalusB        AGTTCGTGGGAGGAGCTGAGAACACCGCCCATCCCCGGGTCATCTCGGCGCCCGAGATGA
BubalusC        AGTTCGTGGGAGGAGCTGAGAACACCGCCCATCCCCGGGTCATCTCGGCGCCCGAGATGA
Murrah          AGTTCGTGGGAGGAGCTGAGAACACCGCCCATCCCCGGGTCATCTCGGCGCCCGAGATGA
Indian          AGTTCGTGGGAGGAGCTGAGAACACCGCCCATCCCCGGGTCATCTCGGCGCCCGAGATGA
Syncerus        AGTTCGTGGGAGGAGCTGAGAACACCGCCCATCCCCGGGTCATCTCGGCGCCCGAGATGA
Ancient         AGTTCGTGGGCGGAGCTGAGAACACTGCCCATCCCCGGGTCATCTCZGCGCCTGAGATGA
Eland           AGTTTGTGGGCGGAGCTGAGAACACTGCCCATCCCCGGGTCATCCCAGCGCCTGAGATGA
                **** ***** ************** ****************** * ***** *******

Hereford        GACAGAAATCTGAGCAGGTGAGGCTCAAGGACCCTCTCTCATCTCCCTCTGTATCCACAC
Holstein        GACAGGAATCTGAGCAGGTGAGGCTCAAGGACCCTCTCTCATCTCCCTCTGTATCCGCAC
Tuli            GACAGGAATCTGAGCAGGTGAGGCTCAAGGACCCTCTCTCATCTCCCTCTGTATCCGCAC
Yak             GACAGGAATCTGAGCAGGTGAGGCTCAAGGACCCTCTCTCATCTCCCTCTGTATCCGCAC
Bison           GACAGGAATCTGAGCAGGTGAGGCTCAAGGACCCTCTCTCATCTCCCTCTGTATCCGCAC
Gaur            GACAGGAATCTGAGCAGGTGAGGCTCAAGGACCCTCTCTCATCTCCCTCTGTATCCGCAC
Mithan          GACAGGAATCTGAGCAGGTGAGGCTCAAGGACCCTCTCTCATCTCCCTCTGTATCCGCAC
Banteng         GACAGGAATCTGAGCAGGTGAGGCTCAAGGACCCTCTCTCATCTCCCTCTGTATCCGCAC
BubalusB        GACAGGAATCTGAGCAGGTGAGGCTCAAGGACCCTCCCTCATCTTCCTCTATATCCGCAC
BubalusC        GACAGGAATCTGAGCAGGTGAGGCTCAAGGACCCTCCCTCATCTTCCTCTATATCCGCAC
Murrah          GACAGGAATCTGAGCAGGTGAGGCTCAAGGACCCTCCCTCATCTTCCTCTATATCCGCAC
Indian          GACAGGAATCTGAGCAGGTGAGGCTCAAGGACCCTCCCTCATCTTCCTCTATATCCGCAC
Syncerus        GACAGGAATCTGAGCAGGTGAGGCTCAAGGACCCTCCCTCATCTCCCTCTATATCCGCAC
Ancient         GACAGGAATCTGAGCAGGTGAGGCTCAAGGACCCTCTCTCATCTCCCTCTATATCCGCAC
Eland           GACAGGAATCTGAGCAGGTGAGGCTCAAGGACCCTCTCTCATCTCCCTCTATATCCGCAC
                ***** ****************************** ******* ***** ***** ***

Hereford        CCTCAGTCTCTGCCACCTGCAGCTTTTAACCTGGCCCCCAGCTATCTAAATGAGCATGTG
Holstein        CCTCAGTCTCTGCCACCTGCAGCTTTTAACCTGGCCCCCAGCTATCTAAATGAGCATGTG
Tuli            CCTCAGTCTCTGCCACCTGCAGCTTTTAACCTGGCCCCCAGCTATCTAAATGAGCATGTG
Yak             CCTCAGTCTCTGCCACCTGCAGCTTTTAACCTGGCCCCCAGCTATCTAAATGAGCATGTG
Bison           CCTCAGTCTCTGCCACCTGCAGCTTTTAACCTGGCCCCCAGCTATCTAAATGAGCATGTG
Gaur            CCTCAGTCTCTGCCACCTGCAGCTTTTAACCTGGCCCCCAGCTATCTAAATGAGCATGTG
Mithan          CCTCAGTCTCTGCCACCTGCAGCTTTTAACCTGGCCCCCAGCTATCTAAATGAGCATGTG
Banteng         CCTCAGTCTCTGCCAACTGCAGCTTTTAACCTGGCCCCCAGCTATCTAAATGAGCATGTG
BubalusB        CCTCAGTCTCTGCCACCTGCAGCTTTTAACCTGGCCCCCAGCTATCTAAATGAGCATGTG
BubalusC        CCTCAGTCTCTGCCACCTGCAGCTTTTAACCTGGCCCCCAGCTATCTAAATGAGCATGTG
Murrah          CCTCAGTCTCTGCCACCTGCAGCTTTTAACCTGGCCCCCAGCTATCTAAATGAGCATGTG
Indian          CCTCAGTCTCTGCCACCTGCAGCTTTTAACCTGGCCCCCAGCTATCTAAATGAGCATGTG
Syncerus        CCTCAGTCTCTGCCACCTGCAGCTTTTAACCTGGCCCCCAGCTATCTAAATGAGCATGTG
Ancient         CCTCAGTCTCTGCCACCTGCAGCTTTTAACCTGGCCCCCAGCTATCTAAATGAGCAGGTG
Eland           CCTCAGTCTCTGCCACCTGCAGCTTTTAACCTGGCCCCCAGCTATCTAAATGAGCAGGTA
                *************** **************************************** ** 

Hereford        TGGTAGCACTTGATACGCCAGGGGTAATGGCAGGGGAGGCAGAGGAAGACCTTGGGTAGC
Holstein        TGGTAGCACTTGATACGCCAGGGGTAATGGCAGGGGAGGCAGAGGAAGACCTTGGGTAGC
Tuli            TGGTAGCACTTGATACGCCAGGGGTAATGGCAGGGGAGGCAGAGGAAGACCTTGGGTAGC
Yak             TGGTAGCACTTTATACGCCAGGGGTAATGGCAGGGGAGGCAGAGGAAGACCTTGGGTAGC
Bison           TGGTAGCACTTTATACGCCAGGGGTAATGGCAGGGGAGGCAGAGGAAGACCTTGGGTAGC
Gaur            TGGTAGCACTTTATACGCCAGGGGTAATGGCAGGGGAGGCAGAGGAAGACCTTGGGTAGC
Mithan          TGGTAGCACTTGATACGCCAGGGGTAATGGCAGGGGAGGCAGAGGAAGACCTTGGGTAGC
Banteng         TGGTAGCACTTTATACGCCAGGGGTAATGGCAGGGGAGGCAGAGGAAGACCTTGGGTAGC
BubalusB        TAGTAGCACTTTATACACCAGGGGTCATGGCAGGGGAGGCAGAGGAAGACCTTGGGTAGC
BubalusC        TAGTAGCACTTTATACACCAGGGGTCATGGCAGGGGAGGCAGAGGAAGACCTTGGGTAGC
Murrah          TAGTAGCACTTTATACACCAGGGGTCATGGCAGGGGAGGCAGAGGAAGACCTTGGGTAGC
Indian          TAGTAGCACTTTATACACCAGGGGTCATGGCAGGGGAGGCAGAGGAAGACCTTGGGTAGC
Syncerus        TAGTAGCACTTTATACACCAGGGGTCATGGCAGGGGAGGCAGAGGAAGACCTTGGGTAGC
Ancient         TGGTAGCACTTTATACACCAGGGGTCATGGCAGGGGAGGCAGAGGAAGACCTTGGGTAGC
Eland           TGGTAGCACTTTATACACCAAGGGTCATGGCAGGGGAGGCAGAGGAAGACCTTGGGTAGC
                * ********* **** *** **** **********************************

Hereford        ACCTAATCTCGACAAAAGGTGGTGACTTTCCGTGCAGACCCTTGACCCACACACCTCGGC
Holstein        ACCTAATCTCGACAAAAGGTGGTGACTTTCCGTGCAGACCCTTGACCCACACACCTCGGC
Tuli            ACCTAATCTCGACAAAAGGTGGTGACTTTCCGTGCAGACCCTTGACCCACACACCTCGGC
Yak             ACCTAATCTCGACAAAAGGTGGTGACTTTCCGTGCAGACCCTTGACCCACACACCTCGGC
Bison           ACCTAATCTCGACAAAAGGTGGTGACTTTCCGTGCAGACCCTTGACCCACACACCTCGGC
Gaur            ACCTAATCTCGACAAAAGGTGGTGACTTTCCGTGCAGACCCTTGACCCACACACCTCGGC
Mithan          ACCTAATCTCGACAAAAGGTGGTGACTTTCCGTGCAGACCCTTGACCCACACACCTCGGC
Banteng         ACCTAATCTCGACAAAAGGTGGTGACTTTCCATGCAGACCCTTGACCCACACACCTCGGC
BubalusB        ACCTAATCTCGACAAAAGGTGGTGACTTTCCGTGCAGACCCTTGACCCACACACCTCGGC
BubalusC        ACCTAATCTCGACAAAAGGTGGTGACTTTCCGTGCAGACCCTTGACCCACACACCTCGGC
Murrah          ACCTAATCTCGACAAAAGGTGGTGACTTTCCGTGCAGACCCTTGACCCACACACCTCGGC
Indian          ACCTAATCTCGACAAAAGGTGGTGACTTTCCGTGCAGACCCTTGACCCACACACCTCGGC
Syncerus        ACCTAATCTCGACAAAAGGTGGTGACTTTCCGTGCAGACCCTTGACCCACACACCTCGGC
Ancient         ACCTAATCTCGACAAAAGGTGGTGACTTTCCGTGCAGACCCTTGACCCACACACCTCGGC
Eland           ACCTAATCTCGACAAAAGGTGGTGACTTTCCATGCAGACCCTTAACCCACACACCTCGGC
                ******************************* *********** ****************

Hereford        CACTGCATTCTGCACGTCTAGGTGACTCCCTGGGGTCTGGCCCCCAGCTATCTAAATGAG
Holstein        CACTGCATTCTGCACGTCTAGGTGACTCCCTGGGGTCTGGCCCCCAGCTATCTAAATGAG
Tuli            CACTGCATTCTGCACGTCTAGGTGACTCCCTGGGGTCTGGCCCCCAGCTATCTAAATGAG
Yak             CACTGCATTCTGCACGTCTAGGTGACTCCCTGGGGTCTGGCCCCCAGCTATCTAAATGAG
Bison           CACTGCATTCTGCACGTCTAGGTGACTCCCTGGGGTCTGGCCCCCAGCTATCTAAATGAG
Gaur            CACTGCATTCTGCACGTCTAGGTGACTCCCTGGGGTCTGGCCCCCAGCTATCTAAATGAG
Mithan          CACTGCATTCTGCACGTCTAGGTGACTCCCTGGGGTCTGGCCCCCAGCTATCTAAATGAG
Banteng         CACTGCATTCTGCACGTCTAGGTGACTCCCTGGGGTCTGGCCCCCAGCTATCTAAATGAG
BubalusB        CACTGCATTCTGCACGTCTAGGTGACTCCCTGGGGTCTGGCCCCCAGCTATCTAAATGAG
BubalusC        CACTGCATTCTGCACGTCTAGGTGACTCCCTGGGGTCTGGCCCCCAGCTATCTAAATGAG
Murrah          CACTGCATTCTGCACGTCTAGGTGACTCCCTGGGGTCTGGCCCCCAGCTATCTAAATGAG
Indian          CACTGCATTCTGCACGTCTAGGTGACTCCCTGGGGTCTGGCCCCCAGCTATCTAAATGAG
Syncerus        CACTGCATTCTGCACGTCTAGGTGACTCCCTGGGGTCTGGCCCCCAGCTATCTAAATGAG
Ancient         CACTGCATTCTGCACGTCTAGGTGACTCCCTGGGGTCTGGCCCCCAGCTATCTAAATGAG
Eland           CACTGCATTCTGCACGTCTAGGTGACTCCCTGGGGTCTGGCCCCCAGCTATCTAAATGAG
                ************************************************************

Hereford        CATGTGTGGTAGCACTTGATACGCCAGGGGTAATGGCAGGGGAGGCAGAGGAAGACCTTG
Holstein        CATGTGTGGTAGCACTTGATACGCCAGGGGTAATGGCAGGGGAGGCAGAGGAAGACCTTG
Tuli            CATGTGTGGTAGCACTTGATACGCCAGGGGTAATGGCAGGGGAGGCAGAGGAAGACCTTG
Yak             CATGTGTGGTAGCACTTTATACGCCAGGGGTAATGGCAGGGGAGGCAGAGGAAGACCTTG
Bison           CATGTGTGGTAGCACTTTATACGCCAGGGGTAATGGCAGGGGAGGCAGAGGAAGACCTTG
Gaur            CATGTGTGGTAGCACTTTATACGCCAGGGGTAATGGCAGGGGAGGCAGAGGAAGACCTTG
Mithan          CATGTGTGGTAGCACTTGATACGCCAGGGGTAATGGCAGGGGAGGCAGAGGAAGACCTTG
Banteng         CATGTGTGGTAGCACTTTATACGCCAGGGGTAATGGCAGGGGAGGCAGAGGAAGACCTTG
BubalusB        CATGTGTAGTAGCACTTTATACACCAGGGGTCATGGCAGGGGAGGCAGAGGAAGACCTTG
BubalusC        CATGTGTAGTAGCACTTTATACACCAGGGGTCATGGCAGGGGAGGCAGAGGAAGACCTTG
Murrah          CATGTGTAGTAGCACTTTATACACCAGGGGTCATGGCAGGGGAGGCAGAGGAAGACCTTG
Indian          CATGTGTAGTAGCACTTTATACACCAGGGGTCATGGCAGGGGAGGCAGAGGAAGACCTTG
Syncerus        CATGTGTGGTAGCACTTTATACGCCAGGGGTAATGGCAGGGGAGGCAGAGGAAGACCTTG
Ancient         CATGTGTGGTAGCACTTTATACGCCAGGGGTAATGGCAGGGGAGGCAGAGGAAGACCTTG
Eland           CAGGTATGGTAGCACTTTATACACCAAGGGTCATGGCAGGGGAGGCAGAGGAAGACCTTG
                ** ** * ********* **** *** **** ****************************

Hereford        GGTAGCACCTAATCTCGACAAAAGGTGGTGACTTTCCGTGCAGACCCTTGACCCACACAC
Holstein        GGTAGCACCTAATCTCGACAAAAGGTGGTGACTTTCCGTGCAGACCCTTGACCCACACAC
Tuli            GGTAGCACCTAATCTCGACAAAAGGTGGTGACTTTCCGTGCAGACCCTTGACCCACACAC
Yak             GGTAGCACCTAATCTCGACAAAAGGTGGTGACTTTCCGTGCAGACCCTTGACCCACACAC
Bison           GGTAGCACCTAATCTCGACAAAAGGTGGTGACTTTCCGTGCAGACCCTTGACCCACACAC
Gaur            GGTAGCACCTAATCTCGACAAAAGGTGGTGACTTTCCGTGCAGACCCTTGACCCACACAC
Mithan          GGTAGCACCTAATCTCGACAAAAGGTGGTGACTTTCCGTGCAGACCCTTGACCCACACAC
Banteng         GGTAGCACCTAATCTCGACAAAAGGTGGTGACTTTCCATGCAGACCCTTGACCCACACAC
BubalusB        GGTAGCACCTAATCTCGACAAAAGGTGGTGACTTTCCGTGCAGACCCTTGACCCACACAC
BubalusC        GGTAGCACCTAATCTCGACAAAAGGTGGTGACTTTCCGTGCAGACCCTTGACCCACACAC
Murrah          GGTAGCACCTAATCTCGACAAAAGGTGGTGACTTTCCGTGCAGACCCTTGACCCACACAC
Indian          GGTAGCACCTAATCTCGACAAAAGGTGGTGACTTTCCGTGCAGACCCTTGACCCACACAC
Syncerus        GGTAGCACCTAATCTCGACAAAAGGTGGTGACTTTCCATGCAGACCCTTGACCCACACAC
Ancient         GGTAGCACCTAATCTCGACAAAAGGTGGTGACTTTCCGTGCAGACCCTTGACCCACACAC
Eland           GATAGCACCTAATCTCGACAAAAGGTGGTGACTTTCCATGCAGACCCTTAACCCACACAC
                * *********************************** *********** **********

Hereford        CTCGGCCACTGCATTCTGCACGTCTAGGTGACTCCCTGGGGTCTGGCCACGCCTCTCACG
Holstein        CTCGGCCACTGCATTCTGCACGTCTAGGTGACTCCCTGGGGTCTGGCCACGCCTCTCACG
Tuli            CTCGGCCACTGCATTCTGCACGTCTAGGTGACTCCCTGGGGTCTGGCCACGCCTCTCACG
Yak             CTCGGCCACTGCATTCTGCACGTCTAGGTGACTCCCTGGGGTCTGGCCACGCCTCTCACG
Bison           CTCGGCCACTGCATTCTGCACGTCTAGGTGACTCCCTGGGGTCTGGCCACGCCTCTCACG
Gaur            CTCGGCCACTGCATTCTGCACGTCTAGGTGACTCCCTGGGGTCTGGCCACTCCTCTCACG
Mithan          CTCGGCCACTGCATTCTGCACGTCTAGGTGACTCCCTGGGGTCTGGCCACGCCTCTCACG
Banteng         CTCGGCCACTGCATTCTGCACGTCTAGGTGACTCCCTGGGGTATGGCCACGCCTCTCACG
BubalusB        CTCGGCCACTGCATTCTGCACGTCTAGGTGACTCCCTGGGGTCTGGCCACGCCTCTCACG
BubalusC        CTCGGCCACTGCATTCTGCACGTCTAGGTGACTCCCTGGGGTCTGGCCACGCCTCTCACG
Murrah          CTCGGCCACTGCATTCTGCACGTCTAGGTGACTCCCTGGGGTCTGGCCACGCCTCTCACG
Indian          CTCGGCCACTGCATTCTGCACGTCTAGGTGACTCCCTGGGGTCTGGCCACGCCTCTCACG
Syncerus        CTCGGCCACTGCATTCTGCACGTCTAGGTGACTCCCTGGGGTATGGCCACGCCTCTCACG
Ancient         CTCGGCCACTGCATTCTGCACGTCTAGGTGACTCCCTGGGGTCTGGCCACGCCTCTCACG
Eland           CTCGGCCACTGCATTCTGCACGTCTAGGTGACTCCTTGGGGTCTGGCCACGCCTCTCACG
                *********************************** ****** ******* *********

Hereford        CCTCCGATCCGCACACAGGGGCCCTGCCGCAGGCACATGGAGGCGTCCCTGCAGGAGCTC
Holstein        CCTCCGATCCGCACACAGGGGCCCTGCCGCAGGCACATGGAGGCGTCCCTGCAGGAGCTC
Tuli            CCTCCGATCCGCACACAGGGGCCCTGCCGCAGGCACATGGAGGCGTCCCTGCAGGAGCTC
Yak             CCTCCGATCCGCACACAGGGGCCCTGCCGCAGGCACATGGAGGCGTCCCTGCAGGAGCTC
Bison           CCTCCGATCCGCACACAGGGGCCCTGCCGCAGGCACATGGAGGCGTCCCTGCAGGAGCTC
Gaur            CCTCCGATCCGCACACAGGGGCCCTGCCGCAGGCACATGGAGGCGTCCCTGCAGGAGCTC
Mithan          CCTCCGATCCGCACACAGGGGCCCTGCCGCAGGCACATGGAGGCGTCCCTGCAGGAGCTC
Banteng         CCTCCGATCCGCACACAGGGGCCCTGCCGCAGGCACATGGAGGCGTCCCTGCAGGAGCTC
BubalusB        CCTACGATCCGCACACAGGGGCCCTGCCGCAGGCACATGGAGGCGTCCCTGCAGGAGCTC
BubalusC        CCTACGATCCGCACACAGGGGCCCTGCCGCAGGCACATGGAGGCGTCCCTGCAGGAGCTC
Murrah          CCTACGATCCGCACACAGGGGCCCTGCCGCAGGCACATGGAGGCGTCCCTGCAGGAGCTC
Indian          CCTACGATCCGCACACAGGGGCCCTGCCGCAGGCACATGGAGGCGTCCCTGCAGGAGCTC
Syncerus        CCTCCGATCCGCACACAGGGGCCCTGCCGCAGGCACATGGAGGCGTCCCTGCAGGAGCTC
Ancient         CCTCCGATCCGCACACAGGGGCCCTGCCGCAGGCACATGGAGGCGTCCCTGCAGGAGCTC
Eland           CCTCCGATCCGCACACAGGGGCCCTGCCGCAGGCACATGGAGGCGTCCCTGCAGGAGCTC
                *** ********************************************************

Hereford        AAAGCCAGCCCGCGCATGGTGCCCCGCGCCGTGTACCTGCCCAACTGGACTTCCCATGCG
Holstein        AAAGCCAGCCCGCGCATGGTGCCCCGCGCCGTGTACCTGCCCAACTGGACTTCCCATGCG
Tuli            AAAGCCAGCCCGCGCATGGTGCCCCGCGCCGTGTACCTGCCCAACTGGACTTCCCATGCG
Yak             AAAGCCAGCCCGCGCATGGTGCCCCGCGCCGTGTACCTGCCCAACTGGACTTCCCATGCG
Bison           AAAGCCAGCCCGCGCATGGTGCCCCGCGCCGTGTACCTGCCCAACTGGACTTCCCATGCG
Gaur            AAAGCCAGCCCGCGCATGGTGCCCCGCGCCGTGTACCTGCCCAACTGGACTTCCCATGCG
Mithan          AAAGCCAGCCCGCGCATGGTGCCCCGCGCCGTGTACCTGCCCAACTGGACTTCCCATGCG
Banteng         AAAGCCAGCCCGCGCATGGTGCCCCGCGCCGTGTACCTGCCCAACTGGACTTCCCATGCG
BubalusB        AAAGCCAGCCCGCGCATGGTGCCCCGCGCCGTGTACCTGCCCAACTGGACCTCCCATGTG
BubalusC        AAAGCCAGCCCGCGCATGGTGCCCCGCGCCGTGTACCTGCCCAACTGGACCTCCCATGTG
Murrah          AAAGCCAGCCCGCGCATGGTGCCCCGCGCCGTGTACCTGCCCAACTGGACCTCCCATGTG
Indian          AAAGCCAGCCCGCGCATGGTGCCCCGCGCCGTGTACCTGCCCAACTGGACCTCCCATGTG
Syncerus        AAAGCCAGCCCGCGCATGGTGCCCCGCGCCGTGTACCTGCCCAACTGGACCTCCCATGTG
Ancient         AAAGCCAGCCCGCGCATGGTGCCCCGCGCCGTGTACCTGCCCAACTGGACCTCCCATGCG
Eland           AAAGCCAGCCCGCGCATGGTGCCCCGCGCTGTGTACCTGCCCAACTGGACCTCCCATGTG
                ***************************** ******************** ******* *

Hereford        GGGACGGGACAGAAGGGAAGGTTACCTTGCAGACGGCCGCCTGGAGCACTGCGTCAAAGC
Holstein        GGGACGGGACAGAAGGGAAGGTTACCTTGCAGACGGCCGCCTGGAGCACTGCGTCAAAGC
Tuli            GGGACGGGACAGAAGGGAAGGTTACCTTGCAGACGGCCGCCTGGAGCACTGCGTCAAAGC
Yak             GGGACGGGACAGAAGGGAAGGTTACCTTGCAGACAGCCGCCTGGAGCACTGCGTCAAAGC
Bison           GGGACGGGACAGAAGGGAAGGTTACCTTGCAGACGGCCGCCTGGAGCACTGCGTCAAAGC
Gaur            GGGACGGGACAGAAGGGAAGGTTACCTTGCAGACGGCCGCCTGGAGCACTGCGTCAAAGC
Mithan          GGGACTGGACAGAAGGGAAGGTTACCTTGCAGACGGCCGCCTGGAGCACTGCGTCAAAGC
Banteng         GGGACGGGACAGAAGGGAAGGTTACCTTGCAGACAGCCGCCTGGAGCACTGCGTCAAAGC
BubalusB        GGGACGGGACAGAAGGGAAGGTTACCTTGCAGACAGCCGCCTGGAGCACTGCGTCAAAGC
BubalusC        GGGACGGGACAGAAGGGAAGGTTACCTTGCAGACGGCCGCCTGGAGCACTGCGTCAAAGC
Murrah          GGGACGGGACAGAAGGGAAGGTTACCTTGCAGACGGCCGCCTGGAGCACTGCGTCAAAGC
Indian          GGGACGGGACAGAAGGGAAGGTTACCTTGCAGACGGCCGCCTGGAGCACTGCGTCAAAGC
Syncerus        GGGACGGGACAGAAGGGAAGGTTACCTTGCAGACGGCCGCCTGGAGCACTGCGTCAAAGC
Ancient         GGGACGGGACAGAAGGGAAGGTTACCTTGCAGACGGCCGCCTGGAGCACTGCGTCAAAGC
Eland           GGGACGGGACAGAAGGGAAGGTTACCTTGCAGACGGCCGCCTGGAGCACTGCGTCAAAGC
                ***** **************************** *************************

Hereford        CACCCTCCGGTGCATCGCGGTTCCGGGACACCCTCTGCTTCCGAACTTCCTCATTGAAGC
Holstein        CACCCTCCGGTGCATCGCGGTTCCGGGACACCCTCTGCTTCCGAACTTCCTCATTGAAGC
Tuli            CACCCTCCGGTGCATCGCGGTTCCGGGACACCCTCTGCTTCCGAACTTCCTCATTGAAGC
Yak             CACCCTCCGGGGCATCGCGGTTCCGGGACACCCTCTGCTTCCGAACTTCCTCATTGAAGC
Bison           CACCCTCCGGGGCATCGCGGTTCCGGGACACCCTCTGCTTCCGAACTTCCTCATTGAAGC
Gaur            CACCCTCCGGGGCATCGCGGTTCCGGGACACCCTCTGCTTCCGAACTTCCTCATTGAAGC
Mithan          CACCCTCCGGGGCATCGCGGTTCCGGGACACCCTCTGCTTCCGAACTTCCTCATTGAAGC
Banteng         CACCCTCCGGGGCATCGCGGTTCCGGGACACCCTCTGCTTCCGAACTTCCTCATTGAAGC
BubalusB        CACCCTCCGGGGCATCACGGTTCCGGGACACCCTCTGCTTCCGAACTTCCTCATTGAAGC
BubalusC        CACCCTCCGGGGCATCACGGTTCCGGGACACCCTCTGCTTCCGAACTTCCTCATTGAAGC
Murrah          CACCCTCCGGGGCATCACGGTTCCGGGACACCCTCTGCTTCCGAACTTCCTCATTGAAGC
Indian          CACCCTCCGGGGCATCACGGTTCCGGGACACCCTCTGCTTCCGAACTTCCTCATTGAAGC
Syncerus        CACCCTCCGGGGCATCGCGGTTCCGGGACACCCTCTGCTTCCGAACTTCCTCATTGAAGC
Ancient         CACCCTCCGGGGCATCGCGGTTCCGGGACACCCTCTGCTTCCGAACTTCCTCATTGAAGC
Eland           CACCCTCCGGGGCATCGCGGTTCCGGGACACCCTCTGCTTCCGAACTTCCTCATTGAAGC
                ********** ***** *******************************************

Hereford        TGTCCACTCTGTCCGTGAGAGGCAGCAAGTGGCGGAACCCAAAGGAGGGGACACAGTTTG
Holstein        TGTCCACTCTGTCCGTGAGAGGCAGCAAGTGGCGGAACCCAAAGGAGGGGACACAGTTTG
Tuli            TGTCCACTCTGTCCGTGAGAGGCAGCAAGTGGCGGAACCCAAAGGAGGGGACACAGTTTG
Yak             TGTCCACTCTGTCCGTGAGAGGCAGCAAGTGGCGGAACCCAAAGGAGGGGACACAGTTTG
Bison           TGTCCACTCTGTCCGTGAGAGGCAGCAAGTGGCGGAACCCAAAGGAGGGGACACAGTTTG
Gaur            TGTCCACTCTGTCCGTGAGAGGCAGCAAGTGGCGGAACCCAAAGGAGGGGACACAGTTTG
Mithan          TGTCCACTCTGTCCGTGAGAGGCAGCAAGTGGCGGAACCCAAAGGAGGGGACACAGTTTG
Banteng         TGTCCACTCTGTCCGTGAGAGGCAGCAAGTGGCGGAACCCAAAGGAGGGGACACAGTTTG
BubalusB        TGTCCACTCTGTCCGTGAGAGGCAGCAAGTGGCGGAACCCAAAGGAGGGGACACAGTTTG
BubalusC        TGTCCACTCTGTCCGTGAGAGGCAGCAAGTGGCGGAACCCAAAGGAGGGGACACAGTTTG
Murrah          TGTCCACTCTGTCCGTGAGAGGCAGCAAGTGGCGGAACCCAAAGGAGGGGACACAGTTTG
Indian          TGTCCACTCTGTCCGTGAGAGGCAGCAAGTGGCGGAACCCAAAGGAGGGGACACAGTTTG
Syncerus        TGTCCACTCTGTCCGTGAGAGGCAGCAAGTGGCGGAACCCAAAGGAGGGCACACAGTTTG
Ancient         TGTCCACTCTGTCCGTGAGAGGCAGCAAGTGGCGGAACCCAAAGGAGGGGACACAGTTTG
Eland           TGTCCACTCTGTCCGTGAGAGGCAGCAAGTGGCGGAACCCAAAGGAGGGGACACAGTTTG
                ************************************************* **********

Hereford        GGAACAGCTTGTAACTAGAGAGAAAGAGGACAAGAGTCATGTTTCCTTCATTATCTTAAA
Holstein        GGAACAGCTTGTAACTAGAGAGAAAGAGGACAAGAGTCACGTTTCCTTCATTATCTTAAA
Tuli            GGAACAGCTTGTAACTAGAGAGAAAGAGGACAAGAGTCATGTTTCCTTCATTATCTTAAA
Yak             GGAACAGCTTGTAACTAGAGAGAAAGAGGACAAGAGTCACGTTTCCTTCATTATCTTAAA
Bison           GGAACAGCTTGTAACTAGAGAGAAAGAGGACAAGAGTCACGTTTCCTTCATTATCTTAAA
Gaur            GGAACAGCTTATAACTAGAGAGAAAGAGGACAAGAGTCACGTTTCCTTCATTATCTTAAA
Mithan          GGAACAGCTTGTAACTAGAGAGAAAGAGGACAAGAGTCACGTTTCCTTCATTATCTTAAA
Banteng         GGAACAGCTTGTAACTAGAGAGAAAGAGGACAAGAGTCACGTTTCCTTCATTATCTTAAA
BubalusB        GGAACAGCTTGTAACTAGAGAGAAAGAGGACAAGAGTCACGTTTCCTTCATTATCTTAAA
BubalusC        GGAACAGCTTGTAACTAGAGAGAAAGAGGACAAGAGTCACGTTTCCTTCATTATCTTAAA
Murrah          GGAACAGCTTGTAACTAGAGAGAAAGAGGACAAGAGTCACGTTTCCTTCATTATCTTAAA
Indian          GGAACAGCTTGTAACTAGAGAGAAAGAGGACAAGAGTCACGTTTCCTTCATTATCTTAAA
Syncerus        GGAACAGCTTGTAACTAGAGAGAAAGAGGACAAGAGTCACGTTTCCTTCATTATCTTAAA
Ancient         GGAACAGCTTGTAACTAGAGAGAAAGAGGACAAGAGTCACGTTTCCTTCATTATCTTAAA
Eland           GGAACAGCTTGTAACTAGAGAGAAAGAGGACAAGAGTCACGTTTCCTTCATTATCTTAAA
                ********** **************************** ********************

Hereford        ATCTTAAACAACATACTCTGTGCCTTTACTGAGTGCCCTGAGTGGCACCAACGAATACTC
Holstein        ATCTTAAACAACATACTCTGTGCCTTTACTGAGTGCCCTGAGTGGCACCAACGAATACTC
Tuli            ATCTTAAACAACATACTCTGTGCCTTTACTGAGTGCCCTGAGTGGCACCAACGAATACTC
Yak             ATCTTAAACAACATACTCTGTGCCTTTACTGAGTGCCCTGAGTGGCACCAACGAATACTC
Bison           ATCTTAAACAACATACTCTGTGCCTTTACTGAGTGCTCTGAGTGGGACCAACGAATACTC
Gaur            ATCTTAAACAACATACTCTGTGCCTTTACTGAGTGCCCTGAGTGGCACCAACGAATACTC
Mithan          ATCTTAAACAACATACTCTGTGCCTTTACTGAGTGCCCTGAGTGGCACCAACGAATACTC
Banteng         ATCTTAAACAACATACTCTGTGCCTTTACTGAGTGCCCTGAGTGGCACCAATGAATACTC
BubalusB        ATCTTAAACAACATTCTCTGTGCCTTTACTGAGTGCCCTGAGTGGCACCAACGAATACTC
BubalusC        ATCTTAAACAACATACTCTGTGCCTTTACTGAGTGCCCTGAGTGGCACCAACGAATACTC
Murrah          ATCTTAAACAACATTCTCTGTGCCTTTACTGAGTGCCCTGAGTGGCACCAACGAATACTC
Indian          ATCTTAAACAACATTCTCTGTGCCTTTACTGAGTGCCCTGAGTGGCACCAACGAATACTC
Syncerus        ATCTTAAACAACATACTCTGTGCCTTTACTGAGTGCCCTGAGTGGCACCAACGAATACTC
Ancient         ATCTTAAACAACATACTCTGTGCCTTTACTGAGTGCCCTGAGTGGCACCAACGAATACTC
Eland           ATCTTAAACAACATACTCTGTGCCTTTACTGAGTGCCCTGAGTGGCACCAACGAATACTC
                ************** ********************* ******** ***** ********

Hereford        AGCCGCCTACCAAGTGTCCCTGGGACAGATACGCGGGGGACAACAGAGCAGTAACAGCTC
Holstein        AGCCGCCTACCAAGTGTCCCTGGGACAGATACGCGGGGGACAACAGAGCAGTAACAGCTC
Tuli            AGCCGCCTACCAAGTGTCCCTGGGACAGATACGCGGGGGACAACAGAGCAGTAACAGCTC
Yak             AGCCGCCTACCAAGTGTCCCTGGGACAGATACGCGGGGGACAACAGAGCAGTAACAGCTC
Bison           AGCCACCTACCAAGTGCCCCTGGGACAGATACACGGGGGACAACAGAGCAGTAACAGCTC
Gaur            AGCCGCCTACCAAGTGTCCCTGGGACAGATACGCAGGGGACAACAGAGCAGTAACAGCTC
Mithan          AGCCGCCTACCAAGTGTCCCTGGGACAGATACGCGGGGGACAACAGAGCAGTAACAGCTC
Banteng         AGCCGCCTACCAAGTGTCCCTGGGACAGATACGCGGGGGACAGCAGAGCAGTAACAGCTC
BubalusB        AGCCACCTACCATGTGTCCCTGGGACAGGTACACGGGGGACAACAGAGCAATAACAGTTC
BubalusC        AGCCACCTACCATGTGTCCCTGGGACAGGTACACGGGGGACAACAGAGCAATAACAGTTC
Murrah          AGCCACCTACCATGTGTCCCTGGGACAGGTACACGGGGGACAACAGAGCAATAACAGTTC
Indian          AGCCACCTACCATGTGTCCCTGGGACAGGTACACGGGGGACAACAGAGCAATAACAGTTC
Syncerus        AGCCACCTACCATGTGTCCCTGGGACAGGTACACGGGGGACAACAGAGCAATAACAGTTC
Ancient         AGCCACCTACCATGTGTCCCTGGGACAGGTACACGGGGGACAACAGAGCAATAACAGTTC
Eland           AGCCACCTACCATGTGTCCCTGGGACAGGTACACGGGGGACAACAGAGCAATAACAGTTC
                **** ******* *** *********** *** * ******* ******* ****** **

Hereford        CTACCTCCCAAACACAAGTTCCCAAGAAAGGATGGGGAAGTCAGTGAGAAGTCCGGAGGA
Holstein        CTACCTCCCAAACACAAGTTCCCAAGAAAGGATGGGGAAGTCAGTGAGAAGTCCAGAGGA
Tuli            CTACCTCCCAAACACAAGTTCCCAAGAAAGGATGGGGAAGTCAGTGAGAAGTCCGGAGGA
Yak             CTACCTCCCAAACACAAGTTCCGAAGAAAGGATGGGGAAGTCAGTGAGAAGTCCGGAGGA
Bison           CTACCTCCCAAACACAAGTTCCCAAGAAAGGATGGGGAAGTCAGTGAGAAGTCCGGAGGA
Gaur            CTACCTCCCAAACACAAGTTCCGAAGAAAGGATGGGGAAGTCAGTGAGAAGTCCGGAGGA
Mithan          CTACCTCCCAAACACAAGTTCCGAAGAAAGGATGGGGAAGTCAGTGAGAAGTCCGGAGGA
Banteng         CTACCTCCCAAACACAAGTTCCCAAGAAAGGATGGGGAAGTCAGTGAGAAGTCTGGAGGA
BubalusB        CTACCTCCCAAACACAAGTTCCCAAGAAAGGATGGGGAAGTCAGTGAGAAGTCCGGAGGA
BubalusC        CTACCTCCCAAACACAAGTTCCCAAGAAAGGATGGGGAAGTCAGTGAGAAGTCCAGAGGA
Murrah          CTACCTCCCAAACACAAGTTCCCAAGAAAGGATGGGGAAGTCAGTGAGAAGTCCGGAGGA
Indian          CTACCTCCCAAACACAAGTTCCCAAGAAAGGATGGGGAAGTCAGTGAGAAGTCCGGAGGA
Syncerus        CTACCTCCCAAACACAAGTTCCCAAGAAAGGATGGGGAAGTCAGTGAGAAGTCCGGAGGA
Ancient         CTACCTCCCAAACACAAGTTCCCAAGAAAGGATGGGGAAGTCAGTGAGAGGTCCGGAGGA
Eland           CTACCTCCCAAACACAAGTTCTCAAGAAAGGATGGGGAAGTCAGTGAGAGGTCCTGAGGA
                *********************  ************************** ***  *****

Hereford        AGGTGGTCAAGGCTGGGTGAGGCCTCAGACCACAGGCAAGGTCGCAAGGGCGGTGCTGGG
Holstein        AGGTGGTCAAGGCTGGGTGAGGCCTCAGACCACAGGCAAGGTCGCAAGGGCGGTGCTGGG
Tuli            AGGTGGTCAAGGCTGGGTGAGGCCTCAGACCACAGGCAAGGTCGCAAGGGCGGTGCTGGG
Yak             AGGTGGTCAAGGCTGGGTGAGGCCTCAGACCACAGGCAGGGTCGCAAGGGCGGTGCTGGG
Bison           AGGTGGTCAAGGCTGGGTGAGGCCTCAGACCACAGGCAGGGTCACAAGGGCGGTGCTGGG
Gaur            AGGTGGTCAAGGCTGGGTGAGGCCTCAGACCACAGGCAGGGTCGCAAGGGCGGTGCTGGG
Mithan          AGGTGGTCAAGGCTGGGTGAGGCCTCAGACCACAGGCAAGGTCGCAAGGGCGGTGCTGGG
Banteng         AGGTGGTCAAGGCTGGGTGAGGCCTCAGACCACAGGCAGGGTCGCAAGGGCGGTGCTGGG
BubalusB        AGGTGGTCAAGGCTGGGTGAGGCCTCAGACCACAGGCAGGGTCGCAAGGGCGGTGCCGGG
BubalusC        AGGTGGTGAAGGCTGGGTGAGGCCTCAGACCACAGGCAGGGTCGCAAGGGCGGTGCCGGG
Murrah          AGGTGGTCAAGGCTGGGTGAGGCCTCAGACCACAGGCAGGGTCGCAAGGGCGGTGCCGGG
Indian          AGGTGGTCAAGGCTGGGTGAGGCCTCAGACCACAGGCAGGGTCGCAAGGGCGGTGCCGGG
Syncerus        AGGTGGTCAAGGCTGGGTGAGGCCTCAGACCACAGGCAGGGTCGCAAGGGCGGTGCCGGG
Ancient         AGGTGGTCAAGGCTGGGTGAGGCCTCAGACCACAGGCAGGGTCACAAGGGCGGTGCCGGG
Eland           AGGTGGTCAAGGCTGGGTGAGGCCTCAGACCTCAGGCAGGGTCACAAGGGCGGTGCCGGG
                ******* *********************** ****** **** ************ ***

Hereford        GGTCCAGCCCTTACCATCTGGTTGGACGCCGTGTACTCGTTGGCCTCGTTCAGGTGGCAC
Holstein        GGTCCAGCCCTTACCATCTGGTTGGACGCCGTGTACTCGTTGGCCTCGTTCAGGTGGCAC
Tuli            GGTCCAGCCCTTACCATCTGGTTGGACGCCGTGTACTCGTTGGCCTCGTTCAGGTGGCAC
Yak             GGTCCAGCCCTTACCATCTGGTTGGACGCCGTGTACTCGTTGGCCTCGTTCAGGTGGCAC
Bison           GGTCCAGCCCTTACCATCTGGTTGGACGCCGTGTACTCGTTGGCCTCGTTCAGGTGGCAC
Gaur            GGTCCAGCCCTTACCATCTGGTTGGACGCCGTGTACTCGTTGGCCTCGTTCAGGTGGCAC
Mithan          GGTCCAGCCCTTACCATCTGGTTGGACGCCGTGTACTCGTTGGCCTCGTTCAGGTGGCAC
Banteng         GGTCCAGCCCTTACCATCTGGTTGGACGCCGTGTACTCGTTGGCCTCGTTCAGGTGGCAC
BubalusB        GGTCTGACCCTCACCATCTGGTTGGACGCCGTGTACTCGTTGGCCTCGTTCAGGTGGCAC
BubalusC        GGTCTGACCCTCACCATCTGGTTGGACGCCGTGTACTCATTGGCCTCGTTCAGGTGGCAC
Murrah          GGTCTGACCCTCACCATCTGGTTGGACGCCGTGTACTCGTTGGCCTCGTTCAGGTGGCAC
Indian          GGTCTGACCCTCACCATCTGGTTGGACGCCGTGTACTCGTTGGCCTCGTTCAGGTGGCAC
Syncerus        GGTCTGGCCCTCACCATCTGGTTGGACGCCGTGTACTCGTTGGCCTCGTTCAGGTGGCAC
Ancient         GGTCCGGCCCTCACCATCTGGTTGGACGCCGTGTACTCGTTGGCCTCGTTCAGGTGGCAC
Eland           GGTCCGGCCCTCACCATCTGGTTGGACGCCGTGTACTCGTTGGCCTCGTTCAGGTGGCAC
                ****   **** ************************** *********************

Hereford        TGGCCATCGTGCGGCTGCACCAGGCCCCCCAGCTTTCCGTCCAGTGCGATGTGGGGCACG
Holstein        TGGCCATCGTGCGGCTGCACCAGGCCCCCCAGCTTTCCGTCCAGTGCGATGTGGGGCACG
Tuli            TGGCCATCGTGCGGCTGCACCAGGCCCCCCAGCTTTCCGTCCAGTGCCATGTGGGGCACG
Yak             TGGCCATCGTGCGGCTGCACCAGGCCCCCCAGCTTTCCGTCCAGTGCAATGTGGGGCACG
Bison           TGGCCATCGTGCGGCTGCACCAGGCCCCCCAGCTTTCCATCCAGTGCGATGTGGGGCACG
Gaur            TGGCCATCGTGCGGCTGCACCAGGCCCCCCAGCTTTCCGTCCAGTGCAATATGGGGCACG
Mithan          TGGCCATCGTGCGGCTGCACCAGGCCCCCCAGCTTTCCGTCCAGTGCGATGTGGGGCACG
Banteng         TGGCCATCATGCGGCTGCACCAGGCCCCCCAGCTTTCCGTCCAGTGCGATGTGGGGCACG
BubalusB        TGGCCATCGTGCGGCTGCACCAGGCCCCCCAGCTTTCCGTCCAGCGCGATGTGGGGCACG
BubalusC        TGGCCATCGTGCGGCTGCACCAGGCCCCCCAGCTTTCCGTCCAGCGCGATGTGGGGCACG
Murrah          TGGCCATCGTGCGGCTGCACCAGGCCCCCCAGCTTTCCGTCCAGCGCAATGTGGGGCACG
Indian          TGGCCATCGTGCGGCTGCACCAGGCCCCCCAGCTTTCCGTCCAGCGCGATGTGGGGCACG
Syncerus        TGGCCATCGTGCGGCTGCACCAGGCCCCCCAGCTTTCCGTCCAGCGCAATGTGGGGCACA
Ancient         TGGCCATCGTGCGGCTGCACCAGGCCCCCCAGCTTTCCGTCCAGTGCGATGTGGGGCACG
Eland           TGGCCATCATGCGGCTGTACCAGGCCCCCCAGCTTTCCGTCCAGTGCGATGTGGGGCACG
                ******** ******** ******************** ***** ** ** ******** 

Hereford        TCGTCCGTGGTGAACACCAGCAAGTGCAGCGCATCCTTTCGCCAGCCGATCTTCTCCTGA
Holstein        TCGTCCGTGGTGAACACCAGCAAGTGCAGCGCATCCTTTCGCCAGCCGATCTTCTCCTGA
Tuli            TCGTCCGTGGTGAACACCAGCAAGTGCAGCGCATCCTTTCGCCAGCCGATCTTCTCCTGA
Yak             TCGTCCGTGGTGAACACCAGCAAGTGCAGCGCATCCTTTCGCCAGCCGATCTTCTCCTGA
Bison           TCGTCCGTGGTGAACACCAGCAAGTGCAGCGCATCCTTTCGCCAGCCGATCTTCTCCTGA
Gaur            TCGTCCGTGGTGAACACCAGCAAATGCAGCGCATCCTTTCGCCAGCCGATCTTCTCCTGA
Mithan          TCGTCCGTGGTGAACACCAGCAAGTGCAGCGCATCCTTTCGCCAGCCGATCTTCTCCTGA
Banteng         TCGTCCGTGGTGAACACCAGCAAGTGCAGCGCATCCTTTCGCCAGCCGATCTTCTCCTGA
BubalusB        TCGTCCGTGGTGAACACCAGCAAGTGCAGCGCATCCTTTCGCCAGCCGATCTTCTCCTGA
BubalusC        TCGTCCGTGGTGAACACCAGCAAGTGCAGCGCATCCTTTCGCCAGCCGATCTTCTCCTGA
Murrah          TCGTCCGTGGTGAACACCAGCAAGTGCAGCGCATCCTTTCGCCAGCCGATCTTCTCCTGA
Indian          TCGTCCGTGGTGAACACCAGCAAGTGCAGCGCATCCTTTCGCCAGCCGATCTTCTCCTGA
Syncerus        TCGTCCGTGGTGAACACCAGCAAGTGCAGCGCATCCTTTCGCCAGCCGATCTTCTCCTGA
Ancient         TCATCCGTGGTGAACACCAGCAAGTGCAGCGCATCCTTTCGCCAGCCAATCTTCTCCTGA
Eland           TCATCCGTGGTGAACACCAGCAAGTGCAGCGCATCCTTTCGCCAGCCAATCTTCTCCTGA
                ** ******************** *********************** ************

Hereford        GGCACAGAAGTTGACGGGTTTAAAGGCTTCCTGGCTGCCCTGGGGCATCAGACGGGGCAC
Holstein        GGCACAGAAGTTGACGGGTTTAAAGGCTTCCTGGCTGCCCTGGGGCATCAGACGGGGCAC
Tuli            GGCACAGAAGTTGACGGGTTTAAAGGCTTCCTGGCTGCCCTGGGGCATCAGACGGGGCAC
Yak             GGGACAGAAGTTGACGGGTTTAAAGGCTTCCTGGCTGCCCTGGGGCATCAGACGGGGCAC
Bison           GGCACAGAAGTTGACGGGTTTAAAGGCTTCCTGGCTGCCCTGGGGCATCAGACGGGGCAC
Gaur            GGGACAGAAGTTGATGGGTTTAAAGGCTTCCTGGCTGCCCTGGGGCATCAGACGGGGCAC
Mithan          GGCACAGAAGTTGACGGGTTTAAAGGCTTCCTGGCTGCCCTGGGGCATCAGACGGGGCAC
Banteng         GGCACAGAAGTTGACGGGTTTAAAGGCTTCCTGGCTGCCCTGGGGCATCAGACGGGGCAC
BubalusB        GGGACAGAGGTTGACGGGTTTAAAGGCTTCCTGGCTGCCCTGGGGCATCAGACGGGGCAC
BubalusC        GGGACAGAGGTTGACGGGTTTAAAGGCCTCCTGGCTGCCCTGGGGCATCAGACGGGGCAC
Murrah          GGGACAGAGGTTGATGGGTTTAAAGGCTTCCTGGCTGCCCTGGGGCATCAGACGGGGCAC
Indian          GGGACAGAGGTTGACGGGTTTAAAGGCTTCCTGGCTGCCCTGGGGCATCAGACGGGGCAC
Syncerus        GGGACAGAGGTTGGCAGGTTTAAAGGCTTCCTGGCTGCCCTGGGGCATCAGACGGGGCAC
Ancient         AGGACAGAGGTTGACGGGTTTAAAGGCTTCCTGGCTGCCCTGGGGCATCAGGCGGGGCAC
Eland           AGGACAGAGGTTGATGGGTGTAAAGGTTTGCTGGCTGCCCTGGGGCACCAGGCGGGGCAC
                 * ***** ****   *** ******  * ***************** *** ********

Hereford        TGGCCCTTACCAGGGGTTGTGGTGCGGATCACAGGTGATCCTCTGCGTGCACAGCTGGGG
Holstein        TGGCCCTTACCAGGGGTTGTGGTGCGGATCACAGGTGATCCTCTGCGTGCACAGCTGGGG
Tuli            TGGCCCTTACCAGGGGTTGTGGTGCGGATCACAGGTGATCCTCTGCGTGCACAGCTGGGG
Yak             TGGCCCTTACCAGGGGTTATGGTGCGGATCACAGGTGATCCTCTGCGTGCACAGCTGGGG
Bison           TGGCCCTTACCAGGGGTTGTGGTGCGGATCACAGGTGATTCTCTGCGTGCACAGCTGGGG
Gaur            TGGCCCTTACCAGGGGTTATGGTGCGGATCACAGGTGATCCTCTGCGTGCACAGCTGGGG
Mithan          TGGCCCTTACCAGGGGTTGTGGTGCGGATCACAGGTGATCCTCTGCGTGCACAGCTGGGG
Banteng         TGGCCCTTACCAGGGGTTGTGGTGCGGATCACAGGTGATCCTCTGCGTGCACAGCTGGGG
BubalusB        TGGCCCTTACCAGGGGTTGTAGTGCGGATCACAGGTGATCCTCTGCGTGCACAGCTGGGG
BubalusC        TGGCCCTTACCAGGGGTTGTAGTGCGGATCACAGGTGATCCTCTGCGTGCACAGCTGGGG
Murrah          TGGCCCTTACCAGGGGTTGTAGTGCGGATCACAGGTGATCCTCTGCGTGCACAGCTGGGG
Indian          TGGCCCTTACCAGGGGTTGTAGTGCGGATCACAGGTGATCCTCTGCGTGCACAGCTGGGG
Syncerus        TGGCCCTTACCAGGGGTTGTGGTGCGGATCACAGGTGATCCTCTGCATGCACAGCAGGGG
Ancient         TGGCCCTTACCAGGGGTTGTGGTGCGGATCACAGGTGATCCTCTGCGTGCACAGCTGGGG
Eland           TGGCCCTTACCAGGGGATGTGGTGCAGATCACAGGTGATCCTCTGCGTGCACAGCTGGGG
                **************** * * **** ************* ****** ******** ****

Hereford        GATCACTCTACAAGCACTGTGGGATCACAGAGAGCCAGCTGATGGGGAAAGCCAAAGGGC
Holstein        GATCACTCTACAAGCACTGTGGGATCACAGAGAGCCAGCTGATGGGGAAAGCCAAAGGGC
Tuli            GATCACTCTACAAGCACTGTGGGATCACAGAGAGCCAGCTGATGGGGAAAGCCAAAGGGC
Yak             GATCACTCTACAAGCACTGTGGGATCACAGAGAGCCAGCTGATGGGGGAAGCCAAAGGGC
Bison           GATCACTCTACAAGCACTGTGGGATCACAGAGAGCCAGCTGATGGGGAAAGCCAAAGGGC
Gaur            GATCACTCTACAAGCACTGTGGGATCACAGAGAGCCAGCTGATGGGGGAAGCCAAAGGGC
Mithan          GATCACTCTACAAGCACTGTGGGATCACAGAGAGCCAGCTGATGGGGAAAGCCAAAGGGC
Banteng         GATCACTCTACAAGCACTGTGGGATCACAGAGAGCCAGCTGATGGGGGAAGCCAAAGGGC
BubalusB        GATCACTCTACAAGCACTGTGGGATCACAGAGAGCCAGCTGACGGGGGAAGCCAAAGGGC
BubalusC        GATCACTCTACAAGCACTGTGGGATCACAGAGAGCCAGCTGACGGGGGAAGCCAAAGGGC
Murrah          GATCACTCTACAAGCACTGTGGGATCACAGAGAGCCAGCTGACGGGGGAAGCCAAAGGGC
Indian          GATCACTCTACAAGCACTGTGGGATCACAGAGAGCCAGCTGACGGGGGAAGCCAAAGGGC
Syncerus        GATCACTCTACAAGCACTGTGGGATCACAGAGAGTCAGCTGACGGGGGAAGCCAAAGGGC
Ancient         GATCACTCTACAAGCACTGTGGGATCACAGAGACCCAGCTGACGGGGGAAGCCAAGGGGC
Eland           GATCACTCTACAAGCACTCTGGGATCACAGAGACCCAGCTGCCGGGGGAAGCCAAGGGGC
                ****************** **************  ******  **** ******* ****

Hereford        AGAGGTTGAACAGGGAGAGCCTGGAACCTGTGCCCTAGCCCAGGTACCCCAAGTCCTCTT
Holstein        AGAGGTTGAACAGGGAGAGCCTGGAACCTGTGCCCTAGCCCAGGTACCCCAAGTCCTCTT
Tuli            AGAGGTTGAACAGGGAGAGCCTGGAACCTGTGCCCTAGCCCAGGTACCCCAAGTCCTCTT
Yak             AGAGGTTGAACAGGGAGAGCCTGGAACCTGTGCCCTAGCCCAGGTACCCCAAGTCCTCTT
Bison           AGAGGTTGAACAGGGAGAGCCTGGAACCTGTGCCCTAGCCCAGGTACCCCAAGTCCTCTT
Gaur            AGAGGTTGAACAGGGAGAGCCTGGAACCTGTGCCCTAGCCCAGGTACCCCAAGTCCTCTT
Mithan          AGAGGTTGAACAGGGAGAGCCTGGAACCTGTGCCCTAGCCCAGGTACCCCAAGTCCTCTT
Banteng         AGAGGTTGAACAGGGAGAGCCTGGAACCTGTGCCCTAGCCCAGGTACCCCAAGTCCTCTT
BubalusB        AGAGGTTCAACAGGGAGAGCCTGGAACCTGTGCCCTAGCCCAGGTACCCCAAGTCCTCTT
BubalusC        AGAGGTTGAACAGGGAGAGCCTGGAACCTGTGCCCTAGCCCAGGTACCCCAAGTCCTCTT
Murrah          AGAGGTTAAACAGGGAGAGCCTGGAACCTGTGCCCTAGCCCAGGTACCCCAAGTCCTCTT
Indian          AGAGGTTGAACAGGGAGAGCCTGGAACCTGTGCCCTAGCCCAGGTACCCCAAGTCCTCTT
Syncerus        AGAGGTTGAACAGGGAGAGCCTGGAACCTGTGCCCTAGCCCAGGTACCCCAAGTCCTCTT
Ancient         AGAGGTTGAACAGGGAGAGCCTGGAACCTGTGCCCTAGCCCAGGTACCCCAAGTCCTCTT
Eland           AGAGGTTGAACAGGGAAAGCCTGGAACCTGTGCCCTAGCCCAGGTATCCCAAGTCCTCTT
                ******* ******** ***************************** *************

Hereford        GGGGAGCCAGCAAGGACTGGCCAAGGACCTGAGGCTACTTCCTAACTCAAGGCTAAAACT
Holstein        GGGGAGCCAGCAAGGACTGGCCAAGGACCTGAGGCTACTTCCTAACTCAAGGCTAAAACT
Tuli            GGGGAGCCAGCAAGGACTGGCCAAGGACCTGAGGCTACTTCCTAACTCAAGGCTAAAACT
Yak             GGGGAGCCAGCAAGGACTGGCCAAGGACCTGAGGCTACTTCCTAACTCAAGGCTAAAACT
Bison           GGGGAGCCAGCAAGGACTGGCCAAGGACCTGAGGCTACTTCCTAACTCAAGGCTAAAACT
Gaur            GGGGAGCCAGCAAGGACTGGCCAAGGACCTGAGACTACTTCCTAACTCAAGGCTAAAACT
Mithan          GGGGAGCCAGCAAGGACTGGCCAAGGACCTGAGGCTACTTCCTAACTCAAGGCTAAAACT
Banteng         GGGGAGCCAGCAAGGACTGGCCAAAGACCTGAGGCTACTTCCTAACTCAAGGCTAAAACT
BubalusB        GGGGAGCCAGCAAGGACTGGCCAAGGACCTGAGGCTACTTCCTAACTCAAGGCTAAAACT
BubalusC        GGGGAGCCAGCAAGGACTGGCCAAGGACCTGAGGCTACTTCCTAACTCAAGGCTAAAACT
Murrah          GGGGAGCCAGCAAGGACTGGCCAAGGACCTGAGGCTACTTTCTAACTCAAGGCTAAAACT
Indian          GGGGAGCCAGCAAGGACTGGCCAAGGACCTGAGGCTACTTCCTAACTCAAGGCTAAAACT
Syncerus        GGGGAGCCAGCAAGGACTGGCCAAGGACCTGAGGCTACTTCCTAACTCAAGGCTACAACT
Ancient         GGGGAGCCAGCAAGGACTGGCCAAGGACCTGAGGCTACTTCCTAACTCAAGGCTAAAACT
Eland           GGGGAGCCAGCAAGGACTGGCCAAGGACCTGAGGCTACTTCCTAACTCAAGGATAAAACT
                ************************ ******** ****** *********** ** ****

Hereford        AGCGTCCTGTCTGCCAGGCAGCCCTGAAGATCCCCACAGGATAGAGTCTCTACATCTACT
Holstein        AGCGTCCTGTCTGCCAGGCAGCCCTGAAGATCCCCACAGGATAGAGTCTCTACATCTACT
Tuli            AGCGTCCTGTCTGCCAGGCAGCCCTGAAGATCCCCACAGGATAGAGTCTCTACATCTACT
Yak             AGCGTCCTGTCTGCCAGGCAGCCCTGAAGATCCCCACAGGATAGAGTCTCTACATCTACT
Bison           AGCGTCCTGTCTGCCAGGCAGCCCTGAAGATCCCCACAGGATAGAGTCTCTACATCTACT
Gaur            AGCGTCCTGTCTGCCAGGCAGCCCTGAAGATCCCCACAGGATAGAGTCTCTACATCTACT
Mithan          AGCGTCCTGTCTGCCAGGCAGCCCTGAAGATCCCCACAGGATAGAGTCTCTACATCTACT
Banteng         AGCGTCCTGTCTGCCAGGCAGCCCTGAAGATCCCCACAGGATAGAGTCTCTACATCTACT
BubalusB        AGCGTCCTGTCTGCCAGGCAGCCCTGAAGACCCCCACAGGATAGAGTCTCTACATCTACT
BubalusC        AGCGTCCTGTCTGCCAGGCAGCCCTGAAGACCCCCACAGGATAGAGTCTCTACATCTACT
Murrah          AGCATCCTGTCTGCCAGGCAGCCCTGAAGACCCCCACAGGATAGAGTCTCTACATCTACT
Indian          AGCATCCTGTCTGCCAGGCAGCCCTGAAGACCCCCACAGGATAGAGTCTCTACATCTACT
Syncerus        AGCGTCCTGTCTGCCAGGCAGCCCTGAAGATCCCCACAGGATAGAGTCTCTACATCTACT
Ancient         AGCGTCCTGTCTGCCAGGCAGCCCTGAAGATCCCCACAGGATAGAGTCTCTACATCTACT
Eland           AGCGTCCTGTCTGCCAGGCAGCCCTGAAGATCCCCACAGGATAGAGTCTCTACATCTACT
                *** ************************** *****************************

Hereford        GCCAGGATCCAAAAGGGGCCAGCTGCCCAGGCCACTAGGCATACTCACCGATGGTGTCCA
Holstein        GCCAGGATCCAAAAGGGGCCAGCTGCCCAGGCCACTAGGCATACTCACCGATGGTGTCCA
Tuli            GCCAGGATCCAAAAGGGGCCAGCTGCCCAGGCCACTAGGCATACTCACCGATGGTGTCCA
Yak             GCCAGGATCCAAAAGGGGCCAGCTGCCCAGGCCACTCGGCATACTCACCGATGGTGTCCA
Bison           GCCAGGATCCAAAAGGGGCCAGCTGCCCAGGCCACTCGGCATACTCACCGATGGTGTCCA
Gaur            GCCAGGATCCAAAAGGGGCCAGCTGCCCAGGCCACTCGGCATACTCACCGATGGTGTCCA
Mithan          GCCAGGATCCAAAAGGGGCCAACTGCCCAGGCCACTCGGCATACTCACCGATGGTGTCCA
Banteng         GCCAGGATCCAAAAGGGGCCAGCTGCCCAGGCCACTCGGCATACTCACCGATGGTGTCCA
BubalusB        GCCAGGATCCAAAAGGGGCCGGCTGCCCAGGCCACTCGGCATACTCACCGATGGTGTCCA
BubalusC        GCCAGGATCCAAAAGGGGCCGGCTGCCCAGGCCACTCGGCATACTCACCGATGGTGTCCA
Murrah          GCCAGGATCCAAAAGGGGCCGGCTGCCCAGGCCACTCGGCATACTCACCGATGGTGTCCA
Indian          GCCAGGATCCAAAAGGGGCCGGCTGCCCAGGCCACTCGGCATACTCACCGATGGTGTCCA
Syncerus        GCCAGGATCCAAAAGGGGCCGGCTGCCCAGGCCACTCGGCATACTCACCAATGGTGTCCA
Ancient         GCCAGGATCCAAAAGGGGCCGGCTGCCCAGGCCACTCGGCATACTCACCGATGGTGTCCA
Eland           GCCAGGATACAAAAGGGGCCGGCTGCCCAGGCCACTCGGCATACTCACCGATGGTGTCCA
                ******** ***********  ************** ************ **********

Hereford        CCCGTGTGATCACCTCGTCCTTGCACAGGTTTTGGCAGGTCTGGTTGTCAGCTGAGCTCC
Holstein        CCCGTGTGATCACCTCGTCCTTGCACAGGTTTTGGCAGGTCTGGTTGTCAGCTGAGCTCC
Tuli            CCCGTGTGATCACCTCGTCCTTGCACAGGTTTTGGCAGGTCTGGTTGTCAGCTGAGCTCC
Yak             CCCGTGTGATCACCTCGTCCTTGCACAGGTTTTGGCAGGTCTGGTTGTCAGCTGAGCTCC
Bison           CCCGTGTGATCACCTCGTCCTTGCACAGGTTTTGGCAGGTCTGGTTGTCAGCTGAGCTCC
Gaur            CCCGTGTGATCACCTCGTCCTTGCACAGGTTTTGGCAGGTCTGGTTGTCAGCTGAGCTCC
Mithan          CCCGTGTGATCACCTCGTCTTTGCACAGGTTTTGGCAGGTCTGGTTGTCAGCTGAGCTCC
Banteng         CCCGTGTGATCACCTCGTCCTTGCACAGGTTTTGGCAGGTCTGGTTGTCAGCTGAGCTCC
BubalusB        CCCGTGTGATCACCTCGTCCTTGCACAGGTTTTGGCAGGTCTGGTTGTCAGCTGAGCTCC
BubalusC        CCCGTGTGATCACCTCGTCCTTGCACAGGTTTTGGCAGGTCTGGTTGTCAGCTGAGCTCC
Murrah          CCCGTGTGATCACCTCGTCCTTGCACAGGTTTTGGCAGGTCTGGTTGTCAGCTGAGCTCC
Indian          CCCGTGTGATCACCTCGTCCTTGCACAGGTTTTGGCAGGTCTGGTTGTCAGCTGAGCTCC
Syncerus        CCCGTGTGATCACCTCGTCCTTGCACAGGTTTTGGCAGGTCTGGTTGTCAGCTGAGCTCC
Ancient         CCCGTGTGATCACCTCGTCCTTGCACAGGTTTTGGCAGGTCTGGTTGTCAGCTGAGCTCC
Eland           CCCGTGTGATCACCTCGTCCTTGCACAGGTTTTGGCAGGTCTGGTTGTCAGCTGAGCTCC
                ******************* ****************************************

Hereford        CTGAGTGAAGCAGCAAGCACTCGACACAGTCTCTTTGGAAGAGAGGCGATAAATGTGGGT
Holstein        CTGAGTGAAGCAGCAAGCACTCGACACAGTCTCTTTGGAAGAGAGGCGATAAATGTGGGT
Tuli            CTGAGTGAAGCAGCAAGCACTCGACACAGTCTCTTTGGAAGAGAGGCGATAAATGTGGGT
Yak             CTGAGTGAAGCAGCAAGCACTCGACACAGTCTCTTTGGAAGAGAGGCGATAAATGTGGGT
Bison           CTGAGTGAAGCAGCAAGCACTCGACACAGTCTCTTTGGAAGAGAGGCGATAAATGTGGGT
Gaur            CTGAGTGAAGCAGCAAGCACTCGACACAGTCTCTTTGGAAGAGAGGCGATAAATGTGGGT
Mithan          CTGAGTGAAGCAGCAAGCACTCGACACAGTCTCTTTGGAAGAGAGGCGATAAATGTGGGT
Banteng         CTGAGTGAAGCAGCAAGCACTCGACACAGTCTCTTTGGAAGAGAGGCGATAAATGTGGGT
BubalusB        CTGAGTGAAGCAGCAAGCACTCGACACAGTCTCTTTGGAAGAGAGGCGATAAATGTGGGT
BubalusC        CTGAGTGAAGCAGCAAGCACTCGACACAGTCTCTTTGGAAGAGAGGCGATAAATGTGGGT
Murrah          CTGAGTGAAGCAGCAAGCACTCGACACAGTCTCTTTGGAAGAGAGGCGATAAATGTGGGT
Indian          CTGAGTGAAGCAGCAAGCACTCGACACAGTCTCTTTGGAAGAGAGGCGATAAATGTGGGT
Syncerus        CTGAGTGAAGCAGCAAGCACTCGACACAGTCTCTTTGGAAGAGAGGCCATAAATGTGGGT
Ancient         CTGAGTGAAGCAGCAAGCACTCGACACAGTCTCTTTGGAAGAGAGGCGATAAATGTGGGT
Eland           CTGAGTGAAGCAGCAAGCACTCGACACAGTCTCTTTGGAAGAGAGGCGATAAATGTGGGT
                *********************************************** ************

Hereford        GTTAAATGCTGTGGATCAGCTCCACACTGTAACCGAGTACATGCCCCAAGAGTGCAGATC
Holstein        GTTAAATGCTGTGGATCAGCTCCACACTGTAACCGAGTACATGCCCCAAGAGTGCAGATC
Tuli            GTTAAATGCTGTGGATCAGCTCCACACTGTAACCGAGTACATGCCCCAAGAGTGCAGATC
Yak             GTTAAATGCTGTGGATCAGCTCCACACTGTAACCGAGTACATGCCCCAAGAGTGCAGATC
Bison           GTTAAATGCTGTGGATCAGCTCCACACTGTAACCGAGTACATGCCCCAAGAGTGCAGATC
Gaur            GTTAAATGCTGTGGATCAGCTCCACACTGTAACCGAGTACATGCCCCAAGAGTGCAGATC
Mithan          GTTAAATGCTGTGGATCAGCTCCACACTGTAACCGAGTACATGCCCCAAGAGTGCAGATC
Banteng         GTTAAATGCTGTGGATCAGCTCCACACTGTAACCGAGTACATGCCCCAGGAGTACAGATC
BubalusB        GTTAAATGCTGTGGATCAGCTCCACACTGTAACCGAGTACATACCCCAAGAGTGCAGATC
BubalusC        GTTAAATGCTGTGGATCAGCTCCACACTGTAACCGAGTACATGCCCCAAGAGTGCAGATC
Murrah          GTTAAATGCTGTGGATCAGCTCCACACTGTAACCGAGTACATGCCCCAAGAGTGCAGATC
Indian          GTTAAATGCTGTGGATCAGCTCCACACTGTAACCGAGTACATGCCCCAAGAGTGCAGATC
Syncerus        GTTAAATGCTGTGGATCAGCTCCACACTGTAACCGAGTACATGCCCCAAGAGTGCAGATC
Ancient         GTTAAATGCTGTGGATCAGCTCCACACTGTAACCGAGTACATGCCCCAAGAGTGCAGATC
Eland           GTTAAATGCTGTGGATCAGCTCCACACTGTAACCGAGTACATGCCCCAGGAGTGCAGATC
                ****************************************** ***** **** ******

Hereford        CCAGCCCTCCTTTAGGCCCCTGAAGCTTTAACTTCTGCCATCTCCAGTTGCTTAGCCCTA
Holstein        CCAGCCCTCCTTTAGGCCCCTGAAGCTTTAACTTCTGCCATCTCCAGTTGCTTAGCCCTA
Tuli            CCAGCCCTCCTTTAGGCCCCTGAAGCTTTAACTTCTGCCATCTCCAGTTGCTTAGCCCTA
Yak             CCAGCCCTCCTTTAGGCCCCTGAAGCTTTAACTTCTGCCATCTCCAGTTGCTTAGCCCTA
Bison           CCAGCCCTCCTTTAGGCCCCTGAAGCTTTAACTTCTGCCATCTCCAGTTGCTTAGCCCTA
Gaur            CCAGCCCTCCTTTAGGCCCCTGAAGCTTTAACTTCTGCCATCTCCAGTTGCTTAGCCCTA
Mithan          CCAGCCCTCCTTTAGGCCCCTGAAGGTTTAACTTCTGCCATCTCCAGTTGCTTAGCCCTA
Banteng         CCAGCCCTCCTTTAGGCCCCTGAAGCTTTAACTTCTGCCATCTCCAGTTGCTTAGCCCTA
BubalusB        CCAGCCCTCCTTTAGGCCCCTGAAGCTTTAACTTCTGCCATCTTCAGTTGCTTAGCCCTA
BubalusC        CCAGCCCTCCTTTAGGCCCCTGAAGCTTTAACTTCTGCCATCTTCAGTTGCTTAGCCCTA
Murrah          CCAGCCCTCCTTTAGGCCCCTGAAGCTTTAACTTCTGCCATCTTCAGTTGCTTAGCCCTA
Indian          CCAGCCCTCCTTTAGGCCCCTGAAGCTTTAACTTCTGCCATCTTCAGTTGCTTAGCCCTA
Syncerus        CCAGCCCTCCTTTAGGCCCCTGAAGCTTTAACTTCTGCCATCTTCAGTTGCTTAGCCCTA
Ancient         CCAGCCCTCCTTCAGGCCCCTGAAGCTTTAACTTCTGCCATCTTCAGTTGCTTAGCCCTA
Eland           CCAGCCCTCCTTCAGGCCCCTGAAGCTTTATCTTCTCCCATCTTCAGTTGCTTAGCCCTA
                ************ ************ **** ***** ****** ****************

Hereford        CTGTCCCCCCGTTGCCCTCATGCAGGGAAGCCTGAAGGTCCTTGGAGGAGCCTAGGTGAG
Holstein        CTGTCCCCCTGTTGCCCTCATGCAGGGAAGCCTGAAGGTCCTTGGAGGAGCCTAGGTGAG
Tuli            CTGTCCCCCCGTTGCCCTCATGCAGGGAAGCCTGAAGGTCCTTGGAGGAGCCTAGGTGAG
Yak             CTGTCCCCCCGTTGCCCTCATGCAGGGAAGCCTGAAGGTCCTTGGAGGAGCCTAGGTGAG
Bison           CTGTCCCCCCGTTGCCCTCATGCAGGGAAGCCTGAAGGTCCTTGGAGGAGCCTAGGTGAG
Gaur            CTGTCCCCCCGTTGCCCTCATGCAGGGAAGCCTGAAGGTCCTTGGAGGAGCCTAGGTGAG
Mithan          CTGTCCCCCTGTTGCCCTCATGCAGGGAAGCCTGAAGGTCCTTGGAGGAGCCTAGGTGAG
Banteng         CTGTCCCCCCGTTGCCCTCATGCAGGGAAGCCTGAAGGTCCTTGGAGGAGCCTAGGTGAG
BubalusB        CTGTCCCCCCGTTGCCCTCATGCAGGGAAGCCTGAAGGTCCTTGGAGGAGCCTAGGTGAG
BubalusC        CTGTCCCCCCGTTGCCCTCATGCAGGGAAGCCTGAAGGTCCTTGGAGGAGCCTAGGTGAG
Murrah          CTGTCCCCCCGTTGCCCTCATGCAGGGAAGCCTGAAGGTCCTTGGAGGAGCCTAGGTGAG
Indian          CTGTCCCCCCGTTGCCCTCATGCAGGGAAGCCTGAAGGTCCTTGGAGGAGCCTAGGTGAG
Syncerus        GTGTCCCCCCGTTGCCCTCATGCAGGGAAGCCTGAAGGTCCTTGGAGGAGCCTAGGTGAG
Ancient         CTGTCCCCCCGTTGCCCTCATGCAGGGAAGCCTGAAGGTCCTTGGAGGAGCCTAGGTGAG
Eland           CTGGCCCCCTGTCGCCCTCATGCAGGGAAGCCTGAAGGTCCTTGGAGGAGCCCAGGTGAG
                 ** ***** ** *************************************** *******

Hereford        TTTAGAGACGTGTCTGGTCCCCATGTCAAGTTGCAGGCTGGAGGCCTTTCAAATTCTGAC
Holstein        TTTAGAGACGTGTCTGGTCCCCATGTCAAGTTGCAGGCTGGAGGCCTTTCAAATTCTGAC
Tuli            TTTAGAGACGTGTCTGGTCCCCATGTCAAGTTGCAGGCTGGAGGCCTTTCAAATTCTGAC
Yak             TTTAGAGACGTGTCTGGTCCCCATGTCAAGTTGCAGGCTGGAGGCCTTTCAAATTCTGAC
Bison           TTTAGAGACGTGTCTGGTCCCCATGTCAAGTTGCAGGCTGGAGGCCTTTCAAATTCTGAC
Gaur            TTTAGAGATGTGTCTGGTCCCCATGTCAAGTTGCAGGCTGGAGGCCTTTCAAATTCTGAC
Mithan          TTTAGAGACGTGTCTGGTCCCCATGTCAAGTTGCAGGCTGGAGGCCTTTCAAATTCTGAC
Banteng         TTTAGAGACGTGTCTGGTCCCCATGTCAAGTTGCAGGCTGGAGGCCTTTCAAATTCTGAC
BubalusB        TTTAGAGACGTGTCTGGTCCCCATGTCAAGTTGCAGGCTGGAGGCCTTTCAAATTCTGAC
BubalusC        TTTAGAGACGTGTCTGGTCCCCATGTCAAGTTGCAGGCTGGAGGCCTTTCAAATTCTGAC
Murrah          TTTAGAGACGTGTCTGGTCCCCATGTCAAGTTGCAGGCTGGAGGCCTTTCAAATTCTGAC
Indian          TTTAGAGACGTGTCTGGTCCCCATGTCAAGTTGCAGGCTGGAGGCCTTTCAAATTCTGAC
Syncerus        TTTAGAGACGTGTCCAGTCCCCATGTCAAGTTGCAGGCTGGAGGCCTTTCAAATTCTGAC
Ancient         TTTAGAGACGTGTCTGGTCCCCATGTCAAGTTGCAGGCTGGAGGCCTTTCAAATTCTGAC
Eland           TTTACAGATGCGTCTGGTCCCCATGTCAAGTTGCAGGCTGGAGGCCTTTAAAATTCTGAC
                **** *** * ***  ********************************* **********

Hereford        ACCAGGAGCCACCTGCACTCCGCGAGACGACAAGCTGGATGTGCTGAGGAGAGCCGAGAG
Holstein        ACCAGGAGCCACCTGCACTCCGCGAGACGACAAGCTGGATGTGCTGAGGAGAGCCGAGAG
Tuli            ACCAGGAGCCACCTGCACTCCGCGAGACGACAAGCTGGATGTGCTGAGGAGAGCCGAGAG
Yak             ACCAGGAGCCACCTGCACTCCGCGAGACGACAAGCTGGACGTGCTGAGGAGAGCCGAGAG
Bison           ACCAGGAGCCACCTGCACTCCGCGAGACGACAAGCTGGACGTGCTGAGGAGAGCCGAGAG
Gaur            ACCAGGAGCCACCTGCACTCCGCGAGACGACAAGCTGGACGTGCTGAGGAGAGCCGAGAG
Mithan          ACCAGGAGCCACCTGCACTCCGCGAGACGACAAGCTGGACGTGCTGAGGAGAGCCGAGAG
Banteng         ACCAGGAGCCACCTGCACTCCGCGAGACGACAAGCTGGACGTGCTGAGGAGAGCCGAGAG
BubalusB        ACCAGGAGCCACCTGCACTCCGCGAGACGACAAGCTGGACGTGCTGAGGAGAGCCGAGAG
BubalusC        ACCAGGAGCCACCTGCACTCCGCGAGACGACAAGCTGGACGTGCTGAGGAGAGCCGAGAG
Murrah          ACCAGGAGCCACCTGCACTCCGCGAGACGACAAGCTGGACGTGCTGAGGAGAGCCGAGAG
Indian          ACCAGGAGCCACCTGCACTCCGCGAGACGACAAGCTGGACGTGCTGAGGAGAGCCGAGAG
Syncerus        ACCAGGAGCCACCTGCACTCCGCGAGACGACAAGCTGGACGTGCTGAGGAGAGCCGAGAG
Ancient         ACCAGGAGCCACCTGCACTCCGGGAGACGACAAGCTGGATGTGCTGAGGAGAGCCGAGAG
Eland           ACCAGGAGCCACCTGCACTCCGGGAGACGACAAGCTGGACGTGCTGAGGAGAGCCGAGAG
                ********************** **************** ********************

Hereford        TACCGTGGCCAGGCTTGGAGGGGTGGCCAGCCGGCACAGCCAGGCGCCTTCCTGCACAGG
Holstein        TACCGCGGCCAGGCTTGGAGGGGTGGCCAGCCGGCACAGCCAGGCGCCTTCCTGCACAGG
Tuli            TACCGTGGCCAGGCTTGGAGGGGTGGCCAGCCGGCACAGCCAGGCGCCTTCCTGCACAGG
Yak             TACCGCGGCCAGGCTTGGAGGGGTGGCCAGCCGGCACAGCCGGGCGCCTTCCTGCACAGG
Bison           TACCGCGGCCAGGCTTGGAGGGGTGGCCAGCCGGCACAGCCGGGCGCCTTCCTGCACAGG
Gaur            TACCGTGGCCAGGCTTGGAGGGGTGGCCAGCCGGCACAGCCGGGCGCCTTCCTGCACAGG
Mithan          TACCGCGGCCAGGCTTGGAGGGGTGGCCAGCCGGCACAGCCGGGCGCCTTCCTGCACAGG
Banteng         TACCGCGGCCAGGCTTGGAGGGGTGGCCAGCCGGCACAGCCGGGCGCCTTCCTGCACAGG
BubalusB        TACCGCGGCCAGGCTTGGAGGGGTGGCCAGCCGGCACAGCCGGGCGCCTTCCTGCACAGG
BubalusC        TACCGCGGCCAGGCTTGGAGGGGTGGCCAGCCGGCACAGCCGGGCGCCTTCCTGCACAGG
Murrah          TACCGCGGCCAGGCTTGGAGGGGTGGCCAGCCGGCACAGCCGGGCGCCTTCCTGCACAGG
Indian          TACCGCGGCCAGGCTTGGAGGGGTGGCCAGCCGGCACAGCCGGGCGCCTTCCTGCACAGG
Syncerus        TATCGCGGCCAGGCTTGGAGGGGTGGCCAGCCGGCACAGCCGGGCGCCTTCCTGCACAGG
Ancient         TACCGCGGCCAGGCTTGGAGGGGTGGCCAGCCGGCACAGCCAGGCGCCTTCCTGCACAGG
Eland           TAGTGCGGCCAGGTGTGGAGGGGTGGCCAGCCGGCACAGCCGGGCGCCTTCCTGCACAGG
                **  * *******  ************************** ******************

Hereford        CTCCCTGCCCGGGCTTGCCGGAAGGTCTCTGCGCTCGGTGGAGCAGGGAGCAGCGATCAA
Holstein        CTCCCTGCCCGGGCTTGCCGGAAGGTCTCTGCGCTCGGTGGAGCAGGGAGCAGCGATCAA
Tuli            CTCCCTGCCCGGGCTTGCCGGAAGGTCTCTGCGCTCGGTGGAGCAGGGAGCAGCGATCAA
Yak             CTCCCTGCCCGGGCTTGCCGGAAGGTCTCTGCGCTCGGTGGAGCAGGGAGCAGCGATCAA
Bison           CTCCCTGCCCGGGCTTGCCGGAAGGTCTCTGCGCTCGGTGGAGCAGGGAGCAGCGATCAA
Gaur            CTCCCTGCCCGGGCTTGCCGGAAGGTCTCTGCGCTCGGTGGAGCAGGGAGCAGCGATCAA
Mithan          CTCCCTGCCCGGGCTTGCTGGAAGGTCTCTGCGCTCGGTGGAGCAGGGAGCAGCGATCAA
Banteng         CTCCCTGCCCGGGCTTGCCGGAAGGTCTCTGCGCTCGGTGGAGCAGGGAGCAGCGATCAA
BubalusB        CTCCCTGCCCGGGCTTGCTGGAAGGTCTCTGCGCTCGGTGGAGCAGGGAGCAGCGATCAA
BubalusC        CTCCCTGCCCGGGCTTGCTGGAAGGTCTCTGCGCTCGGTGGAGCAGGGAGCAGCGATCAA
Murrah          CTCCCTGCCCGGGCTTGCTGGAAGGTCTCTGCGCTCGGTGGAGCAGGGAGCAGCGATCAA
Indian          CTCCCTGCCCGGGCTTGCTGGAAGGTCTCTGCGCTCGGTGGAGCAGGGAGCAGCGATCAA
Syncerus        CTCCCTGCCCGGGCTTGCCGGAAGGTCTCTGCGCTCGGTGGAGCAGGGAGCAGCGATCAA
Ancient         CTCCCTGCCCGGGCTTGCCGGAAGGTCTCTGCGCTCGGTGGAGCAGGGAGCAGCGATCAA
Eland           CTCCCTGCCCGGGCTTGCCGGAAGGTCTCTGCGCTCAGTGGAGCAGGGAGCAGCAATAAA
                ****************** ***************** ***************** ** **

Hereford        GCCGAGCAGCTGTCCAGAGCGTGTCAGTCTCTGGCTTGACAGCTCGCCCCCTCCAGCCCT
Holstein        GCCGAGCAGCTGTCCAGAGCGTGTCAGTCTCTGGCTTGACAGCTCGCCCCCTCCAGCCCT
Tuli            GCCGAGCAGCTGTCCAGAGCGTGTCAGTCTCTGGCTTGACAGCTCGCCCCCTCCAGCCCT
Yak             GCCGAGCAGCTGTCCAGAGCGTGTCAGTCTCTGGCTTGACAGCTCGCCCCCTCCAGCCCT
Bison           GCTGAGCAGCTGTCCAGAGCATGTCAGTCTCTGGCTTGACAGCTCGCCCCCTCCAGCCCT
Gaur            GCTGAGCAGCTGTCCAGAGCGTGTCAGTCTCTGGCTTGACAGCTCGCCCCCTCCAGCCCT
Mithan          GCCGAGCAGCTGTCCAGAGCGTGTCAGTCTCTGGCTTGACAGCTCGCCCCCTCCAGCCCT
Banteng         GCTGAGCAGCTGTCCAGAGCGTGTCAGTCTCTGGCTTGACAGCTCGCCCCCTCCAGCCCT
BubalusB        GCCGAGCAGCTGTCCAGAGCGTGTCAGTCTCTGGCTTGACAGCTCGCCCCCTCCAGCCCT
BubalusC        GCCGAGCAGCTGTCCAGAGCGTGTCAGTCTCTGGCTTGACAGCTCGCCCCCTCCAGCCCT
Murrah          GCCGAGCAGCTGTCCAGAGCGTGTCAGTCTCTGGCTTGACAGCTCGCCCCCTCCAGCCCT
Indian          GCCGAGCAGCTGTCCAGAGCGTGTCAGTCTCTGGCTTGACAGCTCGCCCCCTCCAGCCCT
Syncerus        GCCGAGCAGCTATCCAGAGCGTGTCAGTCTCTGGCTTGACAGCTTGCCCCCTCCAGCCCT
Ancient         GCCGAGCAGCTGTCCAGAGCGTGTCAGTCTCTGGCTTGACAGCTCGCCCCCTCCAGCCCT
Eland           GCCGAGCAGCTGTCCAGAGCATGTCAGTCTCTGGCCTGAACGCTTGCCCCCTCCAGCCCT
                ** ******** ******** ************** ***  *** ***************

Hereford        CTGAGGGGAAGGAGCTGTCAGTCCACTGTGCCATTGTAGGATTTGTTGAACTTGTTGAAG
Holstein        CTGAGGGGAAGGAGCTGTCAGTCCACTGTGCCATTGTAGGATTTGTTGAACTTGTTGAAG
Tuli            CTGAGGGGAAGGAGCTGTCAGTCCACTGTGCCATTGTAGGATTTGTTGAACTTGTTGAAG
Yak             CTGAGGGGAAGGAGCTGTCAGTCCACTGTGCCATTGTAGGATTTGTTGAACTTGTTGAAG
Bison           CTGAGGGGAAGGAGCTGTCAGTCCACTGTGCCATTGTAGGATTTGTTGAACTTGTTGAAG
Gaur            CTGAGGGGAAGGAGCTGTCAGTCCACTGTGCCATTGTAGGATTTGTTGAACTTGTTGAAG
Mithan          CTGAGGGGAAGGAGCTGTCAGTCCACTGTGCCATTGTAGGATTTGTTGAACTTGTTGAAG
Banteng         CTGAGGGGAAGGAGCTGTCAGTCCACTGTGCCATTGTAGGATTTGTTGAACTTGTTGAAG
BubalusB        CTGAGGGGAAGGAGCTGTCAGTCCACTGTGCCATTGTAGGATTTGTTGAACTTGTTGAAG
BubalusC        CTGAGGGGAAGGAGCTGTCAGTCCACTGTGCCATTGTAGGATTTGTTGAACTTGTTGAAG
Murrah          CTGAGGGGAAGGAGCTGTCAGTCCACTGTGCCATTGTAGGATTTGTTGAACTTGTTGAAG
Indian          CTGAGGGGAAGGAGCTGTCAGTCCACTGTGCCATTGTAGGATTTGTTGAACTTGTTGAAG
Syncerus        CTGAGGGGAAGGAGCTGTCAGTCCACTGTGCCATTGTAGGATTTGTTGAACTTGTTGAAG
Ancient         CCGAGGGGAAGGAGCTGTCAGTCCACTGTGCCATTGTAGGATTTGTTGAACTTGTTGAAG
Eland           CCGAGGGGAAGGAGCTGTCAGTCCACTGTGCCATTGTAGGACTTGTTGAACTTGTTGAAG
                * *************************************** ******************

Hereford        GTGAAATCCACAGTGTGCGTGGAGATGGGCTTTCTGTACAGAGGGTTTGAAGCCTAGAGA
Holstein        GTGAAATCCACAGTGTGCGTGGAGATGGGCTTTCTGTACAGAGGGTTTGAAGCCTAGAGA
Tuli            GTGAAATCCACAGTGTGCGTGGAGATGGGCTTTCTGTACAGAGGGTTTGAAGCCTAGAGA
Yak             GTGAAATCCACAGTGTGCGTGGAGATGGGCTTTCTGTACAGAGGGTTTGAAGCCTAGAGA
Bison           GTGAAATCCACAGTGTGCGTGGAGATGGGCTTTCTGTACAGAGGGTTTGAAGCCTAGAGA
Gaur            GTGAAATCCACAGTGTGCGTGGAGATGGGCTTTCTGTACAGAGGGTTTGAAGCCTAGAGA
Mithan          GTGAAATCCACAGTGTGCGTGGAGATGGGCTTTCTGTACAGAGGGTTTGAAGCCTAGAGA
Banteng         GTGAAATCCACAGTGTGCGTGGAGATGGGCTTTCTGTACAGAGGGTTTGAAGCCTAGAGA
BubalusB        GTGAAATCCACAGTGTGCGTGGAGATGGGCTTTCTGTACAGAGGGTTTGAAGCCTAGAGA
BubalusC        GTGAAATCCACAGTGTGCGTGGAGATGGGCTTTCTGTACAGAGGGTTTGAAGCCTAGAGA
Murrah          GTGAAATCCACAGTGTGCGTGGAGATGGGCTTTCTGTACAGAGGGTTTGAAGCCTAGAGA
Indian          GTGAAATCCACAGTGTGCGTGGAGATGGGCTTTCTGTACAGAGGGTTTGAAGCCTAGAGA
Syncerus        GTGAAATCCACAGTGTGCGTGGAGATGGGCTTTCTGTACAGAGGGTTTGAAGCCTAGAGA
Ancient         GTGAAATCCACAGTGTGCGTGGAGATGGGCTTTCTGTACAGAGGGTTTGAAGCCTAGAGA
Eland           GTGAAATCCACAGTGTGTGTGGAGATGGGCTTTCTGTACAGAGGGTTTGAAGCCTAGAGA
                ***************** ******************************************

Hereford        ACACAGAGGGTAAAAGGACACGTGTTAGTTCATTCACTCATTCGAACACACAGGGTTGGA
Holstein        ACACAGAGGGTAAAAGGACACGTGTTAGTTCATTCACTCATTCGAACACACAGGGTTGGA
Tuli            ACACAGAGGGTAAAAGGACACGTGTTAGTTCATTCACTCATTCGAACACACAGGGTTGGA
Yak             ACACAGAGGGTAAAAGGACATGTGTTAGTTCATTCACTCATTCGAACACACAGGGTTGGA
Bison           ACACAGAGGGTAAAAGGACACGTGTTAGTTCATTCACTCATTCGAACACACAGGGTTGGA
Gaur            ACACAGAGGGTAAAAGGACACGTGTTAGTTCATTCACTCATTCGAACACACAGGGTTGGA
Mithan          ACACGGAGGGTAAAAGGACACGTGTTAGTTCATTCACTCATTCGAACACACAGGGTTGGA
Banteng         ACACAGAGGGTAAAAGGACACGTGTTAGTTCATTCACTCATTCGAACACACAGGGTTGGA
BubalusB        ACACGGAGGGTAAAAGGACACGTGTTAGTTCATTCACTCATTCGAACACACAGGGTTGGA
BubalusC        ACACGGAGGGTAAAAGGACACGTGTTAGTTCATTCACTCATTCGAACACACAGGGTTGGA
Murrah          ACACGGAGGGTAAAAGGACACGTGTTAGTTCATTCACTCATTCGAACACACAGGGTTGGA
Indian          ACACGGAGGGTAAAAGGACACGTGTTAGTTCATTCACTCATTCGAACACACAGGGTTGGA
Syncerus        ACATGGAGGGTAAAAGGACACGTGTTAGTTCATTCACTCATTCGAACACACAGGGTTGGA
Ancient         ACACGGAGGGTAAGAGGACACGTGTTAGTTCATTCACTCATTCGAACACACAGGGTTGGA
Eland           ACATGGAGAGTAAGAGGACATGTGTTAGTTCATTCACTCATTCGAACACATAGGGTTGGA
                ***  *** **** ****** ***************************** *********

Hereford        GGCCCTTCCAGGGTCAGTCACCAGGAGGGCAGCGGCTCAGCGTGCGGGTGGAGGTGCCTG
Holstein        GGCCCTTCCAGGGTCAGTCACCAGGAGGGCAGCGGCTCAGCGTGCGGGTGGAGGTGCCTG
Tuli            GGCCCTTCCAGGGTCAGTCACCAGGAGGGCAGCGGCTCAGCGTGCGGGTGGAGGTGCCTG
Yak             GGCCCTTCCAGGGTCAGTCACCAGGAGGGCAGCGGCTCAGCGTTCGGGTGGAGGTGCCTG
Bison           GGCCCTTCCAGGGTCAGTCACCAGGAGGGCAGCGGCTCAGCGTGCGGGTGGAGGTGCCTG
Gaur            GGCCCTTCCAGGGTCAGTCACCAGGAGGGCAGCGGCTCAGCGTGCGGGTGGAGGTGCCTG
Mithan          GGCCCTTCCAGGGTCAGTCACCAGGAGGGCAGCGGCTCAGCGTGCAGGTGGAGGTGCCTG
Banteng         GGCCCTTCCAGGGTCAGTCACCAGGAGGGCAGCGGCTCAGCGTGCGGGTGGAGGTGCCTG
BubalusB        GGCCCTTCCAGGGTCAGTCACCAGGAGGGCAGCGGCTCAGCGTGCAGGTGGAGGTGCCTG
BubalusC        GGCCCTTCCAGGGTCAGTCACCAGGAGGGCAGCGGCTCAGCGTGCAGGTGGAGGTGCCTG
Murrah          GGCCCTTCCAGGGTCAGTCACCAGGAGGGCAGCGGCTCAGCGTGCAGGTGGAGGTGCCTG
Indian          GGCCCTTCCAGGGTCAGTCACCAGGAGGGCAGCGGCTCAGCGTGCAGGTGGAGGTGCCTG
Syncerus        GGCCCTTCCAGGGTCAGTCACCAGGAGGGCAGCGGCTCAGCGTGCAGGTGGAGGTGCCTG
Ancient         GGCCCTTCCAGGGTCAGTCACCAGGAGGGCAGCGGCTCAGCGTGCGGGTGGAGGTGCCTG
Eland           GGCCCTTCCAGGGTCAGTTACCAGGAAGGCAGCGGCTCAGCGTGCGGGTGGAGGTGCCTG
                ****************** ******* **************** * **************

Hereford        CCTTGTGCTGCAAGACTTGCTCCTCCAACCCACTGGCCTGGAAGGGCCCCGCCCTTCCCT
Holstein        CCTTGTGCTGCAAGACTTGCTCCTCCAACCCACTGGCCTGGAAGGGCCCCGCCCTTCCCT
Tuli            CCTTGTGCTGCAAGACTTGCTCCTCCAACCCACTGGCCTGGAAGGGCCCCGCCCTTCCAT
Yak             CCTTGTGTTGCAAGACTTGCTCCTCCAACCCACTGGCCTGGAAGGGCCCCGTCCTTCCTT
Bison           CCTTGTGCTGCAAGACTTGCTCCTCCAACCCACTGGCCTGGAAGGGCCCCGCCCTTCCCT
Gaur            CCTTGTGCTGCAAGACTTGCTCCTCCAACCCACTGGCCTGGAAGGGCCCCGCCCTTCCCT
Mithan          CCTTGTGCTGCAAGACTTGTTCCTCCAACCCACTGGCCTGGAAGGGCCCCGCCCTCCCCT
Banteng         CCTTGTGCTGCAAGACTTGCTCCTCCAACCCACTGGCCTGGAAGGGCCCCGCCCTTCCCT
BubalusB        CCTTGTGCTGCAAGACTTGTTCCTCCAACCCACTGGCCTGGAAGGGCCCCGCCCTCCCCT
BubalusC        CCTTGTGCTGCAAGACTTGTTCCTCCAACCCACTGGCCTGGAAGGGCCCCGCCCTCCCCT
Murrah          CCTTGTGCTGCAAGACTTGTTCCTCCAACCCACTGGCCTGGAAGGGCCCCGCCCTCCCCT
Indian          CCTTGTGCTGCAAGACTTGTTCCTCCAACCCACTGGCCTGGAAGGGCCCCGCCCTCCCCT
Syncerus        CCTTGTGCTGCAAGACTTGCTCCTCCAACCCACTGGCCTGGAAGGGCCCCGCCCTTCCCT
Ancient         CCTTGTGCTGCAAGACTTGCTCCTCTGACCCACTGGCCTGGAAGGGCCCCGCCCTTCCCT
Eland           CCTTGTGCTGCAAGACTTGCTCCTCTGACCCACTGGCCTGGAATGGCCCTGCCCTTCCCT
                ******* *********** *****  **************** ***** * *** ** *

Hereford        GAACTTTCTCTCCTTCTCTGAAATGAGGAGTGGATATATTATCTGTTCACTTGAATTATA
Holstein        GAACTTTCTCTCCTTCTCTGAAATGAGGAGTGGATATATTATCTGTTCACTTGAATTATA
Tuli            GAACACTCTCTCCTTCTCTGAAATGAGGAGTGGATATATTATCTGTTCACTTGAATTATA
Yak             GAACTTTCTCTCCTTCTCTGAAATGAGGAGTGGATATATTATCTGTTCACTTGAATTATA
Bison           GAACTTTCTCTCCATCTCTGAAATGAGGAGTGGATATATTATCTGTTCACTTGAATTATA
Gaur            GAACTTTCTCTCCATCTCTGAAATGAGGAGTGGATATATTATCTGTTCACTTGAATTATA
Mithan          GAACTTTCTCTCCGTCTCTGAAATGAGGAGTGGATATATTATCTGTTCACTTGAATTATA
Banteng         GAACTTTCTCTCCATCTCTGAAATGAGGAGTGGATATATTATCTGTTCACTTGAATTATA
BubalusB        GAACTTTCTCTCCGTCTCTGAAATGAGGGGTGGATATATTATCTGTTCACTTGAATTATA
BubalusC        GAACTTTCTCTCCGTCTCTGAAATGAGGGGTGGATATATTATCTGTTCACTTGAATTATA
Murrah          GAACTTTCTCTCCGTCTCTGAAATGAGGGGTGGATATATTATCTGTTCACTTGAATTATA
Indian          GAACTTTCTCTCCGTCTCTGAAATGAGGGGTGGATATATTATCTGTTCACTTGAATTATA
Syncerus        GAACTTTCTCTCCATCTCTGAAATGAGGAGTGGACATATTATCTGTTCACTTGAATTATA
Ancient         GAACTTTCTCTCCATCTCTGAAATGAGGAGTGGATATATTATCTGTTCACTTGAATTATA
Eland           GAACGTTCTTTCCATCTCTGAAATGAGGAGTGGATATATTATCTGTTCACTTGAATTATA
                ****  *** *** ************** ***** *************************

Hereford        ATATTAAGGTATAAAAATGACTATGATGGTAATAATATGAACTGATTAAAATATTTAAGA
Holstein        ATATTAAGGTATAAAAATGACTATGATGGTAATAATATGAACTGATTAAAATATTTAAGA
Tuli            ATATTAAGGTATAAAAATGACTATGACGGTAATAATATGAACTGATTAAAATATTTAAGA
Yak             ATATTAAGGTATAAAAATGACTATGACGGTAATAATATGAACTGATTAAAATATTTAAGA
Bison           ATATTAAGGTATAAAAATGACTATGACGGTAATAATATGAACTGATTAAAATATTTAAGA
Gaur            GTATTAAGGTATAAAAATGACTATGATGGTAATAATATGAACTGATTAAAATATTTAAGA
Mithan          ATATTAAGGTATAAAAATGACTATGACGGTAATAATATGAACTGATTAAAATATTTAAGA
Banteng         ATATTAAGGTATAAAAATGACTATGACGGTAATAATATGAACTGATTAAAATATTTAAGA
BubalusB        ATATTAAGGTATAAAAATGACTATGACGGTAACAATATGAACTGATTAAAATATTTAAGA
BubalusC        ATATTAAGGTATAAAAATGACTATGACGGTAACAATATGAACTGATTAAAATATTTAAGA
Murrah          ATATTAAGGTATAAAAATGACTATGACGGTAACAATATGAACTGATTAAAATATTTAAGA
Indian          ATATTAAGGTATAAAAATGACTATGACGGTAACAATATGAACTGATTAAAATATTTAAGA
Syncerus        ATATTAAGGTATAAAAATGACTATGATGGTAACAATATGAACTGATTAAAATATTTAAAG
Ancient         ATATTAAGGTATAAAAATGACTATGATGGTAACAATATGAACTGATTAAAATATTTAAGA
Eland           AAATTGAGGTATAAAAATGACTATGACGGTAACAATATGAACTGATTAAAATATTTAAGA
                  *** ******************** ***** *************************  

Hereford        CATTTAAATCAGGTCAAGTCTGCACTTTTAAAGTAAAAAGTAAATATTAACAATGATACC
Holstein        CATTTAAATCAGGTCAAGTCTGCACTTTTAAAGTAAAAAGTAAATATTAACAATGATACC
Tuli            CATTTAAATCAGGTCAAGTCTGCACTTTTAAAGTAAAAAGTAAGTATTAACAATGATACC
Yak             CATTTAAATCAGGTCAAGTCTGCACTTTTAAAGTAAAAAGTAAATATTAACAATGATACC
Bison           CATTTAAATCAGGTCAAGTCTGCACTTTTAAAGTAAAAAGTAAATATTAACAATGATACC
Gaur            CATTTAAATCAGGTCAAGTCTGCACTTTTAAAGTAAAAAGTAAATATTAACAATGATACC
Mithan          CATTTAAATCAGGTCAAGTCTGCACTTTTAAAGTAAAAAGTAAATATTAACAATGATACC
Banteng         CATTTAAATCAGGTCAAGTCTGCACTTTTAAAGTAAAAAGTAAATATTAACAATGATACC
BubalusB        CATTTAAATCAGGTCAAGTTTGCACTTTTCAAGTAAAAAGTAAATATTAACAATGATACC
BubalusC        CATTTAAATCAGGTCAAGTTTGCACTTTTCAAGTAAAAAGTAAATATTAACAATGATACC
Murrah          CATTTAAATCAGGTCAAGTTTGCACCTTTCAAGTAAAAAGTAAATATTAACAATGATACC
Indian          CATTTAAATCAGGTCAAGTTTGCACCTTTCAAGTAAAAAGTAAATATTAACAATGATACC
Syncerus        CATTTAAATCAGGTCAAGTTTGCACTTTTAAAGTAAAAAGTAAATATTAACAATGATACC
Ancient         CATTTAAATCAGGTCAAGTTTGCACTTTTAAAGTAAAAAGTAAATATTAACAATGATACC
Eland           CATTTAAATCAGGTGAAGTTTGCACCTTTAAAGTAAAAAGTAAATATTAACAATGATACC
                ************** **** ***** *** ************* ****************

Hereford        TTTTAAATCCCACAACTATAATTATTTGTAATTTTAATGTCTCTTTTGAAGAAATGCCTA
Holstein        TTTTAAATCCCACAACTATAATTATTTGTAATTTTAATGTCTCTTTTGAAGAAATGCCTA
Tuli            TTTTAAATCCCACAACTATAATTATTTGTAATTTTAATGTCTCTTTTGAAGAAATGCCTA
Yak             TTTTAAATCCCACAACTATAATTATTTGTAATTTTAATGTCTCTTTTGAAGAAATGCCTA
Bison           TTTTAAATCCCACAACTATAATTATTTGTAATTTTAATGTCTCTTTTGAAGAAATGCCTA
Gaur            TTTTAAATCCCACAACTATAATTATTTGTAATTTTAATGTCTCTTTTGAAGAAATGCCTA
Mithan          TTTTAAATCCCACAACTATAATTATTTGTAATTTTAATGTCTCTTTTGAAGAAATGCCTA
Banteng         TTTTAAATCCCACAACTATAATTATTTGTAATTTTGATGTCTCTTTTGAAGAAATGCCTA
BubalusB        TTTTAAATCCCACAACTATAATTATTTGTAATTTTAATGTCTCTTTTGAAGAAATGCCTA
BubalusC        TTTTAAATCCCACAACTATAATTATTTGTAATTTTAATGTCTCTTTTGAAGAAATGCCTA
Murrah          TTTTAAATCCCACAACTATAATTATTTGTAATTTTAATGTCTCTTTTGAAGAAATGCCTA
Indian          TTTTAAATCCCACAACTATAATTATTTGTAATTTTAATGTCTCTTTTGAAGAAATGCCTA
Syncerus        TTTTAAATCCCACAACTATAATTATTTGTAATTTTAATGTCTCTTTTGAAGAAATGCCTA
Ancient         TTTTAAACCCCACAACTATAATTATTTGTAATTTTAATGTCTCTTTTGAAGAAATGCCTA
Eland           TTTTAAACCCCACAACTATAATTATTTGTAATTTTAATGTCTCTTTTGAAGAAATGCCTA
                ******* *************************** ************************

Hereford        ACTGTAAACAGACTCTGAAGGACTAATTTGATCATATACTAAGAAATGACATAAATGTAA
Holstein        ACTGTAAACAGACTCTGAAGGACTAATTTGATCATATACTAAGAAATGACATAAATGTAA
Tuli            ACTGTAAACAGACTCTGAAGGACTAATTTGATCATATACTAAGAAATGACATAAATGTAA
Yak             ACTGTAAACAGACTCTGAAGGACTAATTTGATCATATACTAAGAAATGACATAAATGTAA
Bison           ACTGTAAACAGACTCTGAAGGACTAATTTGATCATATACTAAGAAATGACATAAATGTAA
Gaur            ACTGTAAACAGACTCTGAAGGACTAATTTGATCATATACTAAGAAATGACATAAATGTAA
Mithan          ACTGTAAACAGACTCTGAAGGACTAATTTGATCATATACTAAGAAATGACATAAATGTAA
Banteng         ACTGTAAACAGACTCTGAAGGACTAATTTGATCATATACTAAGAAATGACATAAATGTAA
BubalusB        ACTGTAAACAGACTCTGAAGGACTAATTTGATCATATACTAAGAAATGACATAAATGTAA
BubalusC        ACTGTAAACAGACTCTGAAGGACTAATTTGATCATATACTAAGAAATGACATAAATGTAA
Murrah          ACTGTAAACAGACTCTGAAGGACTAATTTGATCATATACTAAGAAATGACATAAATGTAA
Indian          ACTGTAAACAGACTCTGAAGGACTAATTTGATCATATACTAAGAAATGACATAAATGTAA
Syncerus        ACTGTAAACAGACTCTGAAGGACTAATTTGATCATATACTAAGAAATGACATAAATGTAA
Ancient         ACTGTAAACAGACTCTGAAGGACTAATTTGATCATATACTAAGAAATGACATAAATGTAA
Eland           ACTGTAAACAGACTCTGAAGGACTAATTTGATCATATACTAAGAAATGACATAAATGTAA
                ************************************************************

Hereford        ATAATTAACGTAAATAATAACATACCCGAGTTCTGGAATCCTTTCCGCCATCCCAGTTAT
Holstein        ATAATTAACGTAAATAATAACATACCCGAGTTCTGGAATCCTTTCCGCCATCCCAGTTAT
Tuli            ATAATTAACGTAAATAATAACATACCCGAGTTCTGGAATCCTTTCCGCCATCCCAGTTAT
Yak             ATAATTAACGTAAATAATAACATACCCGAGTTCTGGAATCCTTTCCGCCATCCCAGTTAT
Bison           ATAATTAACGTAAATAATAACATACCCGAGTTCTGGAATCCTTTCCGCCATCCCAGTTAT
Gaur            ATAATTAACGTAAATAATAACATACCCGAGTTCTGGAATCCTTTCCGCCATCCCAGTTAT
Mithan          ATAATTAACGTAAATAATAACATACCCGAGTTCTGGAATCCTTTCCGCCATCCCAGTTAT
Banteng         ATAATTAACGTAAATAATAACATACCCGAGTTCTGGAATCCTTTCCGCCATCCCAGTTAT
BubalusB        ATAATTAACGTAAATAATAACATACCCGAGTTCTGGAATCCTTTCCGCCATCCCAGTTAT
BubalusC        ATAATTAACGTAAATAATAACATACCCGAGTTCTGGAATCCTTTCCGCCATCCCAGTTAT
Murrah          ATAATTAACGTAAATAATAACATACCCGAGTTCTGGAATCCTTTCCGCCATCCCAGTTAT
Indian          ATAATTAACGTAAATAATAACATACCCGAGTTCTGGAATCCTTTCCGCCATCCCAGTTAT
Syncerus        ATAATTAACGTAAATAATAACATACCCGAGTTCTGGAATCCTTTCCGCCATCCCAGTTAT
Ancient         ATAATTAACGTAAATAATAACATACCCGAGTTCTGGAATCCTTTCCGCCATCCCAGTTAT
Eland           ATAATTAACGTAAATAATAACATACCCGAGTTCTGGAATCCTTTCCGCCATCCCAGTTAT
                ************************************************************

Hereford        ACCAGCAATAATGTTACTATGAGAGATCATGACCCCCTTTGGAATTCCTGTGGATCCACT
Holstein        ACCAGCAATAATGTTACTATGAGAGATCATGACCCCCTTTGGAATTCCTGTGGATCCACT
Tuli            ACCAGCAATAATGTTACTATGAGAGATCATGACCCCCTTTGGAATTCCTGTGGATCCACT
Yak             ACCAGCAATAATGTTACTATGAGAGATCATGACCCCCTTTGGAATTCCTGTGGATCCACT
Bison           ACCAGCAATAATGTTACTATGAGAGATCATGACCCCCTTTGGAATTCCTGTGGATCCACT
Gaur            ACCAGCAATAATGTTACTATGAGAGATCATGACCCCCTTTGGAATTCCTGTGGATCCACT
Mithan          ACCAGCAATAATGTTACTATGAGAGATCATGACCCCCTTTGGAATTCCTGTGGATCCACT
Banteng         ACCAGCAATAATGTTACTATGAGAGATCATGACCCCCTTTGGAATTCCTGTGGATCCACT
BubalusB        ACCAGCAATAATGTTACTATGAGAGATCATGACCCCCTTTGGAATTCCTGTGGATCCACT
BubalusC        ACCAGCAATAATGTTACTATGAGAGATCATGACCCCCTTTGGAATTCCTGTGGATCCACT
Murrah          ACCAGCAATAATGTTACTATGAGAGATCATGACCCCCTTTGGAATTCCTGTGGATCCACT
Indian          ACCAGCAATAATGTTACTATGAGAGATCATGACCCCCTTTGGAATTCCTGTGGATCCACT
Syncerus        ACCAGCAATAATGTTACTATGAGAGATCATGACCCCCTTTGGAATTCCTGTGGATCCACT
Ancient         ACCAGCAATAATGTTACTATGAGAGATCATGACCCCCTTTGGAATTCCTGTGGATCCACT
Eland           ACCAGCAATAATGTTACTATGAGAGATCATGACCCCCTTTGGAATTCCTGTGGATCCACT
                ************************************************************

Hereford        CGTGTACATGATTACTGCAATATCTGAGGGCGCTGGTTTGCTAAGGGGTTTGTTTTCTGC
Holstein        CGTGTACATGATTACTGCAATATCTGAGGGCGCTGGTTTGCTAAGGGGTTTGTTTTCTGC
Tuli            TGTGTACATGATTACTGCAATATCTGAGGGCGCTGGTTTGCTAAGGGGTTTGTTTTCTGC
Yak             TGTGTACATGATTACTGCAATATCTGAGGGCGCTGGTTTGCTAAGGGGTTTGTTTTCTGC
Bison           TGTGTACATGATTACTGCAATATCTGAGGGCGCTGGTTTGCTAAGGGGTTTGTTTTCTGC
Gaur            TGTGTACATGATTACTGCAATATCTGAGGGCGCTGGTTTGCTAAGGGGTTTGTTTTCTGC
Mithan          TGTGTACATGATTACTGCAATATCTGAGGGCGCTGGTTTGCTAAGGGGTTTGTTTTCTGC
Banteng         TGTGTACATGATTACTGCAATATCTGAGGGCGCTGGTTTGCTAAGGGGTTTGTTTTCTGC
BubalusB        TGTGTACATGATTACTGCAATATCTGAGGGCGCTGGTTTGCTAAGGGGTTTGTTTTCTGC
BubalusC        TGTGTACATGATTACTGCAATATCTGAGGGCGCTGGTTTGCTAAGGGGTTTGTTTTCTGC
Murrah          TGTGTACATGATTACTGCAATATCTGAGGGCGCTGGTTTGCTAAGGGGTTTGTTTTCTGC
Indian          TGTGTACATGATTACTGCAATATCTGAGGGCGCTGGTTTGCTAAGGGGTTTGTTTTCTGC
Syncerus        TGTGTACATGATTACTGCAATATCTGAGGGCGCTGGTTTGCTAAGGGGTTTGTTTTCTGC
Ancient         TGTGTACATGATTACTGCAATATCTGAGGGCGCTGGTTTGCTAAGGGGTTTGTTTTCTGC
Eland           TGTGTACATGATTACTGCAATATCTGAGGGCGCTGGTTTGCTAAGGGGTTTGTTTTCTGC
                 ***********************************************************

Hereford        ATTAGAGAAGACACATACTCCTGAGAAATTTAGCTATGTCACCAATTTTTTCATAATCAT
Holstein        ATTAGAGAAGACACATACTCCTGAGAAATTTAGCTATGTCACCAATTTTTTCATAATCAT
Tuli            ATTAGAGAAGACACATACTCCTGAGAAATTTAGCTATGTCACCAATTTTTTCATAATCAT
Yak             ATTAGAGAAGACACATACTCCTGAGAAATTTAGCTATGTCACCAATTTTTTCATAATCAT
Bison           ATTAGAGAAGACACATACTCCTGAGAAATTTAGCTATGTCACCAATTTTTTCATAATCAT
Gaur            ATTAGAGAAGACACATACTCCTGAGAAATTTAGCTATGTCACCAATTTTTTCATAATCAT
Mithan          ATTAGAGAAGACACATACTCCTGAGAAATTTAGCTATGTCACCAATTTTTTCATAATCAT
Banteng         ATTAGAGAAGACACATACTCCTGAGAAATTTAGCTATGTCACCAATTTTTTTATAATCAT
BubalusB        ATTAGAGAAGACACATACTCCTGAGAAATTTAGCTATGTCACCAATTTTTTCATAATCAT
BubalusC        ATTAGAGAAGACACATACTCCTGAGAAATTTAGCTATGTCACCAATTTTTTCATAATCAT
Murrah          ATTAGAGAAGACACATACTCCTGAGAAATTTAGCTATGTCACCAATTTTTTCATAATCAT
Indian          ATTAGAGAAGACACATACTCCTGAGAAATTTAGCTATGTCACCAATTTTTTCATAATCAT
Syncerus        ATTAAAGAAGACACATACTCCTGAGAAATTTAGCTATGTCACCAATTTTTTCATAATCAT
Ancient         ATTAGAGAAGACACATACTCCTGAGAAATTTAGCTATGTCACCAATTTTTTCATAATCAT
Eland           ATTAGAGAAGACACATACTCCTGAGAAATTTAGCTATGTCACCAATTTTTTCATAATCAT
                **** ********************************************** ********

Hereford        TTGTTAACTCAACAACTACTAACTGTACTCACACAAAGGCCGATAAAATAGATCAAGTCC
Holstein        TTGTTAACTCAACAACTACTAACTGTACTCACACAAAGGCCGATAAAATAGATCAAGTCC
Tuli            TTGTTAACTCAACAACTACTAACTGTACTCACACAAAGGCCGATAAAATAGATCAAGTCC
Yak             TTGTTAACTCAACAACTACTAACTGTACTCACACAAAGGCCGATAAAATAGATCAAGTCC
Bison           TTGTTAACTCAACAACTACTAACTGTACTCACACAAAGGCCGATAAAATAGATCAAGTCC
Gaur            TTGTTAACTCAACAACTACTAACTGTACTCACACAAAGGCCGATAAAATAGATCAAGTCC
Mithan          TTGTTAACTCAACAACTACTAACTGTACTCACACAAAGGCCGATAAAATAGATCAAGTCC
Banteng         TTGTTAACTCAACAACTACTAACTGTACTCACACAAAGGCTGATAAAATAGATCAAGTCC
BubalusB        TTGTTAACTCAACAACTACTAACTGTACTCACACAAAGGCCGATAAAATAGATCAAGTCC
BubalusC        TTGTTAACTCAACAACTACTAACTGTACTCACACAAAGGCCGATAAAATAGATCAAGTCC
Murrah          TTGTTAACTCAACAACTACTAACTGTACTCACACAAAGGCCGATAAAATAGATCAAGTCC
Indian          TTGTTAACTCAACAACTACTAACTGTACTCACACAAAGGCCGATAAAATAGATCAAGTCC
Syncerus        TTGTTAACTCAACAACTACTAACTGTACTCACACAAAGGCCGATAAAACAGATCAAGTCC
Ancient         TTGTTAACTCAACAACTACTAACTGTACTCACACAAAGGCCGATAAAATAGATCAAGTCC
Eland           TTGTTAACTCCACAACTATTAACTGTACTCACACAAAGGCCAATAAAATAGATCAAGTCC
                ********** ******* *********************  ****** ***********

Hereford        CTGCACATGAGACATAGTCTACTTGGATAGATGTACACAAATCTATAATTTATAAGAGTT
Holstein        CTGCACATGAGACATAGTCTACTTGGATAGATGTACACAAATCTATAATTTATAAGAGTT
Tuli            CTGCACATGAGACATAGTCTACTTGGATAGATGTACACAAATCTATAATTTATAAGAGTT
Yak             CTGCACATGAGACATAGTCTACTTGGATAGATGTACACAAATCTATAACTTATAAGAGTT
Bison           CTGCACATGAGACATAGTCTACTTGGATAGATGTACACAAATCTATAATTTATAAGAGTT
Gaur            CTGCACATGAGACATAGTCTACTTGGATAGATGTACACAAATCTATAATTTATAAGAGTT
Mithan          CTGCACATGAGACATAGTCTACTTGGATAGATGTACACAAATCTATAATTTATAAGAGTT
Banteng         CTGCACATGAGACATAGTCTACTTGGATAGATGTACACAAATCTATAATTTATAAGAGTT
BubalusB        CTGCACATGAGACATAGTCTACTTGGACAGATGTACACAAATCTATAATTTATAAGAGTT
BubalusC        CTGCACATGAGACATAGTCTACTTGGACAGATGTACACAAATCTATAATTTATAAGAGTT
Murrah          CTGCACATGAGACATAGTCTACTTGGACAGATGTACACAAATCTATAATTTATAAGAGTT
Indian          CTGCACATGAGACATAGTCTACTTGGACAGATGTACACAAATCTATAATTTATAAGAGTT
Syncerus        CTGCACATGAGACATAGTCGACTTGGACAGATGTACACAAATCTATAATTTATAAGAGTT
Ancient         CTGCACATGAGACATAGTCTACTTGGACAGATGTACACAAATCTATAATTTATAAGAGTT
Eland           CTGCACATGAGACATAGTCTATTTGGACAGATGTACACAAATCTATAATTTATAAGAGTT
                ******************* * ***** ******************** ***********

Hereford        ATGAAGAAAAATTTCACTTTCACTTTTCACTTTCATGCACTGGAGAAGGAAATGGCAACC
Holstein        ATGAAGAAAAATTTCACTTTCACTTTTCACTTTCATGCACTGGAGAAGGAAATGGCAACC
Tuli            ATGAAGAAAAATTTCACTTTCACTTTTCACTTTCATGCATTGGAGAAGGAAATGGCAACC
Yak             ATGAAGAAAAATTTCACTTTCACTTTTCACTTTCATGCATTGGAGAAGGAAATGGCAACC
Bison           ATGAAGAAAAATTTCACTTTCACTTTTCACTTTCATGCATTGGAGAAGGAAATGGCAACC
Gaur            ATGAAGAAAAATTTCACTTTCACTTTTCACTTTCATGCATTGGAGAAGGAAATGGCAACC
Mithan          ATGAAGAAAAATTTCACTTTCACTTTTCACTTTCATGCATTGGAGAAGGAAATGGCAACC
Banteng         ATGAAGAAAAATTTCACTTTCACTTTTCACTTTCATGCACTGGAGAAGGAAATGGCAACC
BubalusB        ATGAAGAAAAATTTCACTTTCACTTTTCACTTTCATGCATTGGAGAAGGAAATAGCAACC
BubalusC        ATGAAGAAAAATTTCACTTTCACTTTTCACTTTCATGCACTGGAGAAGGAAATAGCAACC
Murrah          ATGAAGAAAAATTTCACTTTCACTTTTCACTTTCATGCATTGGAGAAGGAAATAGCAACC
Indian          ATGAAGAAAAATTTCACTTTCACTTTTCACTTTCATGCATTGGAGAAGGAAATAGCAACC
Syncerus        ATGAAGAAAAATTTCACTTTCACTTTTCACTTTCATGCACTGGAGAAGGAAATGGCAACC
Ancient         ATGAAGAAAAATTTCACTTTCACTTTTCACTTTCATGCACTGGAGAAGGAAATGGCAACC
Eland           ACGAAGAAAAATTTCACTTTCACTTTTCACTTTCATGCATTGGAGAAGGAAATGGCAACC
                * ************************************* ************* ******

Hereford        CACTCCAGTGTTCTTGCCTGGAGAATCCCAGGGGCGGGGGAGCCTGGTGGTCTATGGGGT
Holstein        CACTCCAGTGTTCTTGCCTGGAGAATCCCAGGGGCGGGGGAGCCTGGTGGTCTATGGGGT
Tuli            CACTCCAGTGTTCTTGCCTGGAGAATCCCAGGGGCGGGGGAGCCTGGTGGTCTATGGGGT
Yak             CACTCCAGTGTTCTTGCCTGGAGAATCCCAGGGGCGGGGGAGCCTGGTGGTCTATGGGGT
Bison           CACTCCAGTGTTCTTGCCTGGAGAATCCCAGGGGCGGGGGAGCCTGGTGGTCTATGGGGT
Gaur            CACTCCAGTGTTCTTGCCTGGAGAATCCCAGGGGCGGGGGAGCCTGGTGGTCTATGGGGT
Mithan          CACTCCAGTGTTCTTGCCTGGAGAATCCCAGGGGCGGGGGAGCCTGGTGGTCTATGGGGT
Banteng         CACTCCAGTGTTCTTGCCTGGAGAATCCCAGGGGCAGGGGAGCCTGGTGGTCTATGGGGT
BubalusB        CACTCCAGTGTTCTTGCCTGGAGAATCCCAGGGGCGGGGGAGCCTGGTGGTCTATGGGGT
BubalusC        CACTCCAGTGTTCTTGCCTGGAGAATCCCAGGGGCGGGGGAGCCTGGTGGTCTATGGGGT
Murrah          CACTCCAGTGTTCTTGCCTGGAGAATCCCAGGGGCGGGGGAGCCTGGTGGTCTATGGGGT
Indian          CACTCCAGTGTTCTTGCCTGGAGAATCCCAGGGGCGGGGGAGCCTGGTGGTCTATGGGGT
Syncerus        CACTCCAGTGTTCTTGCCTGGAGAATCCCAGGGAAGGGGGAGCCTGGTGGTCTATGGGGT
Ancient         CACTCCAGTGTTCTTGCCTGGAGAATCCCAGGGACGGGGGAGCCTGGTGGTCTATGGGGT
Eland           CACTCCAGTGTTCTTGCCTGGAGAATCCCAGGGACGGGGGAGCCTGGTGGTCTATGGGGT
                *********************************   ************************

Hereford        CGCACAGAGTTGGACATGACTGAAGCGACTTAGCAGCAGCAGTGGACTATACAGTCCGTG
Holstein        CGCACAGAGTTGGACATGACTGAAGCGACTTAGCAGCAGCAGTGGACTATACAGTCCGTG
Tuli            CGCACAGAGTTGGACATGACTGAAGCGACTTAGCAGCAGCAGTGGACTATACAGTCCGTG
Yak             CGCACAGAGTTGGACATGACTGAAGCGACTTAGCAGCAGCAGTGGACTATACAGTCCGTG
Bison           CGCACAGAGTTGGACATGACTGAAGCGACTTAGCAGCAGCAGTGGACTATACAGTCCGTG
Gaur            CGCACAGAGTTGGACATGACTGAAGCGACTTAGCAGCAGCAGCGGACTATACAGTCCGTG
Mithan          CGCACAGAGTTGGACATGACTGAAGCGACTTAGCAGCAGCAGCGGACTATACAGTCCGTG
Banteng         CGCACAGAGTTGGACATGACTGAAGCGACTTAGCAGCAGCAGTGGACTATACAGTCCGTG
BubalusB        CGCACAGAGTTGGACACGACTGAAGCGACTTAGCAGCAGCAGCGGACTATACAGTCCGTG
BubalusC        CGCACAGAGTTGGACACGACTGAAGCGACTTAGCAGCAGCAGCGGACTATACAGTCCGTG
Murrah          CGCACAGAGTTGGACACGACTGAAGCGACTTAGCAGCAGCAGCGGACTATACAGTCCGTG
Indian          CGCACAGAGTTGGACACGACTGAAGCGACTTAGCAGCAGCAGCGGACTATACAGTCCGTG
Syncerus        CGCACAGAGTCAGACACGACTGAAGCGACTTAGCAGCAGCAGTGGACTATACAGTCCGTG
Ancient         CGCACAGAGTTGGACACGACTGAAGCGACTTAGCAGCAGCAGTGGTCTATCCAATCCGTT
Eland           CGCACAGAGTCGGACACGACTGAAGCGACTTAGCAGCAGCAGCGGTCTATCCAATTCTTT
                **********  **** ************************* ** **** ** * * * 

Hereford        GAATTCCAGGCCAGAATAGTGGAGTGGGTAGCCTTTTCCTTCTCCAGGGAATCTTCCTAA
Holstein        GAATTCCAGGCCAGAATAGTGGAGTGGGTAGCCTTTTCCTTCTCCAGGGAATCTTCCTAA
Tuli            GAATTCCAGGCCAGAATAGTGGAGTGGGTAGCCTTTTCCTTCTCCAGGGAATCTTCCTAA
Yak             GAATTCCAGGCCAGAATAGTGGAGTGGGTAGCCTTTTCCTTCTCCAGGGAATCTTCCTAA
Bison           GAATTCCAGGCCAGAATAGTGGAGTGGGTAGCCTTTTCCTTCTCCAGGGAATCTTCCTAA
Gaur            GAATTCCAGGCCAGAATAGTGGAGTGGGTAGCCTTTTCCTTCTCCAGGGAATCTTCCTAA
Mithan          GAATTCCAGGCCAGAATAGTGGAGTGGGTAGCCTTTTCCTTCTCCAGGGAATCTTCCTAA
Banteng         GAATTCCAGGCCAGAATAGTGGAGTGGGTAGCCTTTTCCTTCTCCAGGGAATCTTCCTAA
BubalusB        GAATTCCAGGCCCGAACAGTGGAGTGGGTAGCCTTTTCCTTCTCCAGGGAATCTTCCTAA
BubalusC        GAATTCCAGGCCCGAACAGTGGAGTGGGTAGCCTTTTCCTTCTCCAGGGAATCTTCCTAA
Murrah          GAATTCCAGGCCCGAACAGTGGAGTGGGTAGCCTTTTCCTTCTCCAGGGAATCTTCCTAA
Indian          GAATTCCAGGCCCGAACAGTGGAGTGGGTAGCCTTTTCCTTCTCCAGGGAATCTTCCTAA
Syncerus        GAATTCCAGGCCAGAACAGTGGAGTGGGTAGCCTTTTCCTTCTCCAGGGAATCTTCCTAA
Ancient         GAATCCCAGGCCAGAATACTGGAGTGGGTAGCCTTTTCCTTCTCCAGGGAATCTTCCTAA
Eland           GGGACCCAGGCCAAAATACTGGAGTGGGTAGCTTTTCCCTTCTCCAGGGGATCTTCCCAA
                *    *******  ** * ************* *** ************ ******* **

Hereford        CTCAGGGATCGAACCCAGGTCTCCATTTTGTAATTATAGGCCAGAATAAACAGATTGCGT
Holstein        CTCAGGGATCGAACCCAGGTCTCCATTTTGTAATTATAGGCCAGAATAAACAGATTGCGT
Tuli            CTCAGGGATCGAACCCAGGTCTCCATTTTGTAATTATAGGCCAGAATAAACAGATTGCGT
Yak             CTCAGGGATCGAACCCAGGTCTCCATTTTGTAATTATAGGCCAGAATAAACAGATTGCGT
Bison           CTCAGGGATCGAACCCAGGTCTCCATTTTGTAATTATAGGCCAGAATAAACAGATTGCGT
Gaur            CTCAGGGATCGAACCCAGGTCTCCATTTTGTAATTATAGGCCAGAATAAACAGATTGCGT
Mithan          CTCAGGGATCGAACCCAGGTCTCCATTTTGTAATTATAGGCCAGAATAAACAGATTGCGT
Banteng         CTCAGGGATCGAACCCAGGTCTCCATTTTGTAATTATAGGCCAGAATAAACAGATTGCGT
BubalusB        CTCAGGGATCGAACCCAGGTCTCCATTTTGTAATTATAGGCCAGAATAAACAGATTGCGT
BubalusC        CTCAGGGATCGAACCCAGGTCTCCATTTTGTAATTATAGGCCAGAATAAACAGATTGCGT
Murrah          CTCAGGGATCGAACCCAGGTCTCCATTTTGTAATTATAGGCCAGAATAAACAGATTGCGT
Indian          CTCAGGGATCGAACCCAGGTCTCCATTTTGTAATTATAGGCCAGAATAAACAGATTGCGT
Syncerus        CTCAGGGATCGAACCCAGGTCTCCATTTTGTAATTATAGGCCAGAATAAACAGATTGCGT
Ancient         CCCAGGGATTGAACCCAGGTCTTCATTTTGTAATTATAGGCCAGAATAAACAGATTGCGT
Eland           TCCAGGGATTGAACCCAGGTCTTCATTTTGTAATTATAGGCCAGAATAAACAGATTGCGT
                  ******* ************ *************************************

Hereford        TGAAAACTGCTCATTTCATTCACTTTATTCATGACATTTTTGTAGATTCGATCCATGATT
Holstein        TGAAAACTGCTCATTTCATTCACTTTATTCATGACATTTTTGTAGATTCGATCCATGATT
Tuli            TGAAAACTGCTCATTTCATTCACTTTATTCATGACATTTTTGTAGATTCGATCCATGATT
Yak             TGAAAACTGCTCATTTCATTCACTTTATTCATGACATTTTTGTAGATTCGATCCATGATT
Bison           TGAAAACTGCTCATTTCATTCACTTTATTCATGACATTTTTGTAGATTCGATCCATGATT
Gaur            TGAAAACTGCTCATTTCATTCACTTTATTCATGACATTTTTGTAGATTCGATCCATGATT
Mithan          TGAAAACTGCTCATTTCATTCACTTTATTCATGACATTTTTGTAGATTCGATCCATGATT
Banteng         TGAAAACTGCTCATTTCATTCACTTTATTCATGACATTTTTGTAGATTCGATCCATGATT
BubalusB        TGAAAACTGCTCATTTCATTCACTTTATTCATGACATTTTTGTAGATTCGATCCATGATT
BubalusC        TGAAAACTGCTCATTTCATTCACTTTATTCATGACATTTTTGTAGATTCGATCCATGATT
Murrah          TGAAAACTGCTCATTTCATTCACTTTATTCATGACATTTTTGTAGATTCGATCCATGATT
Indian          TGAAAACTGCTCATTTCATTCACTTTATTCATGACATTTTTGTAGATTCGATCCATGATT
Syncerus        TGAAAACTGCTCATTTCATTCACTTTATTCATGACATTTTTGTAGATTCGATCCATGATT
Ancient         TGAAAACTGCTCATTTCATTCACTTTATTCATGACATTTTTGTAGATTCGATCCATGATT
Eland           TGAAAACTGCTCATTTCATTCACTTTATTCATGACATTTTTGTAGATTCGATCCATGATT
                ************************************************************

Hereford        TCCTAAAAATATACAATTACTTAATATAGTCAATAATGCTCTCAGCTACCTTATTTAAAA
Holstein        TCCTAAAAATATACAATTACTTAATATAGTCAATAATGCTCTCAGCTACCTTATTTAAAA
Tuli            TCCTAAAAATATACAATGACTTAATATAGTCAATAATGCTCTCAGCTACCTTATTTAAAA
Yak             TCCTAAAAATATACAATGACTTAATATAGTCAATAATGCTCTCAGCTACCTTATTTAAAA
Bison           TCCTAAAAATATACAATGACTTAATATAGTCAATAATGCTCTCAGCTACCTTATTTAAAA
Gaur            TCCTAAAAATATACAATGACTTAATATAGTCAATAATGCTCTCAGCTACCTTATTTAAAA
Mithan          TCCTAAAAATATACAATGACTTAATATAGTCAATAATGCTCTCAGCTACCTTATTTAAAA
Banteng         TCCTAAAAATATACAATGACTTAATATAGTCAATAATGCTCTCAGCTACCTTATTTAAAA
BubalusB        TCCTAAAAATATACAATGACTTAATACAGTCAATAATGCTCTCAGCTACCTTATTTAAAA
BubalusC        TCCTAAAAATATACAATGACTTAATACAGTCAATAATGCTCTCAGCTACCTTATTTAAAA
Murrah          TCCTAAAAATATACAATGACTTAATACAGTCAATAATGCTCTCAGCTACCTTATTTAAAA
Indian          TCCTAAAAATATACAATGACTTAATACAGTCAATAATGCTCTCAGCTACCTTATTTAAAA
Syncerus        TCCTAAAAATATACAATGACTTAATACAGTCAACAATGCTCTCAGCTACCTTATTTAAAA
Ancient         TCCTAAAAATATACAATGACTTAATACAGTCAATAATGCTCTCAGCTACCTTATTTAAAA
Eland           TCCTAAAAATATACAATGACTTAATACAGTCAATAATGCTCTCAGCTACCTTATTTAGAA
                ***************** ******** ****** *********************** **

Hereford        GCTTAACATCAGATTACTATTTCCATTTTAAAAGAGACATTCTGTCAATAATAAACTTTT
Holstein        GCTTAACATCAGATTACTATTTCCATTTTAAAAGAGACATTCTGTCAATAATAAACTTTT
Tuli            GCTTAACATCAGATTACTATTTCCATTTTAAAAGAGACATTCTGTCAATAATAAACTTTT
Yak             GCTTAACATCAGATTACTATTTCCATTTTAAAAGAGACATTCTGTCAATAATAAACTTTT
Bison           GCTTAACATCAGATTACTATTTCCATTTTAAAAGAGACATTCTGTCAATAATAAACTTTT
Gaur            GCTTAACATCAGATTACTATTTCCATTTTAAAAGAGACATTCTGTCAATAATAAACTTTT
Mithan          GCTTAACATCAGATTACTATTTCCATTTTAAAAGAGACATTCTGTCAATAATAAACTTTT
Banteng         GCTTAACATGAGATTACTATTTCCATTTTAAAAGAGACATTCTGTCAATAATAAACTTTT
BubalusB        GCTTAACATCAGATTACTATTTCCATTTTAAAAGAGACATTCTGTCAATAATAAACTTTT
BubalusC        GCTTAACATCAGATTACTATTTCCATTTTAAAAGAGACATTCTGTCAATAATAAACTTTT
Murrah          GCTTAACATCAGATTACTATTTCCATTTTAAAAGAGACATTCTGTCAATAATAAACTTTT
Indian          GCTTAACATCAGATTACTATTTCCATTTTAAAAGAGACATTCTGTCAATAATAAACTTTT
Syncerus        GCTTAACATCAGATTACTATTTCCATTTTAAAAGAGACATTCTGTCAATAATAAACTTTT
Ancient         GCTTAACATCAGATTACTATTTCCATTTTAAAAGAGACATTCTGTCAATAATAAACTTTT
Eland           GCCTAACATCAGATTACTATTTCCATTTTAGAAGAGACATTCTGTCAATAATAAACTTTT
                ** ****** ******************** *****************************

Hereford        AAAATAGAGCCACACTTTGTTTAAAAATGAGATTTCAGTAAAAGCAATTTTTAATAGATG
Holstein        AAAATAGAGCCACACTTTGTTTAAAAATGAGATTTCAGTAAAAGCAATTTTTAATAGATG
Tuli            AAAATAGAGCCACACTTTGTTTAAAAATGAGATTTCAGTAAAAGCAATTTTTAATAGATG
Yak             AAAATAGAGCCACACTTTGTTTAAAAATGAGATTTCAGTAAAAGCAATTTTTAATAGATG
Bison           AAAATAGAGCCACACTTTGTTTAAAAATGAGATTTCAGTAAAAGCAATTTTTAATAGATG
Gaur            AAAATAGAGCCACACTTTGTTTAAAAATGAGATTTCAGTAAAAGCAATTTTTAATAGATG
Mithan          AAAATAGAGCCACACTTTGTTTAAAAATGAGATTTCAGTAAAAGCAATTTTTAATAGATG
Banteng         AAAATAGAGCCACACTTTGTTTAAAAATGAGATTTCAGTAAAAGCAATTTTTAATAGATG
BubalusB        AAAATAGAGCCACACTTTGTTTAAAAATGAGATTTCAGTAAAAGCAATTTTTAATAGATG
BubalusC        AAAATAGAGCCACACTTTGTTTAAAAATGAGATTTCAGTAAAAGCAATTTTTAATAGATG
Murrah          AAAATAGAGCCACACTTTGTTTAAAAATGAGATTTCAGTAAAAGCAATTTTTAATAGATG
Indian          AAAATAGAGCCACACTTTGTTTAAAAATGAGATTTCAGTAAAAGCAATTTTTAATAGATG
Syncerus        AAAATAGAGCCACACTTTGTTTAAAAATGAGATTTCAGTAAAAGCAATTTTTAATAGATG
Ancient         AAAATAGAGCCACACTTTGTTTAAAAATGAGATTTCAGTAAAAGCAATTTTTAATAGATG
Eland           AAAATAGAGCCACACTTTGTTTAAAAATGAGATTTCAGTAAAAGTAACTTTTAATAGATG
                ******************************************** ** ************

Hereford        TTTAGCAGTAGTAAAGAAAGGGGAAATATTAAAAACCTTAGGGCAGTAATATGCCACCAC
Holstein        TTTAGCAGTAGTAAAGAAAGGGGAAATATTAAAAACCTTAGGGCAGTAATATGCCACCAC
Tuli            TTTAGCAGTAGTAAAGAAAGGGGAAATATTAAAAACCTTAGGGCAGTAATATGCCACCAC
Yak             TTTAGCAGTAGTAAAGAAAGGGGAAATATTAAAAACCTTAGGGCAGTAATATGCCACCAC
Bison           TTTAGCAGTAGTAAAGAAAGGGGAAATATTAAAAACCTTAGGGCAGTAATATGCCACCAC
Gaur            TTTAGCAGTAGTAAAGAAAGGGGAAATATTAAAAACCTTAGGGCAGTAATATGCCACCAC
Mithan          TTTAGCAGTAGTAAAGAAAGGGGAAATATTAAAAACCTTAGGGCAGTAATATGCCACCAC
Banteng         TTTAGCAGTAGTAAAGAAAGGGGAAATATTAAAAACCTTAGGGCAGTAATATGCCACCAC
BubalusB        TTCAGCAGTAGTAAAGAAAGGGGAAATATTAAAAACCTTAGGGCAGTAATATGCCACCAC
BubalusC        TTCAGCAGTAGTAAAGAAAGGGGAAATATTAAAAACCTTAGGGCAGTAATATGCCACCAC
Murrah          TTCAGCAGTAGTAAAGAAAGGGGAAATATTAAAAACCTTAGGGCAGTAATATGCCACCAC
Indian          TTCAGCAGTAGTAAAGAAAGGGGAAATATTAAAAACCTTAGGGCAGTAATATGCCACCAC
Syncerus        TTCAGCAGTAGTAAAGAAAGGGGAAATATTAAAAACCTTAGGGCAGTAATATGCCACCAC
Ancient         TTTAGCAGTAGTAAAGAAAGGGGAAATATTAAAAACCTTAGGGCAGTAATATGCCATCAC
Eland           TTTAGCAGTAGTAAAGAAGGGGGAAATATTAAAAACCTGAGGGCAGTAATATGCCATCAC
                ** *************** ******************* ***************** ***

Hereford        TGATTCTTTACACTGCTTTGTTTATTTATCTTACTTGTGTGTGTACTCAGCTGTGTCCAG
Holstein        TGATTCTTTACACTGCTTTGTTTATTTATCTTACTTGTGTGTGTACTCAGCTGTGTCCAG
Tuli            TGATTCTTTACACTGCTTTGTTTATTTATCTTACTTGTGTGTGTACTCAGCTGTGTCCAG
Yak             TGATTCTTTACACTGCTTTGTTTATTTATCTTACTTGTGTGTGTACTCAGCTATGTCCAG
Bison           TGATTCTTTACACTGCTTTGTTTATTTATCTTACTTGTGTGTGTACTCAGCTGTGTCCAG
Gaur            TGATTCTTTACACTGCTTTGTTTATTTATCTTACTTGTGTGTGTACTCAGCTGTGTCCAG
Mithan          TGATTCTTTACACTGCTTTGTTTATTTATCTTACTTGTGTGTGTACTCAGCTGTGTCCAG
Banteng         TGATTCTTTACACTGCTTTGTTTATTTATCTTACTTGTGTGTGTACTCAGCTGTGTCCAG
BubalusB        TGATTCTTTACACTGCTTTGTTTATTTATCTTACTTGTGTGTGTACTCAGCTGTGTCCAG
BubalusC        TGATTCTTTACACTGCTTTGTTTATTTATCTTACTTGTGTGTGTACTCAGCTGTGTCCAG
Murrah          TGATTCTTTACACTGCTTTGTTTATTTATCTTACTTGTGTGTGTACTCAGCTGTGTCCAG
Indian          TGATTCTTTACACTGCTTTGTTTATTTATCTTACTTGTGTGTGTACTCAGCTGTGTCCAG
Syncerus        TGATTCTTTACACTGCTTTGTTTATTTATCTTACTTGTGTGTGTACTCAGCTGTGTCCAG
Ancient         TGATTCTTTACACTGCTTTGTTTATTTATCTTACTTGTGTGTGTGCTCAGCTGTGTCCAG
Eland           TGATTCTTTACACTGCTTTGTTTATTTATCTTACTTGCATATGTGCTCCGCTGTGTCTAG
                *************************************  * *** *** *** **** **

Hereford        CTCTTTGCAACCCCGTGGACTGCAGCCTGCCAGGCTCCTCTGTCCATGGGACTCTCCAGG
Holstein        CTCTTTGCAACCCCGTGGACTGCAGCCTGCCAGGCTCCTCTGTCCATGGGACTCTCCAGG
Tuli            CTCTTTGCAACCCCGTGGACTGCAGCCTGCCAGGCTCCTCTGTCCATGGGACTCTCCAGG
Yak             CTCTTTGCAACCCCGTGGACTGCAGCCTGCCAGGCTCCTCTGTCCATGGGACTCTCCAGG
Bison           CTCTTTGCAACCCCGTGGACTGCAGCCTGCCAGGCTCCTCTGTCCATGGGACTCTCCAGG
Gaur            CTCTTTGCAACCCCGTGGACTGCAGCCTGCCAGGCTCCTCTGTCCATGGGACTCTCCAGG
Mithan          CTCTTTGCAACCCCGTGGACTGCAGCCTGCCAGGCTCCTCTGTCCATGGGACTCTCCAGG
Banteng         CTCTTTGCAACCCCGTGGACTGCAGCCTGCCAGGCTCCTCTGTCCATGGGACTCTCCAGG
BubalusB        CTCTTTGCAACCCCGTGGACTGCAGCCTGCCAGGCTCCTCTGTCCATGGGACTCTCCAGG
BubalusC        CTCTTTGCAACCCCGTGGACTGCAGCCTGCCAGGCTCCTCTGTCCATGGGACTCTCCAGG
Murrah          CTCTTTGCAACCCCGTGGACTGCAGCCTGCCAGGCTCCTCTGTCCATGGGACTCTCCAGG
Indian          CTCTTTGCAACCCCGTGGACTGCAGCCTGCCAGGCTCCTCTGTCCATGGGACTCTCCAGG
Syncerus        CTCTTTGCAACCCCGTGGACTGCAGCCTGCCAGGCTCCTCTGTCCATGGGACTCTCCAGG
Ancient         CTCTTTGCAACCCCGTGGACTGCAGCCTGCCAGGCTCCTCTGTCCATGGGACTCTCCAGG
Eland           CTCTTTGCAACCCCGTGGACTGCAGCCTGCCAGGCTCCTCTGTCCATGGGACTCTCCAGG
                ************************************************************

Hereford        CAAGAATACTGGAGTGGGTTGCCATTTCCTTCTCCAGGTTATCTTACTTATTCTGAGCTA
Holstein        CAAGAATACTGGAGTGGGTTGCCATTTCCTTCTCCAGGTTATCTTACTTATTCTGAGCTA
Tuli            CAAGAATACTGGAGTGGGTTGCCATTTCCTTCTCCAGGTTATCTTACTTATTCTGAGCTA
Yak             CAAGAATACTGGAGTGGGTTGCCATTTCCTTCTCCAGGTTATCTTACTTATTCTGAGCTA
Bison           CAAGAATACTGGAGTGGGTTGCCATTTCCTTCTCCAGGTTATCTTACTTATTCTGAGCTA
Gaur            CAAGAATACTGGAGTGGGTTGCCATTTCCTTCTCCAGGTTATCTTACTTATTCTGAGCTA
Mithan          CAAGAATACTGGAGTGGGTTGCCATTTCCTTCTCCAGGTTATCTTACTTATTCTGAGCTA
Banteng         CAAGAATACTGGAGTGGGTTGCCATTTCCTTCTCCAGGTTATCTTACTTATTCTGAGCTA
BubalusB        CAAGAATACTGGAGTGGGTTGCCATTTCCTTCTCCAGGTTATCTTACTTATTCTGAGCTA
BubalusC        CAAGAATACTGGAGTGGGTTGCCATTTCCTTCTCCAGGTTATCTTACTTATTCTGAGCTA
Murrah          CAAGAATACTGGAGTGGGTTGCCATTTCCTTCTCCAGGTTATCTTACTTATTCTGAGCTA
Indian          CAAGAATACTGGAGTGGGTTGCCATTTCCTTCTCCAGGTTATCTTACTTATTCTGAGCTA
Syncerus        CAAGAATACTGGAGTGGGTTGCCATTTCCTTCTCCAGGTTATCTTACTTATTCTGAGCTA
Ancient         CAAGAATACTGGAGTGGGTTGCCATTTCCTTCTCCAGGTTATCTTACTTATTCTGAGCTA
Eland           CAAGAATACTGGAGTGGGTTGCCATTTCCTTCTCCAGGTTATCTTACTTATTCTGAGCTA
                ************************************************************

Hereford        AAAACTAAACTCACTAAATAAATGAACATCTATATGAAACGACTTTTTAAATTCTCCTAA
Holstein        AAAACTAAACTCACTAAATAAATGAACATCTATATGAAACGACTTTTTAAATTCTCCTAA
Tuli            AAAACTAAACTCACTAAATAAATGAACATCTATATGAAATGACTTTTTAAATTCTCCTAA
Yak             AAAACTAAACTCACTAAATAAATGAACATCTATATGAAATGACTTTTTAAATTCTCCTAA
Bison           AAAACTAAACTCACTAAATAAATGAACATCTATATGAAACGACTTTTTAAATTCTCCTAA
Gaur            AAAACTAAACTCACTAAATAAATGAATATCTATATGAAATGACTTTTTAAATTCTCCTAA
Mithan          AAAACTAAACTCACTAAATAAATGAATATCTATATGAAATGACTTTTTAAATTCTCCTAA
Banteng         AAAACTAAACTCACTAAATAAATGAACATCTATATGAAACGACTTTTTAAATTCTCCTAA
BubalusB        AAAACTAAACTCACTAAATAAATGAACATCTATATGAAATGGCTTTTTAAATTCTCCTAA
BubalusC        AAAACTAAACTCACTAAATAAATGAACATCTATATGAAATGGCTTTTTAAATTCTCCTAA
Murrah          AAAACTAAACTCACTAAATAAATGAACATCTATATGAAATGGCTTTTTAAATTCTCCTAA
Indian          AAAACTAAACTCACTAAATAAATGAACATCTATATGAAATGGCTTTTTAAATTCTCCTAA
Syncerus        AAAACTAAATTCACTAAATAAATGAACATCTATATGAAATGGCTTTTTAAATTCTCCTAA
Ancient         AAAACTAAACTCACTAAATAAATGAACATCTATATGAAATGGCTTTTTAAATTCTCCTAA
Eland           AAAACTAAACTCACTAAATAAATGAACATCTATATGAAATGGCTTTTTAAATTCTCATAA
                ********* **************** ************ * ************** ***

Hereford        TTTTATCTTATGAAGATATGAAGTACTAATGTATCAAACTTTATTTCTGATATTTGAATG
Holstein        TTTTATCTTATGAAGATATGAAGTACTAATGTATCAAACTTTATTTCTGATATTTGAATG
Tuli            TTTTATCTTATGAAGATATGAAGTACTAATGTATCAAACTTTATTTCTGATATTTGAATG
Yak             TTTTATCTTATGAAGATATGAAGTACTAATGTATCAAACTTTATTTCTGATATTTGAATG
Bison           TTTTATCTTATGAAGATATGAAGTACTAATGTATCAAACTTTATTTCTGATATTTGAATG
Gaur            TTTTATCTTATGAAGATATGAAGTACTAATGTATCAAACTTTATTTCTGATATTTGAATG
Mithan          TTTTATCTTATGAAGATATGAAGTACTAATGTATCAAACTTTATTTCTGATATTTGAATG
Banteng         TTTTATCTTAGGAAGATATGAAGTACTAATGTATCAAACTTTATTTCTGATATTTGAATG
BubalusB        TTTTATCTTATGAAGATATGAAGTACTAATGTATCAAACTTTATTTCTGATATTTGAATG
BubalusC        TTTTATCTTATGAAGATATGAAGTACTAATGTATCAAATTTTATTTCTGATATTTGAATG
Murrah          TTTCATCTTATGAAGATATGAAGTACTAATGTATCAAACTTTATTTCTGATATTTGAATG
Indian          TTTTATCTTATGAAGATATGAAGTACTAATGTATCAAACTTTATTTCTGATATTTGAATG
Syncerus        TTTTATCTTATGAAGATATGAAGTACTAATGTATCAAACTTTATTTCTGATATTTGAATG
Ancient         TTTTATCTTATGAAGATATGAAGTACTAATGTATCAAACTTTATTTCTGATATTTGAATG
Eland           TTTTATCTTATGAAGATATGAAGTACTAATGTAGCAAACTTTATTTCTGATATTTGAATG
                *** ****** ********************** **** *********************

Hereford        GTCCTTGAAAAAGAAACCTAATGCAGTAGTAATTCATAATAGTGGTGAAGTCTTGCCCCA
Holstein        GTCCTTGAAAAAGAAACCTAATGCAGTAGTAATTCATAATAGTGGTGAAGTCTTGCCCCA
Tuli            GTCCTTGAAAAAGAAACCTAATGCAGTAGTAATTCATAATAGTGGTGAAGTCTTGCCCCA
Yak             GTCCTTGAAAAGGAAACCTAATGCAGTAGTAATTCATAATAGTGGTGAAGTCTTGCCCCA
Bison           GTCCTTGAAAAGGAAACCTAATGCAGTAGTAATTCATAATAGTGGTGAAGTCTTGCCCCA
Gaur            GTCCTTGAAAAGGAAACCTAATGCAGTAGTAATTCATAATAGTGGTGAAGTCTTGCCCCA
Mithan          GTCCTTGAAAAGGAAACCTAATGCAGTAGTAATTCATAATAGTGGTGAAGTCTTGCCCCA
Banteng         GTCCTTGAAAAGGAAACCTAATGCAGTAGTAATTCATAATAGTGGTGAAGTCTTGCCCCA
BubalusB        GTCCTTGAAAAGGAAACCTAATGCAGTAGTAATTCATAATAGTGGTGAAGTCTTGCCCCA
BubalusC        GTCCTTGAAAAGGAAACCTAATGCAGTAGTAATTCATAATAGTGGTGAAGTCTTGCCCCA
Murrah          GTCCTTGAAAAGGAAACCTAATGCAGTAGTAATTCATAATAGTGGTGAAGTCTTGCCCCA
Indian          GTCCTTGAAAAGGAAACCTAATGCAGTAGTAATTCATAATAGTGGTGAAGTCTTGCCCCA
Syncerus        GTCCTTGAAAAGGAAACCTAATGCAGTAGTAATTCATAATAGTGGTGAAGTCTTGCCCCA
Ancient         GTCCTTGAAAAGGAAACCTAATGCAGTAGTAATTCATAATAGTGGTGAAGTCTTGCCCCA
Eland           GTCCTTAAAAAGAAAACCTAATGCAGTAGTAATTCATAATAGTGGTAAAGTCTTGCCCCA
                ****** ****  ********************************* *************

Hereford        GATCTTTGAAAGTGAACAGTCTGAACCTCCAGCCTGGCCTCTGAACTCTTACTGTATGAG
Holstein        GATCTTTGAAAGTGAACAGTCTGAACCTCCAGCCTGGCCTCTGAACTCTTACTGTATGAG
Tuli            GATCTTTGAAAGTGAACAGTCTGAACCTCCAGCCTGGCCTCTGAACTCTTACTGTATGAG
Yak             GATCTTTGAAAGTGAACAGTCTGAACCTCCAGCCTGGCCTCTGAACTCTTACTGTATGAG
Bison           GATCTTTGAAAGTGAACAGTCTGAACCTCCAGCCTGGCCTCTGAACTCTTACTGTATGAG
Gaur            GATCTTTGAAAGTGAACAGTCTGAACCTCCAGCCTGGCCTCTGAACTCTTACTGTATGAG
Mithan          GATCTTTGAAAGTGAACAGTCTGAACCTCCAGCCTGGCCTCTGAACTCTTACTGTATGAG
Banteng         GATCTTTGAAAGTGAACAGTCTGAACCTCCAGCCTGGCCTCTGAACTCTTACTGTATGAG
BubalusB        GATCTTTGAAAGTGAACAGTCTGAACCTCCAGCCTGGCCTCTGAACTCTTACTGTATGAG
BubalusC        GATCTTTGAAAGTGAACAGTCTGAACCTCCAGCCTGGCCTCTGAACTCTTACTGTATGAG
Murrah          GATCTTTGAAAGTGAACAGTCTGAACCTCCAGCCTGGCCTCTGAACTCTTACTGTATGAG
Indian          GATCTTTGAAAGTGAACAGTCTGAACCTCCAGCCTGGCCTCTGAACTCTTACTGTATGAG
Syncerus        GATCTTTGAAAGTGAACAGTCTGAACCTCCAGCCTGGCCTCTGAACTCTTACTGTATGAG
Ancient         GATCTTTGAAAGTGAACAGTCTGAACCTCCAGCCTGGCCTCTGAACTCTTACTGTATGAG
Eland           GATCTTTGAAAGTGAACAGTCTGAACCTCCAGCCTGACATCTGAATTCTTACTGTATGAG
                ************************************ * ****** **************

Hereford        TTTAAATAGGGTATGGTAGCGTAAGCTGAGGTGAGGGGAGCTTCAGAGGTCTCACTTTGA
Holstein        TTTAAATAGGGTATGGTAGCGTAAGCTGAGGTGAGGGGAGCTTCAGAGGTCTCACTTTGA
Tuli            TTTAAATAGGGTATGGTAGCGTAAGCTGAGGTGAGGGGAGCTTCAGAGGTCTCACTTTGA
Yak             TTTAAATAGGGTATGGTAGCGTAAGCTGAGGTGAGGGGAGCTTCAGAGGTCTCACTTTGA
Bison           TTTAAATAGGGTATGGTAGCGTAAGCTGAGGTGAGGGGAGCTTCAGAGGTCTCACTTTGA
Gaur            TTTAAATAGGGTATGGTAGCGTAAGCTGAGGTGAGGGGAGCTTCAGAGGTCTCACTTTGA
Mithan          TTTAAATAGGGTATGGTAGCGTAAGCTGAGGTGAGGGGAGCTTCAGAGGTCTCACTTTGA
Banteng         TTTAAATAGGGTATGGTAGCGTAAGCTGAGGTGAGGGGAGCTTCAGAGGTCTCACTTTGA
BubalusB        TTTAAATAGGGTATGGTAGCATAAGCTAATGTGAGGGGAGCTTCAGAGGTCTCACTTTGA
BubalusC        TTTAAATAGGGTATGGTAGCATAAGCTAATGTGAGGGGAGCTTCAGAGGTCTCACTTTGA
Murrah          TTTAAATAGGGTATGGTAGCATAAGCTAATGTGAGGGGAGCTTCAGAGGTCTCACTTTGA
Indian          TTTAAATAGGGTATGGTAGCATAAGCTAATGTGAGGGGAGCTTCAGAGGTCTCACTTTGA
Syncerus        TTTAAATAGAGTATGGTAGCATAAGCTGATGTGAGGGGAGCTTCAGAGGTCTCACTTTGA
Ancient         TTTAAATAGGGTATGGTAGCATAAGCTGATGTGAGGGGAGCTTCAGAGGTCTCACTTTGA
Eland           TTTAAATAGGGTATGGTAGCATAAGCTGATGTGAGGGGAGCTTCAGAGGTCTCACTTTAA
                ********* ********** ****** * **************************** *

Hereford        AGACTGGAGAGGTTATTTTTCCTGCAAAGCTGTGTGAAGTTGAGTAAGAAAGTGGAATAG
Holstein        AGACTGGAGAGGTTATTTTTCCTGCAAAGCTGTGTGAAGTTGAGTAAGAAAGTGGAATAG
Tuli            AGACTGGAGAGGTTATTTTTCCTGCAAAGCTGTGTGAAGTTGAGTAAGAAAGTGGAATAG
Yak             AGACTGGAGAGGTTATTTGTCCTGCAAAGCTGTGTTAAGTCGAGTAAGAAAGTGGAATAG
Bison           AGACTGGAGAGGTTATTTGTCCTGCAAAGCTGTGTTAAGTCGAGTAAGAAAGTGGAATAG
Gaur            AGACTGGAGAGGTTATTTGTCCTGCAAAGCTGTGTTAAGTCGAGTAAGAAAGTAGAATAG
Mithan          AGACTGGAGAGGTTATTTGTCCTGCAAAGCTGTGTTAAGTCGAGTAAGAAAGTAGAATAG
Banteng         AGACTGGAGAGGTTATTTGTCCTGCAAAGCTGTGTTAAGTCGAGTAAGAAAGTGGAATAG
BubalusB        AGACTGGAGAGGTTATTTGTCCTGCAAAGATGTGTTAAGTCGAGTAAGAAAGTGGAATAG
BubalusC        AGACTGGAGAGGTTATTTGTCCTGCAAAGATGTGTTAAGTCGAGTAAGAAAGTGGAATAG
Murrah          AGACTGGAGAGGTTATTTGTCCTGCAAAGATGTGTTAAGTCGAGTAAGAAAGTGGAATAG
Indian          AGACTGGAGAGGTTATTTGTCCTGCAAAGATGTGTTAAGTCGAGTAAGAAAGTGGAATAG
Syncerus        AGACTGGAGAGGTTATTTGTCCTGCAAAGCTGTGCTAAGTCGAGTAAGAAAGTGGAATAG
Ancient         AGACTGGAGAGGTTATTTGTCCTGCAAAGCTGTGTTAAGTCGAGTAAGAAAGTGGAATAG
Eland           AGACTGGAGAGGTTATTTGTCCTGCAAAGCTGTGTTAAGTCGAGTAAGAAAGTGGAAAAA
                ****************** ********** ****  **** ************ *** * 

Hereford        CTGTAAACCATTGTACTCTTTCATCCTTAAAAGCAGGGAAGGCAGAGTCATGAACCAAGC
Holstein        CTGTAAACCATTGTACTCTTTCATCCTTAAAAGCAGGGAAGGCAGAGTCATGAACCAAGC
Tuli            CTGTAAACCATTGTACTCTTTCATCCTTAAAAGCAGGGAAGGCAGAGTCATGAACCAAGC
Yak             CTGTAAACCATTGTACTCTTTCATCCTTAAAAACAGGGAAGGCAGAGTCATGAACCAAGC
Bison           CTGTAAACCATTGTACTCTTTCATCCTTAAAAACAGGGAAGGCAGAGTCATGAACCAAGC
Gaur            CTGTAAACCATTGTACTCTTTCATCCTTAAAAACAGGGAAGGCAGAGTCATGAACCAAGC
Mithan          CTGTAAACCATTGTACTCTTTCATCCTTAAAAACAGGGAAGGCAGAGTCATGAACCAAGC
Banteng         CTGTAAACCATTGTACTCTTTCATCCTTAAAAACAGGGAAGGCAGAGTCATGAACCAAGC
BubalusB        CTGTAAACCATTGTGCTCCTTCATCCTTAAAAACAGGGAAGGCAGAGTCATGAACCAAGC
BubalusC        CTGTAAACCATTGTGCTCCTTCATCCTTAAAAACAGGGAAGGCAGAGTCATGAACCAAGC
Murrah          CTGTAAACCATTGTGCTCCTTCATCCTTAAAAACAGGGAAGGCAGAGTCATGAACCAAGC
Indian          CTGTAAACCATTGTGCTCCTTCATCCTTAAAAACAGGGAAGGCAGAGTCATGAACCAAGC
Syncerus        CTGTAAACCATTGTGCTCCTTCATCCTTAAAAACAGGCAAGGCAGAGTCATGAACCAAGC
Ancient         CTGTAAACCATTGTGCTCCTTCATCCTTAAAAACAGGGAAGGCAGAGTCATGAACCAAGC
Eland           CTGTAAACCTTTGTGCTCCTTCATCCTTAAAAACAGGGAAGGCAGAGTCATGAACCAAGC
                ********* **** *** ************* **** **********************

Hereford        AGCTACTTAGTGGGTGTTCGAAAATGTGATGGTATGGAATCTGGGAAAACTGGAGCAGGC
Holstein        AGCTACTTAGTGGGTGTTCGAAAATGTGATGGTATGGAATCTGGGAAAACTGGAGCAGGC
Tuli            AGCTACTTAGTGGGTGTTCGAAAATGTGATGGTATGGAATCTGGGAAAACTGGAGCAGGC
Yak             AGCTACTTAGTGGGTGTACGAAAATGTGATGGTATGGAATCTGGGAAAACTGGAGCAGGC
Bison           AGCTACTTAGTGGGTGTACGAAAATGTGATGGTATGGAATCTGGGAAAACTGGAGCAGGC
Gaur            AGCTACTTAGTGGGTGTACGAAAATGTGATGGTATGGAATCTGGGAAAACTGGAGCAGGC
Mithan          AGCTACTTAGTGGGTGTACGAAAATGTGATGGTATGGAATCTGGGAAAACTGGAGCAGGC
Banteng         AGCTACTTAGTGGGTGTATGAAAATGTGATGGTATGGAATCTGGGAAAACTGGAGCAGGC
BubalusB        AGCTACTTAGTGGGTGTACGAAAATGTGATGGTATGGAATCTGGGAAAACTGGAGCAGGC
BubalusC        AGCTACTTAGTGGGTGTACGAAAATGTGATGGTATGGAATCTGGGAAAACTGGAGCAGGC
Murrah          AGCTACTTAGTGGGTGTATGAAAATGTGATGGTATGGAATCTGGGAAAACTGGAGCAGGC
Indian          AGCTACTTAGTGGGTGTATGAAAATGTGATGGTATGGAATCTGGGAAAACTGGAGCAGGC
Syncerus        AGCTACTTAGTGAGTGTATGAAAATGTGATGGTATGGAATCTGGGAAAACTGGAGCAGGC
Ancient         AGCTACTTAGTGGGTGTACGAAAATGTGATGGTATGGAATCTGGGAAAACTGGAGCAGGC
Eland           AGCTACTTAGTGGGTGTACGAAAATGTGATGGTATGGAATCTGGGAAAACTGGAGCAGGC
                ************ ****  *****************************************

Hereford        CTGTCCTGTCTGTTAGGGGCTATAGTTGTTGCTGTGCTGGAAATGTGGACCCACGGCTCT
Holstein        CTGTCCTGTCTGTTAGGGGCTATAGTTGTTGCTGTGCTGGAAATGTGGACCCACGGCTCT
Tuli            CTGTCCTGTCTGTTAGGGGCTATAGTTGTTGCTGTGCTGGAAATGTGGACCCACGGCTCT
Yak             CTGTCCTGTCTGTTAGGGGCTATAGTTGTTGCTGTGCTGGAAATGTGGACCCACGGCTCT
Bison           CTGTCCTGTCCGTTAGGGGCTATAGTTGTTGCTGTGCTGGAAATGTGGACCCACGGCTCT
Gaur            CTGTCCTGTCTGTTAGGGGCTATAGTTGTTGCTGTGCTGGAAATGTGGACCCATGGCTCT
Mithan          CTGTCCTGTCTGTTAGGGGCTATAGTTGTTGCTGTGCTGGAAATGTGGACCCATGGCTCT
Banteng         CTGTCCTGTCTGTTAGGGGCTATAGTTGTTGCTGTGCTGGAAATGTGGACCCACGGCTCT
BubalusB        CTGTCCTGTCTGTTAGGGGCTATAGTTGTTGCTGTGCGGGAAATGTGGACCCACGTCTCT
BubalusC        CTGTCCTGTCTGTTAGGGGCTATAGTTGTTGCTGTGCGGGAAATGTGGACCCACGTCTCT
Murrah          CTGTCCTGTCTGTTAGGGGCTATAGTTGTTGCTGTGCTGGAAATGTGGACCCACGTCTCT
Indian          CTGTCCTGTCTGTTAGGGGCTATAGTTGTTGCTGTGCTGGAAATGTGGACCCACGTCTCT
Syncerus        CTGTCCTGTCTGTTAGGGGCTATAGTTGTTGCTGTGCTGGAAATGTGGACCCACGTCTCT
Ancient         CTGTCCTGTCTGTTAGGGGCTATAGTTGTTGCTGTGCTGGAAATGTGGACCCACGGCTCT
Eland           CTGTCCTGTCTGTTAGGGGCTATACTTGTTGCTGTGCTGGAAATGTGGACCCACGGCTCT
                ********** ************* ************ *************** * ****

Hereford        TGGAGATTCTGTACTCTTCTGTAAAGTGTCTTGTTTATAACCACTTAAGATTAAAGAAAC
Holstein        TGGAGATTCTGTACTCTTCTGTAAAGTGTCTTGTTTATAACCACTTAAGATTAAAGAAAC
Tuli            TGGAGATTCTGTACTCTTCTGTAAAGTGTCTTGTTTATAACCACTTAAGATTAAAGAAAC
Yak             TGGAGATTCTGTACTCTTCTGTAAAGTGTCTTGTTTATAACCACTTAAGATTAAAGAAAC
Bison           TGGAGATTCTGTACTCTTCTGTAAAGTGTCTTGTTTATAACCACTTAAGATTAAAGAAAC
Gaur            TGGAGATTCTGTACTCTTCTGTAAAGTGTCTTGTTTATAACCACTTAAGATTAAAGAAAC
Mithan          TGGAGATTCTGTACTCTTCTGTAAAGTGTCTTGTTTATAACCACTTAAGATTAAAGAAAC
Banteng         TGGAGATTCTGTACTCTTCTGTAAAGTGTCTTGTTTATAACCACTTAAGATTAAAGAAAC
BubalusB        TGGAGATTCTGTACTCTTCTGTAAAGTGTCTTGTTTATAACCACTTCAGATTAAAGAAAC
BubalusC        TGGAGATTCTGTACTCTTCTGTAAAGTGTCTTGTTTATAACCACTTCAGATTAAAGAAAC
Murrah          TGGAGATTCTGTACTCTTCTGTAAAGTGTCTTGTTTATAACCACTTCAGATTAAAGAAAC
Indian          TGGAGATTCTGTACTCTTCTGTAAAGTGTCTTGTTTATAACCACTTCAGATTAAAGAAAC
Syncerus        TGGAGATTCTGTACTCTTCTGTAAAGTGTCTTGTTTATAACCACTTCAGATTAAAGACAC
Ancient         TGGAGATTCTGTACTCTTCTGTAAAGTGTCTTGTTTATAACCACTTCAGATTAAAGAAAC
Eland           TGGAGATTCTGTAGTCTTCTGTAAAGTGTCTTGTTTATAACCACTTCAGATTAAAGAAAC
                ************* ******************************** ********** **

Hereford        AAAACACCTCAGTGTGGGCTACACAGCCTGGTTCACCAGTGTGCTACTTCTGCTTGTAAA
Holstein        AAAACACCTCAGTGTGGGCTACACAGCCTGGTTCACCAGTGTGCTACTTCTGCTTGTAAA
Tuli            AAAACACCTCAGTGTGGGCTACACAGCCTGGTTCACCAGTGTGCTACTTCTGCTTGTAAA
Yak             AAAACACCTCAGTGTGGGCTACACAGCCTGGTTCACCAGTGTGCTACTTCTGCTTGTAAA
Bison           AAAACACCTCAGTGTGGGCTACACAGCCTGGTTCACCAGTGTGCTACTTCTGCTTGTAAA
Gaur            AAAACACCTCAGTGTGGGCTACACAGCCTGGTTCACCAGTGTGCTGCTTCTGCTTGTAAA
Mithan          AAAACACCTCAGTGTGGGCTACACAGCCTGGTTCACCAGTGTGCTGCTTCTGCTTGTAAA
Banteng         AAAACACCTCAGTGTGGGCTACACAGCCTGGTTCACCACTGTGCTACTTCTGCTTGTAAA
BubalusB        AAAACACCTCAGTGTGGGCTACACAGCCTGGTTCACCAGTGTGCTACTTCTGCTTATAAA
BubalusC        AAAACACCTCAGTGTGGGCTACACAGCCTGGTTCACCAGTGTGCTACTTCTGCTTATAAA
Murrah          AAAACACCTCAGTGTGGGCTACACAGCCTGGTTCACCAGTGTGCTACTTCTGCTTATAAA
Indian          AAAACACCTCAGTGTGGGCTACACAGCCTGGTTCACCAGTGTGCTACTTCTGCTTATAAA
Syncerus        AAAACACCTCAGTGTGGGCTACACAGCCTGGTTCACCAGTGTGCTACTTCTGCTTATAAA
Ancient         AAAACACCTCAGTGTGGGCTACACAGCCTGGTTCACCAGTGTGCTACTTCTGCTTGTAAA
Eland           AAAACACCTCAGTGTGGGCTACACAGCCTGGTTCACCCGTGTGCTACTTCTGTTTGTAAA
                *************************************  ****** ****** ** ****

Hereford        GGTTCTCTGGGGATATCTAAGCTTTGGGATAAATCTTTGTAATTAAAAAAAAATGATGGA
Holstein        GGTTCTCTGGGGATATCTAAGCTTTGGGATAAATCTTTGTAATTAAAAAAAAATGATGGA
Tuli            GGTTCTCTGGGGATATCTAAGCTTTGGGATAAATCTTTGTAATTAAAAAAAAATGATGGA
Yak             GGTTCTCTGGGGATATCTAAGCTTTGGGATAAATCTTTGTAATTAAAAAAAAATGATGGA
Bison           GGTTCTCTGGGGATATCTAAGCTTTGGGATAAATCTTTGTAATTAAAAAAAAATGATGGA
Gaur            GGTTCTCTGGGGATATCTAAGCTTTGGGATAAATCTTTGTAATTAAAAAAAAATGATGGA
Mithan          GGTTCTCTGGGGATATCTAAGCTTTGGGATAAATCTTTGTAATTAAAAAAAAATGATGGA
Banteng         GGTTCTCTGGGGATATCTAAGCTTTGGGATAAATCTTTGTAATTAAAAAAAAATGATGGA
BubalusB        GGTTCTCTGGGGATATCTAAGCTTTGGGATAAATCTTTGTAATTTAAAAAAAATGATGGA
BubalusC        GGTTCTCTGGGGATATCTAAGCTTTGGGATAAATCTTTGTAATTTAAAAAAAATGATGGA
Murrah          GGTTCTCTGGGGATATCTAAGCTTTGGGATAAATCTTTGTAATTTAAAAAAAATGATGGA
Indian          GGTTCTCTGGGGATATCTAAGCTTTGGGATAAATCTTTGTAATTTAAAAAAAATGATGGA
Syncerus        GGTTCTCTGGGGATATCTAAGCTTTGGGATAAATCTTTGTAATTAAAAAAAAATGATGGA
Ancient         GGTTCTCTGGGGATATCTAAGCTTTGGGATAAATCTTTGTAATTAAAAAAAAATGATGGA
Eland           GGTTCTCTGGGGATATCTAAGCTTTGGGATAAATCTTCGTAATTAAAAAAAAATGACAGA
                ************************************* ****** ***********  **

Hereford        AACAGCAGAGCAGAGTGGAGAAAGGGCCAAACCGGAAAACAGAAACTGTGAGAAGAGAAC
Holstein        AACAGCAGAGCAGAGTGGAGAAAGGGCCAAACCGGAAAACAGAAACTGTGAGAAGAGAAC
Tuli            AACAGCAGAGCAGAGTGGAGAAAGGGCCAAACCGGAAAACAGAAACTGTGAGAAGAGAAC
Yak             AACAGCAGAGCAGAGTGGAGAAAGGGCCAAACCGGAAAACAGAAACTGTGAGAAGAGAAC
Bison           AACAGCAGAGCAGAGTGGAGAAAGGGCCAAACCGGAAAACAGAAACTGTGAGAAGAGAAC
Gaur            AACAGCAGAGCAGAGTGGAGAAAGGGCCAAACCGGAAAACAGAAACTGTGAGAAGAGAAC
Mithan          AACAGCAGAGCAGAGTGGAGAAAGGGCCAAACCGGAAAACAGAAACTGTGAGAAGAGAAC
Banteng         AACAGCAGAGCAGAGTGGAGAAAGGGCCAAACCGGAAAACAGAAACTGTGAGAAGAGAAC
BubalusB        AACAGCAGAGCAGAGTGGAGAAAGGGCCAACCCGGAAAACAGAAGCTGTGAGAAGAGAAC
BubalusC        AACAGCAGAGCAGAGTGGAGAAAGGGCCAACCCGGAAAACAGAAGCTGTGAGAAGAGAAC
Murrah          AACAGCAGAGCAGAGTGGAGAAAGGGCCAACCCGGAAAACAGAAGCTGTGAGAAGAGAAC
Indian          AACAGCAGAGCAGAGTGGAGAAAGGGCCAACCCGGAAAACAGAAGCTGTGAGAAGAGAAC
Syncerus        AACAGCAGAGCAGAGTGGAGAAAGGGCCAACCCGGAAAACAGAAGCTGTGAGAAGAGAAC
Ancient         GACAGCAGAGCAGAGTGGAGAAAGGGCCAACCCGGAAAACAGAAGCTGTGAGAAGAGAAC
Eland           GACAGCAGAGCAGAGTGGAAAAAGGGCCAACCCGGAAAACAGAAGCTGTGAGAAGAGAAC
                 ****************** ********** ************* ***************

Hereford        GTTCTGATACGTGTACATCAGTGGTGGGCGTGGTGGCCTTGTGTGTCCCCAGAGGAGCTT
Holstein        GTTCTGATACGTGTACATCAGTGGTGGGCGTGGTGGCCTTGTGTGTCCCCAGAGGAGCTT
Tuli            GTTCTGATATGTGTACATCAGTGGTGGGCGTGGTGGCCTTGTGTGTCCCCAGAGGAGCTT
Yak             GTTCTGATACGTGTACATCAGTGGTGGGCGTGGTGGCCTTGTGTGTCCCCAGAGGAGCTT
Bison           GTTCTGATACGTGTACATCAGTGGTGGGCGTGGTGGCCTTGTGTGTCCCCAGAGGAGCTT
Gaur            GTTCTGATACGTGTACATCAGTGGTGGGCGTGGTGGCCTTGTGTGTCCCCAGAGGAGCTT
Mithan          GTTCTGATACGTGTACATCAGTGGTGGGCGTGGTGGCCTTGTGTGTCCCCAGAGGAGCTT
Banteng         GTTCTGATACGTGTACATCAGTGGTGGGCGTGGTGGCCTTGTGTGTCCCCAGAGGAGCTT
BubalusB        ATTCTGATACGTGTACATCAGTGGTGGGCGTGGTGGCCTTGTGTGTCCCCAGAGGAGTTT
BubalusC        ATTCTGATACGTGTACATCAGTGGTGGGCGTGGTGGCCTTGTGTGTCCCCAGAGGAGTTT
Murrah          ATTCTGATACGTGTACATCAGTGGTGGGCGTGGTGGCCTTGTGTGTCCCCAGAGGAGTTT
Indian          ATTCTGATACGTGTACATCAGTGGTGGGCGTGGTGGCCTTGTGTGTCCCCAGAGGAGTTT
Syncerus        ATTCTGATACGTGTACATCAGTGGTGGGCGTGGTGGCCTTGTGTGTCCCCAGAGGAGCTT
Ancient         ATTCTGATACATGTACATCAGTGGTGGGCGTGGTGGCCTTGTGTGTCCCCAGAGGAGCTT
Eland           ATTCTGATACATGTACATCAGTGGTGGGCGTGGTGGCCTTGTGTGTCCCCAGAGGAGCTT
                 ********  ********************************************** **

Hereford        GAATGGGGGTGACAAGCATGTTCTCCAAACTAATGGTAGGAAAATATGATTGGTTTCTGA
Holstein        GAATGGGGGTGACAAGCATGTTCTCCAAACTAATGGTAGGAAAATATGATTGGTTTCTGA
Tuli            GAATGGGGGTGACAAGCATGTTCTCCCAACTAATGGTAGGAAAATATGATTGGTTTCTGA
Yak             GAATGGGGGTGACAAGCATGTTCTCCAAACTAATGGTAGGAAAATATGATTGGTTTCTGA
Bison           GAATGGGGGTGACAAGCATGTTCTCCAAACTAATGGTAGGAAAATATGATTGGTTTCTGA
Gaur            GAATGGGGGTGACAAGCATGTTCTCCAAACTAATGGTAGGAAAATATGATTGGTTTCTGA
Mithan          GAATGGGGGTGACAAGCATGTTCTCCAAACTAATGGTAGGAAAATATGATTGGTTTCTGA
Banteng         GAATGGGGGTGACAAGCATGTTCTCCAAACTAATGGTAGGAAAATATGATTGGTTTCTGA
BubalusB        GAATGGGGATGACAAGCATGTTCTCCCAACTAATGGTAGGAAAATATGATTGGTTTCTGA
BubalusC        GAATGGGGATGACAAGCATGTTCTCCCAACTAATGGTAGGAAAATATGATTGGTTTCTGA
Murrah          GAATGGGGATGACAAGCATGTTCTCCCAACTAATGGTAGGAAAATATGATTGGTTTCTGA
Indian          GAATGGGGATGACAAGCATGTTCTCCCAACTAATGGTAGGAAAATATGATTGGTTTCTGA
Syncerus        GAATGGGGATGACAAGCATGTTCTCCCAACTAATGGTAGGAAAATATGATTGGTTTCTGA
Ancient         GAATGGGGGTGACAAGCATGTTCTCCCAACTAATGGTAGGAAAATATGATTGGTTTCTGA
Eland           GAATGGGGGTGACAAACATGTTCTCCCAACTAATGGTAGGAAAATATGATTGGTTTCTGA
                ******** ****** ********** *********************************

Hereford        GCAGGAAATGTAACCTAAGCCCTTGTAACAAAAACAGAACAAACAAGTTAAAGTATTCTC
Holstein        GCAGGAAATGTAACCTAAGCCCTTGTAACAAAAACAGAACAAACAAGTTAAAGTATTCTC
Tuli            GCAGGAAATGTAACCTAAGCCCTTGTAACAAAAACAGAACAAACAAGTTAAAGTATTCTC
Yak             GCAGGAAATGTAACCTAAGTCCTTGTAACAAAAACAGAACAAACAAGTTAAAGTATTCTC
Bison           GCAGGAAATGTAACCTAAGCCCTTGTAACAAAAACAGAACAAACAAGTTAAAGTATTCTC
Gaur            GCAGGAAATGTAACCTAAGCCCTTGTAACAAAAACAGAACAAACAAGTTAAAGTATTCTC
Mithan          GCAGGAAATGTAACCTAAGCCCTTGTAACAAAAACAGAACAAACAAGTTAAAGTATTCTC
Banteng         GCAGGAAATGTAACCTAAGCCCTTGTAACAAAAACAGAACAAACAAGTTAAAGTATTCTC
BubalusB        GCAGGAAATGTAACCTAAGCCCTTGTAACAAAAACAGAACAAACAGGTTAAAGTATTCTC
BubalusC        GCAGGAAATGTAACCTAAGCCCTTGTAACAAAAACAGAACAAACAGGTTAAAGTATTCTC
Murrah          GCAGGAAATGTAACCTAAGCCCTTGTAACAAAAACAGAACAAACAAGTTAAAGTATTCTC
Indian          GCAGGAAATGTAACCTAAGCCCTTGTAACAAAAACAGAACAAACAAGTTAAAGTATTCTC
Syncerus        GCAGGAAATGTAACCTAAGCCCTTGTAACAAAAACAGAACAAACAAGTTAAAGTATTCTC
Ancient         GCAGGAAATGTAACCTAAGCCCTTGTAACAAAAACAGAATAAACAAGTTTAAGTATTCTC
Eland           GCAGGAAATGTAACCTAAGTCCTTGTAACAAAAACAAAATAAACAAGTTTAAGTATTCTC
                ******************* **************** ** ***** *** **********

Hereford        TCCCCATCTCAGTCCCAGAACCAGTTACCACTCTCACTCACCTGAAATAGCAGCTTCAGA
Holstein        TCCCCATCTCAGTCCCAGAACCAGTTACCACTCTCACTCACCTGAAATAGCAGCTTCAGA
Tuli            TCTCCATCTCAGTCCCAGAACCAGTTACCACTCTCACTCACCTGAAATAGCAGCTTCAGA
Yak             TCCCCATCTCAGTCCCAGAACCAGTTACCACTCTCACTCACCTGAAATAGCAGCTTCAGA
Bison           TCCCCATCTCAGTCCCAGAACCAGTTACCACTCTCACTCACCTGAAATAGCAGCTTCAGA
Gaur            TCCCCATCTCAGTCCCAGAACCAGTTACCACTCTCACTCACCTGAAATAGCAGCTTCAGA
Mithan          TCCCCATCTCAGTCCCAGAACCAGTTACCACTCTCACTCACCTGAAATAGCAGCTTCAGA
Banteng         TCCCCATCTCAGTCCCAGAACCAGTTACCACTCTCACTCACCTGAAATAGCAGCTTCAGA
BubalusB        TCCCCATCTCAGTCCCAGAACCAGTTAACACTCTCACTCACCTGAAATAGCAGCTTCAGA
BubalusC        TCCCCATCTCAGTCCCAGAACCAGCTAACATTCTCACTCACCTGAAATAGCAGCTTCAGA
Murrah          TCCCCATCTCAGTCCCAGAACCAGTTAACACTCTCACTCACCTGAAATAGCAGCTTCAGA
Indian          TCCCCATCTCAGTCCCAGAACCAGTTAACACTCTCACTCACCTGAAATAGCAGCTTCAGA
Syncerus        TCCCCATCTCAGTCCCAGAACCAGTTAACACTCTCACTCACCTGAAATAGCAGCTTCAGA
Ancient         TCCCCATCTCAGTCCCAGAACCAGTTAACACTCTCACTCACCTGAAATAGCAGCTTCAGA
Eland           ACCCCATCTTAGTCCCAGAACCAGTTAACACTCTCACTCACCTGAAATAGCAGCTTCAGA
                 * ****** ************** ** ** *****************************

Hereford        AAGCACTTTCAGTACCTCATTCTCCATTTCACAGCTGTTACACAGCTCCTCCCAAGTCCC
Holstein        AAGCACTTTCAGTACCTCATTCTCCATTTCACAGCTGTTACACAGCTCCTCCCAAGTCCC
Tuli            AAGCACTTTCAGTACCTCATTCTCCATTTCACAGCTGTTACACAGCTCCTCCCAAGTTCC
Yak             AAGCACTTTCAGTACCTCATTCTCCATTTCACAGCTGTTACACAGCTCCTCCCAAGTCCC
Bison           AAGCACTTTCAGTACCTCATTCTCCATTTCACAGCTGTTACACAGCTCCTCCCAAGTCCC
Gaur            AAGCACTTTCAGTACCTCATTCTCCATTTCACAGCTGTTACACAGCTCCTCCCAAGTCCC
Mithan          AAGCACTTTCAGTACCTCATTCTCCATTTCACAGCTGTTACACAGCTCCTCCCAAGTCCC
Banteng         AAGCACTTTCAGTACCTCATTCTCCATTTCACAGCTGTTACACAGCTCCTCCCAAGTCCC
BubalusB        AAGCACTTTCAGTACCTCATTCTCCATTTCACAGCTGTTACACAGCTCCTCCCAAGTCCC
BubalusC        AAGCACTTTCAGTACCTCATTCTCCATTTCACAGCTGTTACACAGCTCCTCCCAAGTCCC
Murrah          AAGCACTTTCAGTACCTCATTCTCCATTTCACAGCTGTTACACAGCTCCTCCCAAGTCCC
Indian          AAGCACTTTCAGTACCTCATTCTCCATTTCACAGCTGTTACACAGCTCCTCCCAAGTCCC
Syncerus        AAGCACTTTCAGTACCTCATTCTCCATTTCACAGCTGTTACACAGCTCCTCCCAAGTCCC
Ancient         AAGCACTTTAAGTACCTCATTCTCCATTTCACAGCTGTTACACAGCTCCTCCCAAGTCCC
Eland           AAGCACTTTAAGTACCTCGTTCTCCATTTCACAGCTGTTACACAGCTCCTCCCAAGTCCC
                ********* ******** ************************************** **

Hereford        ATGAAGTCCTTTCCTTCGTGCTAGTTCTGTTAGTTCCTTTTGATTTGGCACAACAAATCC
Holstein        ATGAAGTCCTTTCCTTCGTGCTAGTTCTGTTAGTTCCTTTTGATTTGGCACAACAAATCC
Tuli            ATGAAGTCCTTTCCTTCGTGCTAGTTCTGTTAGTTCCTTTTGATTTGGCACAACAAATCC
Yak             ATGAAGTCCTTTCCTTCGTGCTAGTTCTGTTAGTTCCTTTTGATTTGGCACAACAAATCC
Bison           ATGAAGTCCTTTCCTTCGTGCTAGTTCTGTTAGTTCCTTTTGATTTGGCACAACAAATCC
Gaur            ATGAAGTCCTTTCCTTCGTGCTAGTTCTGTTAGTTCCTTTTGATTTGGCACAACAAATCC
Mithan          ATGAAGTCCTTTCCTTCGTGCTAGTTCTGTTAGTTCCTTTTGATTTGGCACAACAAATCC
Banteng         ATGAAGTCCTTTCCTTCGTGCTAGTTCTGTTAGTTCCTTTTGATTTGGCACAACAAATCC
BubalusB        ATGAAGTCCTTTCCTTCGTGCTAGTTCTGTTAGTTCCTTTTGATTTGGCACAACAAATCC
BubalusC        ATGAAGTCCTTTCCTTCGTGCTAGTTCTGTTAGTTCCTTTTGATTTGGCACAACAAATCC
Murrah          ATGAAGTCCTTTCCTTCGTGCTAGTTCTGTTAGTTCCTTTTGATTTGGCACAACAAATCC
Indian          ATGAAGTCCTTTCCTTCGTGCTAGTTCTGTTAGTTCCTTTTGATTTGGCACAACAAATCC
Syncerus        ATGAAGTCCTTTCCTTCGTGCTAGTTCTGTTAGTTCCTTTTGATTTGGCACAACAAATCC
Ancient         ATTAAGTCCTTTCCTTCGTGCTAGTTCTGTTAGTTCCTTTTGATTTGGCACAACAAATCC
Eland           AGTAAGTCCTTTCCTTCGTGCTAGTTCTGTTAGTTCCTTTTGATTTGGCACAACAAATCC
                *  *********************************************************

Hereford        GATGACATAAGAATGATAACTGAAATACGTAAGGGACAACTTAGGGCACTAAATGGCACA
Holstein        GATGACATAAGAATGATAACTGAAATACGTAAGGGACAACTTAGGGCACTAAATGGCACA
Tuli            GATGACATAAGAATGATAACTGAAATACATAAGGGACAACTTAGGGCACTAAATGGCACA
Yak             GATGACATAAGAATGATAACTGAAATACATAAGGGACAACTTAGGGCACTAAATGGCACA
Bison           GATGACATAAGAATGATAACTGAAATACATAAGGGACAACTTAGGGCACTAAATGGCACA
Gaur            GATGACATAAGAATGATAACTGAAATACATAAGGGACAACTTAGGGCACTAAATGGCACA
Mithan          GATGACATAAGAATGATAACTGAAATACATAAGGGACAACTTAGGGCACTAAATGGCACA
Banteng         GATGACATAAGAATGATAACTGAAATACATAAGGGACAACTTAGGGCACTAAATGGCACA
BubalusB        GATGACATAAGAATGATAACTGAAATACATAAGGGACAACTTAGTGCACTAAATGGCACA
BubalusC        GATGACATAAGAATGATAACTGAAATACATAAGGGACAACTTAGTGCACTAAATGGCACA
Murrah          GATGACATAAGAATGATAACTGAAATACATAAGGGACAACTTAGTGCACTAAATGGCACA
Indian          GATGACATAAGAATGATAACTGAAATACATAAGGGACAACTTAGTGCACTAAATGGCACA
Syncerus        GATGACATAAGAATGATAACTGAAATACATAAGGGACAACTTAGGGCACTAAATGGCACA
Ancient         AATGACATAAGAATGATAACTGAAATACATAAGGGACAACTTAGGGCACTAAATGGCACA
Eland           AATGACATAAGAATGATAACTGAAATACAAAAGGGACAACTTAGGGCACTAAATGGCACA
                 ***************************  ************** ***************

Hereford        CCATGTTAACTGTGGTTACTGATTACACTCAAGTTTAGAAGCCAACTCTCTACCATTTTA
Holstein        CCATGTTAACTGTGGTTACTGATTACACTCAAGTTTAGAAGCCAACTCTCTACCATTTTA
Tuli            CCATGTTAACTGTGGTTACTGATTACACTCAAGTTTAGAAGCCAACTCTCTACCATTTTA
Yak             CCATGTTAACTGTGGTTACTGATTACACTCAAGTTTAGAAGCCAACTCTCTACCATTTTA
Bison           CCATGTTAACTGTGGTTACTGATTACACTCAAGTTTAGAAGCCAACTCTCTACCATTTTA
Gaur            CCATGTTAACTGTGGTTACTGATTACACTCAAGTTTAGAAGCCAACTCTCTACCATTTTA
Mithan          CCATGTTAACTGTGGTTACTGATTACACTCAAGTTTAGAAGCCAACTCTCTACCATTTTA
Banteng         CCATGTTAACTGTGGTTACTGATTACACTCAAGTTTAGAAGCCAACTCTCTACCATTTTA
BubalusB        CCATGTTAACTGTGGTTACTGATTACACTCAAGTTTAGAAGCCATCTCTCTACCATTTTA
BubalusC        CCATGTTAACTGTGGTTACTGATTACACTCAAGTTTAGAAGCCAACCCTCTACCATTTTA
Murrah          CCATGTTAACTGTGGTTACTGATTACACTCAAGTTTAGAAGCCAACTCTCTACCATTTTA
Indian          CCATGTTAACTGTGGTTACTGATTACACTCAAGTTTAGAAGCCAACTCTCTACCATTTTA
Syncerus        CCATGTTAACTGTGGTTACTGATTACACTCAAGTTTAGAAGCCAACTCTCCACCATTTTA
Ancient         CCATGTTAACTGTGGTTACTGATTACACTCAAATTTAGAAGCCAACTCTCTACCATTTTA
Eland           CCATGTTAACTGTGGTTACTGATTACACTCAAATTTAGAAGCCAACTCTCTACCATTTTA
                ******************************** *********** * *** *********

Hereford        AAGAACATACATATATTTGCCACACTTACTTCATGCAACAGCCACTTTTACTGTCTAATT
Holstein        AAGAACATACATATATTTGCCACACTTACTTCATGCAACAGCCACTTTTACTGTCTAATT
Tuli            AAGAACATACATATATTTGCCACACTTACTTCATGCAACAGCCACTTTTACTGTCTGATT
Yak             AAGAACATACATATATTTGCCACACTTACTTCATGCAACAGCCACTTTTACTGTCTGATT
Bison           AAGAACATACATATATTTGCCACACTTACTTCATGCAACAGCCACTTTTACTGTCTGATT
Gaur            AAGAACATACATATATTTGCCACACTTACTTCATGCAACAGCCACTTTTACTGTCTGATT
Mithan          AAGAACATACATATATTTGCCACACTTACTTCATGCAACAGCCACTTTTACTGTCTGATT
Banteng         AAGAACATACATATATTTGCCACACTTACTTCATGCAACAGCCACTTTTACTGTCTGATT
BubalusB        AAGAACACACATATATTTGCCACACTTACTTCATGCAACAGCCACTTTTACTGTCTGATT
BubalusC        AAGAACACACATATATTTGCCACACTTACTTCATGCAACAGCCACTTTTACTGTCTGATT
Murrah          AAGAACACACATATATTTGCCACACTTACTTCATGCAACAGCCACTTTTACTGTCTGATT
Indian          AAGAACACACATATATTTGCCACACTTACTTCATGCAACAGCCACTTTTACTGTCTGATT
Syncerus        AAGAACACATACATATTTGCCACACTTACTTCATGCAACAGCCACTTTTACTGTCTGATT
Ancient         AAGAACACACATATATTTGCCACACTTACTTCATGCAACAGCCACTTTTACTGTCTGATT
Eland           AAGAACACACATATATTTGCCACACTTACTTTGTGCAACAGCCACTTTTACTGTCTGATT
                ******* * * *******************  *********************** ***

Hereford        CATAACACGTTCTGATGCTTTGGCAGAATGGTAAAGTAAACTGGAGGAGGGGAGAAAGAA
Holstein        CATAACACGTTCTGATGCTTTGGCAGAATGGTAAAGTAAACTGGAGGAGGGGAGAAAGAA
Tuli            CATAACACGTTCTGATGCTTTGGCAGAATGGTAAAGTAAACTGGAGGAGGGGAGAAAGAA
Yak             CATAACACGTTCTGATGCTTTGGCAGAATGGTAAAGTAAACTGGAGGAGGGGAGAAAGAA
Bison           CATAACACGTTCTGATGCTTTGGCAGAATGGTAAAGTAAACTGGAGGAGGGGAGAAAGAA
Gaur            CATAACACGTTCTGATGCTTTGGCAGAATGGTAAAGTAAACTGGAGGAGGGGAGAAAGAA
Mithan          CATAACACGTTCTGATGCTTTGGCAGAATGGTAAAGTAAACTGGAGGAGGGGAGAAAGAA
Banteng         CATAACACGTTCTGATGCTTTGGCAGAATGGTAAAGTAAACTGGAGGAGGGGAGAAAGAA
BubalusB        CATAACACGTTCTGATGCTTTGGCAGAATGGTAAAGTAAACTGGAGGAGGGGAGAAAGAA
BubalusC        CATAACACGTTCTGATGCTTTGGCAGAATGGTAAAGTAAACTGGAGGAGGGGAGAAAGAA
Murrah          CATAACACGTTCTGATGCTTTGGCAGAATGGTAAAGTAAACTGGAGGAGGGGAGAAAGAA
Indian          CATAACACGTTCTGATGCTTTGGCAGAATGGTAAAGTAAACTGGAGGAGGGGAGAAAGAA
Syncerus        CATAACACGTTCTGATGCTTTGGCAGAATGGTAAAGTAAACTGGAGGAGGGGAGAAAGAA
Ancient         CATAACACGTTCTGATGCTTTGGCAGAATGGTAAAGTAAACTGGAGGAGGGGAGAAAGAA
Eland           CATAACACATTCTGATGCTTTGGCAGAATGGTAGAGTAAACTGGAGGAGGGGAGAAAGAA
                ******** ************************ **************************

Hereford        GAGACAGACACAAGTTTGCTGTCTTAATATTTTACTAATCCTGTCAGTTAAAAATGGTGA
Holstein        GAGACAGACACAAGTTTGCTGTCTTAATATTTTACTAATCCTGTCAGTTAAAAATGGTGA
Tuli            GAGACAGACACAAGTTTGCTGTCTTAATATTTTACTAATCCTGTCAGTTAAAAATGGTGA
Yak             GAGACAGACACAAGTTTGCTGTCTTAATATTTTACTAATCCTGTCAGTTAAAAATGGTGA
Bison           GAGACAGACACAAGTTTGCTGTCTTAATATTTTACTAATCCTGTCAGTTAAAAATGGTGA
Gaur            GAGACAGACACAAGTTTGCTGTCTTAATATTTTACTAATCCTGTCAGTTAAAAATGGTGA
Mithan          GAGACAGACACAAGTTTGCTGTCTTAATATTTTACTAATCCTGTCAGTTAAAAATGGTGA
Banteng         GAGACAGACACAAGTTTGCTGTCTTAATATTTTACTAATCCTGTCAGTTAAAAATGGTGA
BubalusB        GAGACAGACACAAGTTTGCTGTCTTAATATTTTACTAATCCTGTCAGTTAAAAATGGTGA
BubalusC        GAGACAGACACAAGTTTGCTGTCTTAATATTTTACTAATCCTGTCAGTTAAAAATGGTGA
Murrah          GAGACAGACACAAGTTTGCTGTCTTAATATTTTACTAATCCTGTCAGTTAAAAATGGTGA
Indian          GAGACAGACACAAGTTTGCTGTCTTAATATTTTACTAATCCTGTCAGTTAAAAATGGTGA
Syncerus        GAGACAGACACAAGTTTGCTGTCTTAATATTTTACTAATCCTGTCAGTTAAAAATGGTGA
Ancient         GAGACAGACACAAGTTTGCTGTCTTAATATTTTACTAATCCTGTCAGTTAAAAATGGTGA
Eland           GAGACAGACACAAGTTTGCTGTCTTAATATTTTACTAATCCTGTCAGTTAAAAATGGTAA
                ********************************************************** *

Hereford        TGTCATGAGAAATAACAGTTTAATATGAGGAATGGACTCTGCCTCACAGTTTGAGACATG
Holstein        TGTCATGAGAAATAACAGTTTAATATGAGGAATGGACTCTGCCTCACAGTTTGAGACATG
Tuli            TGTCATGAGAAATAACAGTTTAATATGAGGAATGGACTCTGCCTCACAGTTTGAGACATG
Yak             TGTCATGAGAAATAACAGTTTAATATGAGGAATGGACTCTGCCTCACAGTTTGAGACATG
Bison           TGTCATGAGAAATAACAGTTTAATATGAGGAATGGACTCTGCCTCACAGTTTGAGACATG
Gaur            TGTCATGAGAAATAACAGTTTAATATGAGGAATGGACTCTGCCTCACAGTTTGAGACATG
Mithan          TGTCATGAGAAATAACAGTTTAATATGAGGAATGGACTCTGCCTCACAGTTTGAGACATG
Banteng         TGTCATGAGAAATAACAGTTTAATATGAGGAATGGACTCTGCCTCACAGTTTGAGACATG
BubalusB        TGTCATGAGAAATAACAGTTTAATATGAGGAATGGACTCTGCCTCACAGTTTGAGACATG
BubalusC        TGTCATGAGAAATAACAGTTTAATATGAGGAATGGACTCTGCCTCACAGTTTGAGACATG
Murrah          TGTCATGAGAAATAACAGTTTAATATGAGGAATGGACTCTGCCTCACAGTTTGAGACATG
Indian          TGTCATGAGAAATAACAGTTTAATATGAGGAATGGACTCTGCCTCACAGTTTGAGACATG
Syncerus        TGTCATGAGAAATAACAGTTTAATATGAGGAATGGACTCTGCCTCACAGTTTGAGACATG
Ancient         TGTCATGAGAAATAACAGTTTAATATGAGGAATGGACTCTGCCTCACAGTTTGAGACATG
Eland           TGTCATGAGAAATAACAGTTTAATATGAGGAATGGACTCTGCCTCACAGTTTGAGACATG
                ************************************************************

Hereford        CATTTCAAGTATTTTCCTATTTGATCTGAGCTCCCTGCAGCAAACTGATGCTGAAAGAGA
Holstein        CATTTCAAGTATTTTCCTATTTGATCTGAGCTCCCTGCAGCAAACTGATGCTGAAAGAGA
Tuli            CATTTCAAGTATTTTCCTATTTGATCTGAGCTCCCTGCAGCAAACTGATGCTGAAAGAGA
Yak             CATTTCAAGTATTTTCCTATTTGATCTGAGCTCCCTGCAGCAAACTGATGCTGAAAGAGA
Bison           CATTTCAAGTATTTTCCTATTTGATCTGAGCTCCCTGCAGCAAACTGATGCTGAAAGAGA
Gaur            CATTTCAAGTATTTTCCTATTTGATCTGAGCTCCCTGCAGCAAACTGATGCTGAAAGAGA
Mithan          CATTTCAAGTATTTTCCTATTTGATCTGAGCTCCCTGCAGCAAACTGATGCTGAAAGAGA
Banteng         CATTTCAAGTATTTTCCTATTTGATCTGAGCTCCCTGCAGCAAACTGATGCTGAAAGAGA
BubalusB        CATTTCAAGTATTTTCCTATTTGATCTGAGCTCCCTGCAGCAAACTGATGCTGAAAGAGA
BubalusC        CATTTCAAGTATTTTCCTATTTGATCTGAGCTCCCTGCAGCAAACTGATGCTGAAAGAGA
Murrah          CATTTCAAGTATTTTCCTATTTGATCTGAGCTCCCTGCAGCAAACTGATGCTGAAAGAGA
Indian          CATTTCAAGTATTTTCCTATTTGATCTGAGCTCCCTGCAGCAAACTGATGCTGAAAGAGA
Syncerus        CATTTCAAGTATTTTCCTATTTGATCTGAGCTCCCTGCAGCAAACTGATGCTGAAAGAGA
Ancient         CATTTCAAGTATTTTCCTATTTGATCTGAGCTCCCTGCAGCAAACTGATGCTGAAAGAGA
Eland           CATTTCAAGTATTTTCCTATTTGATCTGAGCTCCCTGCAGCAAACTGATGCTGAAAGAGA
                ************************************************************

Hereford        ATAACTATTTTCTTCCATACATTCGCTCAATGTCCGCCTGGTAATGTGTTTTAAGCTCTT
Holstein        ATAACTATTTTCTTCCATACATTCGCTCAATGTCCGCCTGGTAATGTGTTTTAAGCTCTT
Tuli            ATAACTATTTTCTTCCATACATTCGCTCAATGTCCGCCTGGTAATGTGTTTTAAGCTCTT
Yak             ATAACTATTTTCTTCCATACATTCGCTCAATGTCCGCCTGGTAATGTGTTTTAAGCTCTT
Bison           ATAACTATTTTCTTCCATACATTCGCTCAATGTCCGCCTGGTAATGTGTTTTAAGCTCTT
Gaur            ATAACTATTTTCTTCCATACATTCGCTCAATGTCCGCCTGGTAATGTGTTTTAAGCTCTT
Mithan          ATAACTATTTTCTTCCATACATTCGCTCAATGTCCGCCTGGTAATGTGTTTTAAGCTCTT
Banteng         ATAACTATTTTCTTCCATACATTCGCTCAATGTCCGCCTGGTAATGTGTTTTAAGCTCTT
BubalusB        ATAACTATTTTCTTCCATACATTCGCTCAATGTCCGCCTGGTAATGTGTTTTAAGCTCTT
BubalusC        ATAACTATTTTCTTCCATACATTCGCTCAATGTCCGCCTGGTAATGTGTTTTAAGCTCTT
Murrah          ATAACTATTTTCTTCCATACATTCGCTCAATGTCCGCCTGGTAATGTGTTTTAAGCTCTT
Indian          ATAACTATTTTCTTCCATACATTCGCTCAATGTCCGCCTGGTAATGTGTTTTAAGCTCTT
Syncerus        ATAACTATTTTCTTCCATACATTCGCTCAATGTCCGCCTGGTAATGTGTTTTAAGCTCTT
Ancient         ATAACTATTTTCTTCCATACATTCGCTCAATGTCCGCCTGGTAATGTGTTTTAAGCTCTT
Eland           ATAACTATTTTCTTCCATACATTCGCTCAATGTCCGCCTGGTAATGTGTTTTAAGCTCTT
                ************************************************************

Hereford        TTCGTTTCAGCTTGAAGGCATCTGTCACCAGACCAGTTTCAGGGGTCCACGGTTCAGGGC
Holstein        TTCGTTTCAGCTTGAAGGCATCTGTCACCAGACCAGTTTCAGGGGTCCACGGTTCAGGGC
Tuli            TTCGTTTCAGCTTGAAGGCATCTGTCACCAGACCAGTTTCAGGGGTCCACGGTTCAGGGC
Yak             TTCGTTTCAGCTTGAAGGCATCTGTCACCAGACCAGTTTCAGGGGTCCACGGTTCAGGGC
Bison           TTCGTTTCAGCTTGAAGGCATCTGTCACCAGACCAGTTTCAGGGGTCCACGGTTCAGGGC
Gaur            TTCGTTTCAGCTTGAAGGCATCTGTCACCAGACCAGTTTCAGGGGTCCACGGTTCAGGGC
Mithan          TTCGTTTCAGCTTGAAGGCATCTGTCACCAGACCAGTTTCAGGGGTCCACGGTTCAGGGC
Banteng         TTCGTTTCAGCTTGAAGGCATCTGTCACCAGACCAGTTTCAGGGGTCCACGGTTCAGGGC
BubalusB        TTCGTTTCAGCTTGAAGGCATCTGTCACCAGACCAGTTTCAGGGGTCCACGGTTCAGGGC
BubalusC        TTCGTTTCAGCTTGAAGGCATCTGTCACCAGACCAGTTTCAGGGGTCCACGGTTCAGGGC
Murrah          TTCGTTTCAGCTTGAAGGCATCTGTCACCAGACCAGTTTCAGGGGTCCACGGTTCAGGGC
Indian          TTCGTTTCAGCTTGAAGGCATCTGTCACCAGACCAGTTTCAGGGGTCCACGGTTCAGGGC
Syncerus        TTCGTTTCAGCTTGAAGGCATCTGTCACCAGACCAGTTTCAGGGGTCCACGGTTCAGGGC
Ancient         TTCGTTTCAGCTTGAAGGCATCTGTCACCAGACCAGTTTCAGGGGTCCACGGTTCGGGGC
Eland           TTCGTTTCAGCTTGAAGGCATCTGTCACCAAACCAGTTTCAGGGGTCCACGGTTCGGGGC
                ****************************** ************************ ****

Hereford        TCAAACGAATTTTTACTGGAATTTCAAACTTTTCCAGACTTGCTGAGGTTGTGGAAAAAA
Holstein        TCAAACGAATTTTTACTGGAATTTCAAACTTTTCCAGACTTGCTGAGGTTGTGGAAAAAA
Tuli            TCAAACGAATTTTTACTGGAATTTCAAACTTTTCCAGACTTGCTGAGGTTGTGGAAAAAA
Yak             TCAAACGAATTTTTACTGGAATTTCAAACTTTTCCAGACTTGCTGAGGTTGTGGAAAAAA
Bison           TCAAACGAATTTTTACTGGAATTTCAAACTTTTCCAGACTTGCTGAGGTTGTGGAAAAAA
Gaur            TCAAACGAATTTTTACTGGAATTTCAAACTTTTCCAGACTTGCTGAGGTTGTGGAAAAAA
Mithan          TCAAACGAATTTTTACTGGAATTTCAAACTTTTCCAGACTTGCTGAGGTTGTGGAAAAAA
Banteng         TCAAACGAATTTTTACTGGAATTTCAAACTTTTCCAGACTTGCTGAGGTTGTGGAAAAAA
BubalusB        TCAAACGAATTTTTACTGGAATTTCAAACTTTTCCAGACTTGCTGAGATTGTGGAAAAAA
BubalusC        TCAAACGAATTTTTACTGGAATTTCAAACTTTTCCAGACTTGCTGAGATTGTGGAAAAAA
Murrah          TCAAACGAATTTTTACTGGAATTTCAAACTTTTCCAGACTTGCTGAGATTGTGGAAAAAA
Indian          TCAAACGAATTTTTACTGGAATTTCAAACTTTTCCAGACTTGCTGAGATTGTGGAAAAAA
Syncerus        TCAAACGAATTTTTACTGGAATTTCAAACTTTTCCAGACTTGCTGAGATTGTGGAAAAAA
Ancient         TCAAACGAATTTTTACTGGAATTTCAAACTTTTCCAGACTTGCTGAGATTGTGGAAAAAA
Eland           TCAAACGAATTTTTACTGGAATTTCAAACTTTTCCAGACTTGCTGAGATTGTAGAAAAAA
                *********************************************** **** *******

Hereford        GAAATTAAAAAGTAAACACAGAGCCATGAAAAATATACAATTAAAATTCTTAGCAAACAA
Holstein        GAAATTAAAAAGTAAACACAGAGCCATGAAAAATATACAATTAAAATTCTTAGCAAACAA
Tuli            GAAATTAAAAAGTAAACACAGAGCCATGAAAAATATACAATTAAAATTCTTAGCAAACAA
Yak             GAAATTAAAAAGTAAACACAGAGCCATGAAAAATATACAATTAAAATTCTTAGCAAACAA
Bison           GAAATTAAAAAGTAAACACAGAGCCATGAAAAATATACAATTAAAATTCTTAGCAAACAA
Gaur            GAAATTAAAAAGTAAACACAGAGCCATGAAAAATATACANTTAAAATTCTTAGCAAACAA
Mithan          GAAATTAAAAAGTAAACACAGAGCCATGAAAAATATACAATTAAAATTCTTAGCAAACAA
Banteng         GAAATTAAAAAGTAAACACAGAGCCATGAAAAATATACAATTAAAATTCTTAGCAAACAA
BubalusB        GAAATTAAAAAGTAAACACAGAGCCATGAAAAATATACAACTAAAATTCTTAGCAAATAG
BubalusC        GAAATTAAAAAGTAAACACAGAGCCATGAAAAATATACAACTAAAATTCTTAGCAAATAG
Murrah          GAAATTAAAAAGTAAACACAGAGCCATGAAAAATATACAACTAAAATTCTTAGCAAATAG
Indian          GAAATTAAAAAGTAAACACAGAGCCATGAAAAATATACAACTAAAATTCTTAGCAAATAG
Syncerus        GAAATTAAAAAGTAAACACAGAGCCATGAAAAATATACAACTAAAATTCTTAGCAAATAG
Ancient         GAAATTAAAAAGTAAACACAGAGCCATGAAAAATATACAATTAAAATTCTTAGCAAATAA
Eland           GAAATTAAAAAGTAAACACAGAGCCATGAAAAATATACAATTAAAATTCTTAGCAAATAG
                ***************************************  **************** * 

Hereford        TTTTAACTTCCTCAGTCTCCACACAACCATCAAAATGTAAAATCTACAGCTAATAAATCT
Holstein        TTTTAACTTCCTCAGTCTCCACACAACCATCAAAATGTAAAATCTACAGCTAATAAATCT
Tuli            TTTTAACTTCCTCAGTCTCCACACAACCATCAAAATGTAAAATCTACAGCTAATAAATCT
Yak             TTTTAACTTCCTCAGTCTCCACACAACCATCAAAATGTAAAATCTACAGCTAATAAATCT
Bison           TTTTAACTTCCTCAGTCTCCACACAACCATCAAAATGTAAAATCTACAGCTAATAAATCT
Gaur            TTTTAACTTCCTCAGTCTCCACACAACCATCAAAATGTAAAATCTACAGCTAATAAATCT
Mithan          TTTTAACTTCCTCAGTCTCCACACAACCATCAAAATGTAAAATCTACAGCTAATAAATCT
Banteng         TTTTAACTTCCTCAGTCTCCACACAACCATCAAAATGTAAAATCTACAGCTAATAAATCT
BubalusB        TTTTAACTTCCTCTGTCTCCACACAACCGTCAAAATGTAAAACCTACAGCTAATAAATCT
BubalusC        TTTTAACTTCCTCTGTCTCCACACAACCGTCAAAATGTAAAACCTACAGCTAATAAATCT
Murrah          TTTTAACTTCCTCTGTCTCCACACAACCGTCAAAATGTAAAACCTACAGCTAATAAATCT
Indian          TTTTAACTTCCTCTGTCTCCACACAACCGTCAAAATGTAAAACCTACAGCTAATAAATCT
Syncerus        TTTTAACTTCCTCAGTCTCCACACAACCGTCAAAATGTAAAACCTACAGCTAATAAATCT
Ancient         CTTTAACTTCCTCAGTCTTCACACAACCATCAAAATGTAAAACCTACAGCTAATAAATCT
Eland           CTTTAACTTCCTCAGTCTTCACATAACCATCAAAATGTAAAACCTACAGCTAATAAATCT
                 ************ **** **** **** ************* *****************

Hereford        CACTTCTAAGCAATTTACCCAAATTTGGCCTACTGCCTGCCAGTGCCCACCAGCTCCTCC
Holstein        CACTTCTAAGCAATTTACCCAAATTTGGCCTACTGCCTGCCAGTGCCCACCAGCTCCTCC
Tuli            CACTTCTAAGCAATTTACCCAAATTTGGCCTACTGCCTGCCAGTGCCCACCAGCTCCTCC
Yak             CACTTCTAAGCAATTTACCCAAATTTGGCCTACTGCCTGCCAGTGCCCACCAGCTCCTCC
Bison           CACTTCTAAGCAATTTACCCAAATTTGGCCTACTGCCTGCCAGTGCCCACCAGCTCCTCC
Gaur            CACTTCTAAGCAATTTACCCAAATTTGGCCTACTGCCTGCCAGTGCCCACCAGCTCCTCC
Mithan          CACTTCTAAGCAATTTACCCAAATTTGGCCTACTGCCTGCCAGTGCCCACCAGCTCCTCC
Banteng         CACTTCTAAGCAATTTACCCAAATTTGGCCTACTGCCTGCCAGTGCCCACCAGCTCCTCC
BubalusB        CACTTCTAAGCAATTTACCCAAATTCGGCCTACTGCCTGCCAGTGCCCACCAGCTCCTCC
BubalusC        CACTTCTAAGCAATTTACCCAAATTCGGCCTACTGCCTGCCAGTGCCCACCAGCTCCTCC
Murrah          CACTTCTAAGCAATTTACCCAAATTCGGCCTACTGCCTGCCAGTGCCCACCAGCTCCTCC
Indian          CACTTCTAAGCAATTTACCCAAATTCGGCCTACTGCCTGCCAGTGCCCACCAGCTCCTCC
Syncerus        CACTTCTAAGCAATTTACCCAAATTCGGCCTACTGCCTGCCAGTGCCCACCAGCTCCTCC
Ancient         CACTTCTAAGCAATTTGCCCAAGTTCGGCCCACCGCCTCTCAATCCCCATTAGCTCCTCC
Eland           CACTTCTAAGCAATTTGCCCAAGCTCCTCCCTCCCCCTCTCAATCCCCATTACCAGCTCC
                **************** *****  *   **  *  ***  ** * ****  * *  ****

Hereford        CTCCCCCCTCTCAATCTGCCCCATGGGGCCGGGCCATCCTGGAGCCAAGAAGGGTCACGT
Holstein        CTCCCCCCTCTCAATCTGCCCCATGGGGCCGGGCCATCCTGGAGCCAAGAAGGGTCACGT
Tuli            CTCCCCCCTCTCAATCTGCCCCATGGGGCCGGGCCATCCTGGAGCCAAGAAGGGTCACGT
Yak             CTCCCCCCTCTCAATCTGCCCCATGGGGCCGGGCCATCCTGGAGCCAAGAAGGGTCACGT
Bison           CTCCCCCCTCTCAATCTGCCCTATGGGGCCGGGCCATCCTGGAGCCAAGAAGGGTCACGT
Gaur            CTCCCCCCTCTCAATCTGCCCTATGGGGCCGGGCCATCCTGGAGCCAAGAAGGGTCACGT
Mithan          CTCCCCCCTCTCAATCTGCCCCATGGGGCCGGGCCATCCTGGAGCCAAGAAGGGTCACGT
Banteng         CTCCCCCCTCTCAATCTGCCCCATGGGGCCGGGCCATCCTGGAGCCAAGAAGGGTCACAT
BubalusB        CTCCCCCCTCTCAATCTGCCCCATGGGGCCGGGCCATCCTGGAGCTAAGAAGGGTCACGT
BubalusC        CTCCCCCCTCTCAATCTGCCCCATGGGGCCGGGCCATCCTGGAGCTAAGAAGGGTCACGT
Murrah          CTCCCCCCTCTCAATCTGCCCCATGGGGCCGGGCCATCCTGGAGCTAAGAAGGGTCACGT
Indian          CTCCCCCCTCTCAATCTGCCCCATGGGGCCGGGCCATCCTGGAGCTAAGAAGGGTCACGT
Syncerus        CTCCCCCCTCTCAATCTGCCCCATGGGGCCGGGCCATCCTGGAGCCAAGAAGGGTCACGT
Ancient         TCCCCCCTTCTCAATCTGCCCCATGGGGCCGGGCCATCCTGGAGCCAAGAAGGGTCACGT
Eland           TCCCCACTCCTCAATCTGCCCCACGGGGCCGGGCCATCCTGGAGCCAAGAAGGGTCACGT
                  *** *  ************ * ********************* ************ *

Hereford        GGAGGTGAGTCAGCCCAAGTGAAGGAAGCACCCAGCTTTCCAAGTGGCCTGGGAGCTTCC
Holstein        GGAGGTGAGTCAGCCCAAGTGAAGGAAGCACCCAGCTTTCCAAGTGGCCTGGGAGCTTCC
Tuli            GGAGGTGAGTCAGCCCAAGTGAAGGAAGCACCCAGCTTTCCAAGTGGCCTGGGAGCTTCC
Yak             GGAGGTGAGTCAGCCCAAGTGAAGGAAGCACCCAGCTTTCCAAGTGGCCTGGGAGCTTCC
Bison           GGAGGTGAGTCAGCCCAAGTGAAGGAAGCACCCAGCTTTCCAAGTGGCCTGGGAGCTTCC
Gaur            GGAGGTGAGTCAGCCCAAGTGAAGGAAGCACCCAGCTTTCCAAGTGGCCTGGGAGCTTCC
Mithan          GGAGGTGAGTCAGCCCAAGTGAAGGAAGCACCCAGCTTTCCAAGTGGCCTGGGAGCTTCC
Banteng         GGAGGTGAGTCAGCCCAAGTGAAGGAAGCACCCAGCTTTCCAAGTGGCCTGGGAGCTTCC
BubalusB        GGAGGTGAGTCAGCCCAAGTGAAGGAAGCACCCAGCTTTCCAAGTGGCCTGGGAGCTTCC
BubalusC        GGAGGTGAGTCAGCCCAAGTGAAGGAAGCACCCAGCTTTCCAAGTGGCCTGGGAGCTTCC
Murrah          GGAGGTGAGTCAGCCCAAGTGAAGGAAGCACCCAGCTTTCCAAGTGGCCTGGGAGCTTCC
Indian          GGAGGTGAGTCAGCCCAAGTGAAGGAAGCACCCAGCTTTCCAAGTGGCCTGGGAGCTTCC
Syncerus        GGAGGTGAGTCAGCCCAAGTGAAGGAAGCACCCAGCTTTCCAAGTGGCCTGGGAGCTTCC
Ancient         GGAGGTGAGTCAGCCCAAGTAAAGGAAGCACCCAGCTTTCCAAGTGGCCTGGGAGCTTCC
Eland           GGAGGTGAGTCAGCCCAAGTAAAGGAAGCACCCAGCTTTCCAAGTGGCCTGGGAGCTTCC
                ******************** ***************************************

Hereford        AGGAAAGGGTGCTGGGGACCACTGCCCATAGCCGGACAAGCTAGGCCAGCAGCCTGGGCT
Holstein        AGGAAAGGGTGCTGGGGACCACTGCCCATAGCCGGACAAGCTAGGCCAGCAGCCTGGGCT
Tuli            AGGAAAGGGTGCTGGGGACCACTGCCCATAGCCGGACAAGCTAGGCCAGCAGCCTGGGCT
Yak             AGGAAAGGGTGCTGGGGACCACTGCCCATAGCCGGACAAGCTAGGCCAGCAGCCTGGGCT
Bison           AGGAAAGGGTGCTGGGGACCACTGCCCATAGCCGGACAAGCTAGGCCAGCAGCCTGGGCT
Gaur            AGGAAAGGGTGCTGGGGACCACTGCCCATAGCGGGACAAGCTAGGCCAGCAGCCTGGGCT
Mithan          AGGAAAGGGTGCTGGGGACCACTGCCCATAGCGGGACAAGCTAGGCCAGCAGCCTGGGCT
Banteng         AGGAAAGGGTGCTGGGGACCACTGCCCATAGCCGGACAAGCTAGGCCAGCAGCCTGGGCT
BubalusB        AGGGAAGGGTGCTGGGGACCAATGACCATAGCAGGACAAGCTAGGCCAGCAGCCTGGGCT
BubalusC        AGGGAAGGGTGCTGGGGACCAATGACCATAGCAGGACAAGCTAGGCCAGCAGCCTGGGCT
Murrah          AGGGAAGGGTGCTGGGGACCAATGACCATAGCAGGACAAGCTAGGCCAGCAGCCTGGGCT
Indian          AGGGAAGGGTGCTGGGGACCAATGACCATAGCAGGACAAGCTAGGCCAGCAGCCTGGGCT
Syncerus        AGGAAAGGGTGCTGGGGACCACTGCCCACAGCGGGACAAGCTAGGCCAGCAGCCTGGGCT
Ancient         AGGAAAGGGTGCTGGGGACCACTGCCCACAGCZGGACAAGCTAGGCCAGCAGCCTGGGCT
Eland           AGGAAAGGGTGCTGGGGACCACTGCCCACAGCGGGACAAGCTAGGCCAGCAGCCTGGGCT
                *** ***************** ** *** *** ***************************

Hereford        GCAGCTGGGAGCTGGCGGGGAGCAGCAGGCATGGCCCAGGACAGGTACCGTGCTCTGTCT
Holstein        GCAGCTGGGAGCTGGCGGGGAGCAGCAGGCATGGCCCAGGACAGGTACCGTGCTCTGTCT
Tuli            GCAGCTGGGAGCTGGCGGGGAGCAGCAGGCATGGCCCAGGACAGGTACCGTGCTCTGTCT
Yak             GCAGCTGGGAGCTGGCGGGGAGCAGCAGGCATGGCCCAGGACAGGTACCGTGCTCTGTCT
Bison           GCAGCTGGGAGCTGGCGGGGAGCAGCAGGCATGGCCCAGGACAGGTACCGTGCTCTGTCT
Gaur            GCAGCTGGGAGCTGGCGGGGAGCAGCACGCATGGCCCAGGACAGGTACCGTGCTCTGTCT
Mithan          GCAGCTGGGAGCTGGCGGGGAGCAGCACGCATGGCCCAGGACAGGTACCGTGCTCTGTCT
Banteng         GCAGCTGGGAGCTGGCGGGGAGCAGCAGGCATGGCCCAGGACAGGTACCGTGCTCTGTCT
BubalusB        GCAGCTGGGAGCTGGCGGGGAGCAGCAGGCATGGCCCAGGACAGGTACCGTGCTCCGTCT
BubalusC        GCAGCTGGGAGCTGGCGGGGAGCAGCAGGCATGGCCCAGGACAGGTACCGTGCTCCGTCT
Murrah          GCAGCTGGGAGCTGGCGGGGAGCAGCAGGCATGGCCCAGGACAGGTACCGTGCTCCGTCT
Indian          GCAGCTGGGAGCTGGCGGGGAGCAGCAGGCATGGCCCAGGACAGGTACCGTGCTCCGTCT
Syncerus        GCAGCTGGGAGCTGGCGGGGAGCAGCAGGCATGGCACAGGACAGGTACCGTGCTCCGTCT
Ancient         GCAGCTGGGAGCTGGCGGGGAGCAGCAGGCATGGCCCAGGACAGGTACCGTGCTCCGTCT
Eland           GCAGCTGGGAGCTGGCGGGGAGCAGCAGGCATGGCCCAGGACAGGTACCGTGCTCCGTCT
                *************************** ******* ******************* ****

Hereford        CGTTGCATAGGAGGCCCGTGAAGCCTTCGGGGCAGAGGCAGTAGAAGGGGGGGGTTCTGT
Holstein        CGTTGCATAGGAGGCCCGTGAAGCCTTCGGGGCAGAGGCAGTAGAAGGGGGGGGTTCTGT
Tuli            CGTTGCATAGGAGGCCCGTGAAGCCTTCGGGGCAGAGGCAGTAGAAGGGGGGGGTTCTGT
Yak             CGTTGCATAGGAGGCCCGTGAAGCCTTCGGGGCAGAGGCAGTAGAAGGGGGGGGTTCTGT
Bison           CGTTGCATAGGAGGCCCGTGAAGCCTTCGGGGCAGAGGCAGTAGAAGGGAGGGGTTCTGT
Gaur            CGTTGCATAGGAGGCCTGTGAAGCCTTCGGGGCAGAGGCAGTAGAAGGGGGGGGTTCTGT
Mithan          CGTTGCATAGGAGGCCTGTGAAGCCTTCGGGGCAGAGGCAGTAGAAGGGGGGGGTTCTGT
Banteng         CGTTGCATAGGAGGCCCGTGAAGCCTTCGGGGCAGAGGCAGTAGAAGGGGGGGGTTCTGT
BubalusB        CGTTGCATAGGAGGCCTGTGAAGCCTTCGGGGCAGAGGCAGTAGAAGGGGGGGGTTCTGT
BubalusC        CGTTGCATAGGAGGCCTGTGAAGCCTTCGGGGCAGAGGCAGTAGAAGGGGGGGGTTCTGT
Murrah          CGTTGCATAGGAGGCCTGTGAAGCCTTCGGGGCAGAGGCAGTAGAAGGGGGGGGTTCTGT
Indian          CGTTGCATAGGAGGCCTGTGAAGCCTTCGGGGCAGAGGCAGTAGAAGGGGGGGGTTCTGT
Syncerus        CGTTGCATAGGAGGCCCGTGAAGCCTTCGGGGCAGAGGCAGTAGAAGGGGGGGGTTCTGT
Ancient         CGTTGCATAGGAGGCCCGTGAAGCCTTCGGGGCAGAGGCAGTAGAAGGGGGGGGTTTTGT
Eland           CGTTGCATAGGAGGCCCGTGAAGCCTTCGGGGCAGAGGCAATAGAAGGGGGGGGTTTTGT
                **************** *********************** ******** ****** ***

Hereford        CCTCGTTCAACAAGCAGGTCCCACCATGTAGGCACTGGCTGGAGTCACAGAAGTCACCTG
Holstein        CCTCGTTCAACAAGCAGGTCCCACCATGTAGGCACTGGCTGGAGTCACAGAAGTCACCTG
Tuli            CCTCGTTCAACAAGCAGGTCCCACCATGTAGGCACTGGCTGGAGTCACAGAAGTCACCTG
Yak             CCTCGTTCAACAAGCAGGTCCCACCATGTAGGCACTGGCTGGAGTCACAGAAGTCACCTG
Bison           CCTCGTTCAACAAGCAGGTCCCACCATGTAGGCACTGGCTGGAGTCACAGAAGTCACCTG
Gaur            CCTCGTTCAACAAGCAGGTCCCACCATGTAGGCACTGGCTGGAGTCACAGAAGTCACCTG
Mithan          CCTCATTCAACAAGCAGGTCCCACCATGTAGGCACTGGCTGGAGTCACAGAAGTCACCTG
Banteng         CCTCGTTCAACAAGCAGGTCCCACCATGTAGGCACTGGCTGGAGTCACAGAAGTCACCTG
BubalusB        CCTCGTTCAACAAGCAAGTCCCACCATGTAGGCACTGGCTGGAGTCACAGAAGTCACCTG
BubalusC        CCTCGTTCAACAAGCAAGTCCCACCATGTAGGCACTGGCTGGAGTCACAGAAGTCACCTG
Murrah          CCTCGTTCAACAAGCAAGTCCCACCATGTAGGCACTGGCTGGAGTCACAGAAGTCACCTG
Indian          CCTCGTTCAACAAGCAAGTCCCACCATGTAGGCACTGGCTGGAGTCACAGAAGTCACCTG
Syncerus        CCTCGTTCAACAAGCAGGTCCCACCATGTAGGCACTGGCTGGAGTCACAGAAGTCACCTG
Ancient         CCTCGTTCAACAAGCAGGTCCCACCATGTAGGCACTGGCTGGAGTCACAGAAGTCACCTG
Eland           CCTCGTTCAACAAGCAGGTCCCACCATGTAGGCACTGGCTGGAGTCACAGAAGTCACCTG
                **** *********** *******************************************

Hereford        CAATGACAGTTCTGGGTTAGTAACAAGTCATTCATTGAGTAAATATTTGGGGGAGAGGGT
Holstein        CAATGACAGTTCTGGGTTAGTAACAAGTCATTCATTGAGTAAATATTTGGGGGAGAGGGT
Tuli            CAATGACAGTTCTGGGTTAGTAACAAGTCATTCATTGAGTAAATATTTGGGGGAGAGGGT
Yak             CAATGACAGTTCTGGGTTAGTAACAAGTCATTCATTGAGTAAATATTTGGGGGAGAGGGT
Bison           CAATGACAGTTCTGGGTTAGTAACAAGTCATTCATTGAGTAAATATTTGGGGGAGAGGGT
Gaur            CAATGACAGTTCTGGGTTAGGAACAAGTCATTCATTGAGTAAATATTTGGGGGTGAGGGT
Mithan          CAATGACAGTTCTGGGTTAGGAACAAGTCATTCATTGAGTAAATATTTGGGGGTGAGGGT
Banteng         CAATGACAGTTCTGGGTTAGGAACAAGTCATTCATTGAGTAAATATTTGGGGGAGAGGGT
BubalusB        CAATGACAGTTCTGGGTTAGGAACAAGTCATTCATTGAGTAAATATTTGGGGGGGAGGGT
BubalusC        CAATGACAGTTCTGGGTTAGGAACAAGTCATTCATTGAGTAAATATTTGGGGGGGAGGGT
Murrah          CAATGACAGTTCTGGGTTAGGAACAAGTCATTCATTGAGTAAATATTTGGGGGGGAGGGT
Indian          CAATGACAGTTCTGGGTTAGGAACAAGTCATTCATTGAGTAAATATTTGGGGGGGAGGGT
Syncerus        CAATGACAGTTCTGGGTTAGGAACAAGTCATTCATTGAGTAAATATTTGGGGGGGGGGGT
Ancient         CAATGACAGTTCTGGGTTAGGAACAAGTCATTCATTGAGTAAATATTTGGGGGGGAGGGT
Eland           CAATGACAGTTCTGGGTTAGGAATAAGTCATTCATTGAGTAAATATTTGGTGGGGAGGGT
                ******************** ** ************************** ** * ****

Hereford        CAACCACCAGGTATATATTCTGGGCCCCTAAGACAGATGCAGTCTGGGTCTCAAGAAGCC
Holstein        CAACCACCAGGTATATATTCTGGGCCCCTAAGACAGATGCAGTCTGGGTCTCAAGAAGCC
Tuli            CAACCACCAGGTATATATTCTGGGCCCCTAAGACAGATGCAGTCTGGGTCTCAAGAAGCC
Yak             CAACCACCAGGTATATATTCTGGGCCCCTAAGACAGATGCAGTCTGGGTCTCAAGAAGCC
Bison           CAACCACCAGGTATATATTCTGGGCCCCTAAGACAGATGCAGTCTGGGTCTCAAGAAGCC
Gaur            CAACCACCAGGTATATATTCTGGGCCCCTAAGACAGATGCAGTCTGGGTCTCAAGAAGCC
Mithan          CAACCACCAGGTATATATTCTGGGCCCCTAAGACAGATGCAGTCTGGGTCTCAAGAAGCC
Banteng         CAACCACCAGGTATATATTCTGGGCCCCTAAGACAGATGCAGTCTGGGTCTCAAGAAGCC
BubalusB        CAACTACCAGGTATATATTCTGGGCCCCTAAGACAGATGCAGTCTGGGTCTCAAGAAGCC
BubalusC        CAACTACCAGGTATATATTCTGGGCCCCTAAGACAGATGCAGTCTGGGTCTCAAGAAGCC
Murrah          CAACTACCAGGTATATATTCTGGGCCCCTAAGACAGATGCAGTCTGGGTCTCAAGAAGCC
Indian          CAACTACCAGGTATATATTCTGGGCCCCTAAGACAGATGCAGTCTGGGTCTCAAGAAGCC
Syncerus        CAACTACCAGGTATATATTCTGGGCCCCTAAGACAGATGCAGTCTGGGTCTCAAGAAGCC
Ancient         CAACTACCAGGTATATATTCTGGGCCCCTAAGACAGATGCAGTCTGGGTCTCAAGAAGCC
Eland           CAACTACCAGGTATATATTCTGGGCCCCTAAGACAGATGCAGTCTGGGTCTCAAGAAGCC
                **** *******************************************************

Hereford        AGATGAGGACGTCCCTCATGGTCCATTGGCTGAGATTCCACATTCCCAATGCAGGGGGCC
Holstein        AGATGAGGACGTCCCTCATGGTCCATTGGCTGAGATTCCACATTCCCAATGCAGGGGGCC
Tuli            AGATGAGGACGTCCCTCATGGTCCATTGGCTGAGATTCCACATTCCCAATGCAGGGGGCC
Yak             AGATGAGGACGTCCCTCATGGTCCATTGGCTGAGATTCCACATTCCCAATGCAGGGGGCC
Bison           AGAAGAGGACGTCCCTCATGGTCCATTGGCTGAGATTCCACATTCCCAATGCAGGGGGCC
Gaur            AGAAGAGGACGTCCCTCATGGTCCATTGGCTGAGATTCCACATTCCCAATGCAGGGGGCC
Mithan          AGAAGAGGACGTCCCTCATGGTCCATTGGCTGAGATTCCACATTCCCAATGCAGGGGGCC
Banteng         AGAAGAGGACGTCCCTCATGGTCCATTGGCTGAGATTCCACATTCCCAATGCAGGGGGCC
BubalusB        AGAAGAGGACGTCCCTCATGGACCATTGGCTAAGATTCCACACTCCCAATGCCGGGGGCC
BubalusC        AGAAGAGGACGTCCCTCATGGACCATTGGCTAAGATTCCACACTCCCAATGCCGGGGGCC
Murrah          AGAAAAGGACGTCCCTCATGGACCATTGGCTAAGATTCCACACTCCCAATGCCGGGGGCC
Indian          AGAAAAGGACGTCCCTCATGGACCATTGGCTAAGATTCCACACTCCCAATGCCGGGGGCC
Syncerus        AGAAGAGGACGTCCCTCATGGTCCACTGGCTGAGATTGCACACTCCCAATGCAGGGGGCC
Ancient         AGAAGAGGACGTCCCTCATGGTCCATTGGCTGAGATTCCACACTCCCAATGCAGGGGGCC
Eland           AGAAGAGGACGTCCCTCGTGGTCCATTGGCTGAGATTCCACACTCCCAATGCAGGGGGCC
                ***  ************ *** *** ***** ***** **** ********* *******

Hereford        TGGGTTCGATCAGAATGTGTTGGTTTTCCTTTCTCGGTAGAAAAATCCCAGGACTTAACC
Holstein        TGGGTTCGATCAGAATGTGTTGGTTTTCCTTTCTCGGTAGAAAAATCCCAGGACTTAACC
Tuli            TGGGTTCGATCAGAATGTGTTGGTTTTCCTTTCTCGGTAGAAAAATCCCAGGACTTAACC
Yak             TGGGTTCGATCAGAATGTGTTGGTTTTCCTTTCTCGGTAGAAAAATCCCAGGACTTAACC
Bison           CGGGTTCGATCAGAATGTGTTGGTTTTCCTTTCTCGGTAGAAAAATCCCAGGACTTAACC
Gaur            TGGGTTCGATCAGAATGTGTTGGTTTTCCTTTCTCGGTAGAAAAATCCCAGGACTTAACC
Mithan          TGGGTTCGATCAGAATGTGTTGGTTTTCCTTTCTCGGTAGAAAAATCCCAGGACTTAACC
Banteng         TGGGTTCGATCAGAATGTGTTGGTTTTCCTTTCTCGGTAGAAAAATCCCAGGACTTAACC
BubalusB        TGGGTTCGATCAGAATGTGTTGGTTTTCCTTTCTCGGTAGAAAAATCCCAGGACTTAACC
BubalusC        TGGGTTCGATCAGAATGTGTTGGTTTTCCTTTCTCGGTAGAAAAATCCCAGGACTTAACC
Murrah          TGGGTTCGATCAGAATGTGTTGGTTTTCCTTTCCCGGTAGAAAAATCCCAGGACTTAACC
Indian          TGGGTTCGATCAGAATGTGTTGGTTTTCCTTTCTCGGTAGAAAAATCCCAGGACTTAACC
Syncerus        TGGGTTCGATCAGAATGTGTTGGTTTTCCTTTCTCGGTAGAAAAATCCCAGGACTTAACC
Ancient         TGGGTTCGATCAGAATGTGTTGGTTTTCCTTTCTCGGTAGAAAAATCCCAGGACTTAACC
Eland           TGGGTTCGATCAGAATGTGTTGGTTTTCCTGTCTCGGTAGAAAAATCCCAGGACTTAACC
                 ***************************** ** **************************

Hereford        CTAAGGCTATATGTCTCGTTCATGGTGACAGAAAATAACACTCCCACGACCTCTGGGGTC
Holstein        CTAAGGCTATATGTCTCGTTCATGGTGACAGAAAATAACACTCCCACGACCTCTGGGGTC
Tuli            CTAAGGCTATATGTCTCGTTCATGGTGACAGAAAATAACACTCCCACGACCTCTGGGGTC
Yak             CTAAGGCTATATGTCTCGTTCATGGTGACAGAAAATAACACTCCCACGACCTCTGGGGTC
Bison           CTAAGGCTATATGTCTCGTTCATGGTGACAGAAAATAACACTCCCACGACCTCTGGGGTC
Gaur            CTAAGGCTATATGTCTCGTTCATGGTGACAGAAAATAACACTCCCACGACCTCTGGGGTC
Mithan          CTAAGGCTATATGTCTCGGTCATGGTGACAGAAAATAACACTCCCACGACCTCTGGGGTC
Banteng         CTAAGGCTATATGTCTCGTTCATGGTGACAGAAAATAACACTCCCACGACCTCTGGGGTC
BubalusB        CTAAGGCTATATGTCTCATTCACAGTGACAGAAAATAACACTCCCACGACCTCTGGGGTC
BubalusC        CTAAGGCTATATGTCTCATTCACGGTGACAGAAAATAACACTCCCACGACCTCTGGGGTC
Murrah          CTAAGGCTATATGTCTCATTCACAGTGACAGAAAATAACACTCCCACGACCTCTGGGGTC
Indian          CTAAGGCTATATGTCTCATTCACAGTGACAGAAAATAACACTCCCACGACCTCTGGGGTC
Syncerus        CTAAGGCTATATGTCTCATTCATGGTGACAGAAAATAACACTCCCACGACCTCTGGGGTC
Ancient         CTAAGGCTATATGTCTCGTTCATGGTGACAGAAAACAACACTCCCACGACCTCTGGGGTC
Eland           CTAAGGCTATATGTCTCATTCATGGTGACAGAAAACAACACTCCCACGACCTCTGGGGTC
                *****************  ***  *********** ************************

Hereford        ACCACCACCCCTCACTCCCCTGCAGGACATCAGGCCTGGCCAGCAGTCCCAGGAGAACCA
Holstein        ACCACCACCCCTCACTCCCCTGCAGGACATCAGGCCTGGCCAGCAGTCCCAGGAGAACCA
Tuli            ACCACCACCCCTCACTCCCCTGCAGGACATCAGGCCTGGCCAGCAGTCCCAGGAGAACCA
Yak             ACCACCACCCCTCACTCCCCTGCAGGACATCAGGCCTGGCCAGCAGTCCCAGGAGAACCA
Bison           ACCACCACCCCTCACTCCCCTGCAGGACATCAGGCCTGGCCAGCAGTCCCAGGAGAACCA
Gaur            ACCACCACCCCTCACTCCCCTGCAGGACATCAGGCCTGGCCAGCAGTCCCAGGAGAACCA
Mithan          ACCACCACCCCTCACTCCCCTGCAGGACATCAGGCCTGGCCAGCAGTCCCAGGAGAACCA
Banteng         ACCACCACCCCTCACTCCCCTGCAGGACATCAGGCCTGGCCAGCAGTCCCAGGAGAACCA
BubalusB        ACCACCACCCCTCTCTCCCTTGCAGGACATCAGGCCTGGCCAGCAGTCCCAGGAGAACCA
BubalusC        ACCACCACCCCTCACTCCCCTGCAGGACATCAGGCCTGGCCAGCAGTCCCAGGAGAACCA
Murrah          ACCACCACCCCTCACTCCCTTGCAGGACATCAGGCCTGGCCAGCAGTCCCAGGAGAACCA
Indian          ACCACCACCCCTCACTCCCTTGCAGGACATCAGGCCTGGCCAGCAGTCCCAGGAGAACCA
Syncerus        ACCACCACCCCTCACTCCCCTGCAGGACATCAGGCCTGGCCAGCAGTCCCAGGAGAACCA
Ancient         ACCACCACCCCTCACTCCCCTGCAGGACATCAGGCCTGGCCAGCAGTCCCAGGAGAACCA
Eland           ACCACCATCCCTCACCCCCCTGCAGGACATCAGGCCTGGCCAGCAGTCCCAGGAGAACCA
                ******* ***** * *** ****************************************

Hereford        GGCAGGAAGAAGCCTGGGAAGGGACCCTCCCTGCCTCCCCAGTCCACAGTAACTGAGTTC
Holstein        GGCAGGAAGAAGCCTGGGAAGGGACCCTCCCTGCCTCCCCAGTCCACAGTAACTGAGTTC
Tuli            GGCAGGAAGAAGCCTGGGAAGGGACCCTCCCTGCCTCCCCAGTCCACAGTAACTGAGTTC
Yak             GGCAGGAAGAAGCCTGGGAAGGGACCCTCCCTGCCTCCCCAGTCCACAGTAACTGAGTTC
Bison           GGCAGGAAGAAGCCTGGGAAGGGACCCTCCCTGCCTCCCCAGTCCACAGTAACTGAGTTC
Gaur            GGCAGGAAGAAGCCTGGGAAGGGACCCTCCCTGCCTCCCCAGTCCACAGTAACTGAGTTC
Mithan          GGCAGGAAGAAGCCTGGGAAGGGACCCTCCCTGCCTCCCCAGTCCACAGTAACTGAGTTC
Banteng         GGCAGGAAGAAGCCTGGGAAGGGACCCTCCCTGCCTCCCCAGTCCACAGTAACTGAGTTC
BubalusB        GACAAGAAGAAGCCTGGGAAGGGACCCTCCCTGCCTCCCCAGTCCACAGTAACTGAGTTC
BubalusC        GACAAGAAGAAGCCTGGGAAGGGACCCTCCCTGCCTCCCCAGTCCACAGTAACTGAGTTC
Murrah          GACAAGAAGAAGCCTGGGAAGGGACCCTCCCTGCCTCCCCAGTCCACAGTAACTGAGTTC
Indian          GACAAGAAGAAGCCTGGGAAGGGACCCTCCCTGCCTCCCCAGTCCACAGTAACTGAGTTC
Syncerus        GACAGGAAGAAGCCTGGGAAGGGACCCTCCCTGCCTCCCCAGTCCACAGTAACTGAGTTC
Ancient         GGCAGGAAGAAGCCTGGGAAGGGACCCTCCCTGCCTCCCCAGTCCACAGTAACTGAGTTC
Eland           GGCAGGAAGAAGCCTGGGGAGGGACCCTCCCTGCCTCCCCAGTCCGCAGTAACTGAGTTC
                * ** ************* ************************** **************

Hereford        TGCCCCGCTCGGAATCCTTCCGAAGGAGACCCTGACACAGGAGGAAGGCTGGCATGTGAC
Holstein        TGCCCCGCTCGGAATCCTTCCGAAGGAGACCCTGACACAGGAGGAAGGCTGGCATGTGAC
Tuli            TGCCCCGCTCGGAATCCTTCCGAAGGAGACCCTGACACAGGAGGAAGGCTGGCATGTGAC
Yak             TGCCCCGCTCGGAATCCTTCCGAAGGAGACCCTGACACAGGAGGAAGGCTGGCATGTGAC
Bison           TGCCCCGCTCGGAATCCTTCCGAAGGAGACCCTGACACAGGAGGAAGGCTGGCATGTGAC
Gaur            TGCCCCGCTCGGAATCCTTCCGAAGGAGACCCTGACACAGGAGGAAGGCTGGCATGTGAC
Mithan          TGCCCCGCTCGGAATCCTTCCGAAGGAGACCCTGACACAGGAGGAAGGCTGGCATGTGAC
Banteng         TGCCCCGCTCGGAATCCTTCCGAAGGAGACCCTGACACAGGAGGAAGGCTGGCATGTGAC
BubalusB        TGCCCCGCTCGGAATCCTACCGAAGGAGACCCTGACGCAGGAGGAAGGCTGGTATGTGGC
BubalusC        TGCCCCGCTCGGAATCCTACCGAAGGAGACCCTGACGCAGGAGGAAGGCTGGCATGTGGC
Murrah          TGCCCCGCTCGGAATCCTACCAAAGGAGACCCTGACGCAGGAGGAAGGCTGGTATGTGGC
Indian          TGCCCCGCTCGGAATCCTACCAAAGGAGACCCTGACGCAGGAGGAAGGCTGGTATGTGGC
Syncerus        TGCCCCACTCGGAATCCTCCCGAAGGAGACCCTGACGCAGGAGGAAGGCTGGCATGTGGC
Ancient         TGCCCCGCTCGGAATCCTCCCGAAGGAGACCCTGACACAGGAGGAAGGCTGGCATGTGGC
Eland           TGCCCCACTCGGAATCCTCCCGAAGGAGACCCTGACGCAGGAGGAAGGCTGGCATGTGGC
                ****** *********** ** ************** *************** ***** *

Hereford        CTGAGCCGCCAGGCCTGTGGTACAGGGTCTGCCCCTCAGAGCAGGCACCGCTGGATACTC
Holstein        CTGAGCCGCCAGGCCTGTGGTACAGGGTCTGCCCCTCAGAGCAGGCACCGCTGGATACTC
Tuli            CTGAGCCGCCAGGCCTGTGGTACAGGGTCTGCCCCTCAGAGCAGGCACCGCTGGATACTC
Yak             CTGAGCCGCCAGGCCTGTGGTACAGGGTCTGCCCCTCGGAGCAGGCACCGCTGGATACTC
Bison           CTGAGCCGCCAGGCCTGTGGTACAAGGTCTGCCCCTCGGAGCAGGCACCGCTGGATACTC
Gaur            CTGAGCCGCCAGGCCTGTGGTACAGGGTCTGCCCCTCAGAGCAGGCACCGCTGGATACTC
Mithan          CTGAGCCGCCAGGCCTGTGGTACAGGGTCTGCCCCTCGGAGCAGGCACCGCTGGATACTC
Banteng         CTGAGCCGCCAGGCCTGTGGTACAGGGTCTGCCCCTCAGAGCAGGCACCGCTGGATACTC
BubalusB        CTGAGCCGCCAGGCCTGTGGTACAGGGTCTGCCCCTCGGAGCAGGCACCGCTGGATACTC
BubalusC        CTGAGCCGCCAGGCCTGTGGTACAGGGTCTGCCCCTCGGAGCAGGCACCGCTGGATACTC
Murrah          CTGAGCTGCCAGGCCTGTGGTACAGGGTCTGCCCCTCGGAGCAGGCACCGCTGGATACTC
Indian          CTGAGCTGCCAGGCCTGTGGTACAGGGTCTGCCCCTCGGAGCAGGCACCGCTGGATACTC
Syncerus        CTGAGCCGCCAGGCCTGTGGTACAGGGTCTGCCCCTCGGAGCAGGCACCACTGGATACTC
Ancient         CTGAGCCGCCAGGCCTGTGGTACAGGGTCTGCCCCTCGGAGCAGGCACCCCTGGATACTC
Eland           CTGAGCCGCCAGGCCTGTGGTACACGGTCTGCCCCTTGGAGCAGGCACCCCTGGATACTC
                ****** ***************** ***********  *********** **********

Hereford        ACTGGTCTCACAGTGGATGCCCACGTATCCAAGAGGGCACTTGCAGATGTACTGGATGAA
Holstein        ACTGGTCTCACAGTGGATGCCCACGTATCCAAGAGGGCACTTGCAGATGTACTGGATGAA
Tuli            ACTGGTCTCACAGTGGATGCCCACGTATCCAAGAGGGCACTTGCAGATGTACTGGATGAA
Yak             ACTGGTCTCACAGTGGATGCCCACGTATCCAAGAGGGCACTTGCAGATGTACTGGATGAA
Bison           ACTGGTCTCACAGTGGATGCCCACGTATCCAAGAGGGCACCTGCAGATGTACTGGATGAA
Gaur            ACTGGTCTCACAGTGGATGCCCACGTATCCAAGAGGGCACTTGCAGATGTACTGGATGAA
Mithan          ACTGGTCTCACAGTGGATGCCCACGTATCCAAGAGGGCACTTGCAGATGTACTGGATGAA
Banteng         ACTGGTCTCACAGTGGATGCCCACGTATCCAAGAGGGCACTTGCAGATGTACTGGATGAA
BubalusB        ACTGCTCTCACAGTGGATGCCCACGTATCCAAGAGGGCACTTGCAGATGTACTGGATGAA
BubalusC        ACTGCTCTCACAGTGGATGCCCACGTATCCAAGAGGGCACTTGCAGATGTACTGGATGAA
Murrah          ACTGCTCTCACAGTGGATGCCCACGTATCCAAGAGGGCACTTGCAGATGTACTGGATGAA
Indian          ACTGCTCTCACAGTGGATGCCCACGTATCCAAGAGGGCACTTGCAGATGTACTGGATGAA
Syncerus        ACTGATCTCACAGTGGATGCCCACGTATCCAAGAGGGCACCTGCAAATGTACTGGATGAA
Ancient         ACTGGTCTCACAGTGGATGCCCACGTATCCAAGAGGGCACTTGCAGATGTACTGGATGAA
Eland           ACTGTTCTCACAGTGGATGCCCACGTATCCAAGAGGGCACTTGCAGACGTACTGAATGAA
                **** *********************************** **** * ****** *****

Hereford        GACATCCCCTCGGTGGGAGTCGTCAGTTACCTGGCACTCAGCATCATTGTGGCAGGGGTT
Holstein        GACATCCCCTCGGTGGGAGTCGTCAGTTACCTGGCACTCAGCATCATTGTGGCAGGGGTT
Tuli            GACATCCCCTCGGTGGGAGTCGTCAGTTACCTGGCACTCAGCATCATTGTGGCAGGGGTT
Yak             GACATCCCCTCGGTGGGAGTCGTCAGTTACCTGGCACTCAGCATCATTGTGGCAGGGGTT
Bison           GACATCCCCTCGGTGGGAGTCGTCAGTTACCTGGCACTCAGCATCATTGTGGCAGGGGTT
Gaur            GACATCCCCTCGGTGGGAGTCGTCAGTTACCTGGCACTCAGCATCATTGTGGCAGGGGTT
Mithan          GACATCCCCTCGGTGGGAGTCGTCAGTTACCTGGCACTCAGCATCATTGTGGCAGGGGTT
Banteng         GACATCCCCTCGGTGGGAGTCGTCAGTTACCTGGCACTCAGCATCATTGTGGCAGGGGTT
BubalusB        GACATCCCCTCGGTGGGAGTCGTCAGTTACCTGGCACTCAGCATCATTGTGGCAGGGGTT
BubalusC        GACATCCCCTCGGTGGGAGTCGTCAGTTACCTGGCACTCAGCATCATTGTGGCAGGGGTT
Murrah          GACATCCCCTCGGTGGGAGTCGTCAGTTACCTGGCACTCAGCATCATTGTGGCAGGGGTT
Indian          GACATCCCCTCGGTGGGAGTCGTCAGTTACCTGGCACTCAGCATCATTGTGGCAGGGGTT
Syncerus        GACATCCCCTCGGTGGGAGTCGTCAGTTACCTGGCACTCAGCATCATTGTGGCAGGGATT
Ancient         GACATCCCCTCGGTGGGAGTCGTCAGTTACCTGGCACTCAGCATCATTGTGGCAGGGGTT
Eland           GACATCCCCTCGGTGGGAGTCATCAGTTACCTGGCACTCAGCATCATTGTGGCAGGGGTT
                ********************* *********************************** **

Hereford        TGGGAAACAGGGACCTGGGAGGAAGCAGGTGAGATGGGCAGGTGATCAAGAAGGAGCTGG
Holstein        TGGGAAACAGGGACCTGGGAGGAAGCAGGTGAGATGGGCAGGTGATCAAGAAGGAGCTGG
Tuli            TGGGAAACAGGGACCTGGGAGGAAGCAGGTGAGATGGGCAGGTGATCAAGAAGGAGCTGG
Yak             TGGGAAACAGGGACCTGGGAGGAAGCAGGTGAGATGGGCAGGTGATCAAGAAGGAGCTGG
Bison           TGGGAAACAGGGACCTGGGAGGAAGCAGGTGAGATGGGCAGGTGATCAAGAAGGAGCTGG
Gaur            TGGGAAACAGGGACCTGGGAGGAAGCAGGTGAGATGGGCAGGTGATCAAGAAGGAGCTGG
Mithan          TGGGAAACAGGGACCTGGGAGGAAGCAGGTGAGATGGGCAGGTGATCAAGAAGGAGCTGG
Banteng         TGGGAAACAGGGACCTGGGAGGAAGCAGGTGAGATGGGCAGGTGATCAAGAAGGAGCTGG
BubalusB        TGGGAAACAGGGACCTGGGAGGAAGCAGGTGAGATGGGCAGGTGATCAAGAAGGAGCTGG
BubalusC        TGGGAAACAGGGACCTGGGAGGAAGCAGGTGAGATGGGCAGGTGATCAAGAAGGAGCTGG
Murrah          TGGGAAACAGGGACCTGGGAGGAAGCAGGTGAGATGGGCAGGTGATCAAGAAGGAGCTGG
Indian          TGGGAAACAGGGACCTGGGAGGAAGCAGGTGAGATGGGCAGGTGATCAAGAAGGAGCTGG
Syncerus        TGGGAAACAGGGACCTGGGAGGAAGCAGGTGAGATGGGCAGGTGATCAAGAAGGAGCTGG
Ancient         TGGGAAACAGGGACCTGGGAGGAAGCAGGTGAGATGGGCAGGTGATCAAGAAGGAGCTGG
Eland           TGGGAAACAGGGACCTGGGAGGAAGCAGGTGAGATGCGAAGGTGATCAAGAAGGAGCTGG
                ************************************ * *********************

Hereford        AGACAGGCAACAACAGACAGGCCAAGCCCCAAAGGACCCTCCACCCAAATTTGGCCTACT
Holstein        AGACAGGCAACAACAGACAGGCCAAGCCCCAAAGGACCCTCCACCCAAATTTGGCCTACT
Tuli            AGACAGGCAACAACAGACAGGCCAAGCCCCAAAGGACCCTCCACCCAAATTTGGCCTACT
Yak             AGACAGGCAACAACAGACAGGCCAAGCCCCAAAGGACCCTCCACCCAAATTTGGCCTACT
Bison           AGACAGGCAACAACAGACAGGCCAAGCCCCAAAGGACCCTCCACCCAAATTTGGCCTACT
Gaur            AGACAGGCAACAACAGACAGGCCAAGCCCCAAAGGACCCTCCACCCAAATTTGGCCTACT
Mithan          AGACAGGCAACAACAGACAGGCCAAGCCCCAAAGGACCCTCCACCCAAATTTGGCCTACT
Banteng         AGACAGGCAACAACAGACAGGCCAAGCCCCAAAGGACCCTCCACCCAAATTTGGCCTACT
BubalusB        AGACAGGCAAAAACAGACAGGGCAAGCCCCAAAGGACCCTCCACCCAAATTCGGCCTACT
BubalusC        AGACAGGCAAAAACAGACAGGGCAAGCCCCAAAGGACCCTCCACCCAAATTCGGCCTACT
Murrah          AGACAGGCAAAAACAGACAGGGCAAGCCCCAAAGGACCCTCCACCCAAATTCGGCCTACT
Indian          AGACAGGCAAAAACAGACAGGGCAAGCCCCAAAGGACCCTCCACCCAAATTCGGCCTACT
Syncerus        AGACAGGCAACAACAGACAGGCCAAGCCCCAAAGGACCCTCCACCCAAATTCGGCCTACT
Ancient         AGACAGGCAACAACAGACAGGCCAAGCCCCAAAGGACCCTCCACCCAAATTTGGCCCACT
Eland           AGACAGGCAACAATACACAGGCCATGCCCCATAGGACCCTCCACCCAAATCTGGCCCACT
                ********** ** * ***** ** ****** ******************  **** ***

Hereford        GCCTGCCAGTGCCCACCAGCTCCTCCCTCCCCCCTCTCAATCTGCCCCATGGGGCCGGGC
Holstein        GCCTGCCAGTGCCCACCAGCTCCTCCCTCCCCCCTCTCAATCTGCCCCATGGGGCCGGGC
Tuli            GCCTGCCAGTGCCCACCAGCTCCTCCCTCCCCCCTCTCAATCTGCCCCATGGGGCCGGGC
Yak             GCCTGCCAGTGCCCACCAGCTCCTCCCTCCCCCCTCTCAATCTGCCCTATGGGGCCGGGC
Bison           GCCTGCCAGTGCCCACCAGCTCCTCCCTCCCCCCTCTCAATCTGCCCTATGGGGCCGGGC
Gaur            GCCTGCCAGTGCCCACCAGCTCCTCCCTCCCCCCTCTCAATCTGCCCTATGGGGCCGGGC
Mithan          GCCTGCCAGTGCCCACCAGCTCCTCCCTCCCCCCTCTCAATCTGCCCCATGGGGCCGGGC
Banteng         GCCTGCCAGTGCCCACCAGCTCCTCCCTCCCCCCTCTCAATCTGCCCCATGGGGCCGGGC
BubalusB        GCCTGCCAGTGCCCACCAGCTCCTCCCTCCCCCCTCTCAATCTGCCCCATGGGGCCGGGC
BubalusC        GCCTGCCAGTGCCCACCAGCTCCTCCCTCCCCCCTCTCAATCTGCCCCATGGGGCCGGGC
Murrah          GCCTGCCAGTGCCCACCAGCTCCTCCCTCCCCCCTCTCAATCTGCCCCATGGGGCCGGGC
Indian          GCCTGCCAGTGCCCACCAGCTCCTCCCTCCCCCCTCTCAATCTGCCCCATGGGGCCGGGC
Syncerus        GCCTGCCAGTGCCCACCAGCTCCTCCCTCCCCCCTCTCAATCTGCCCCATGGGGCCGGGC
Ancient         GCCTGCCAGTGCCCACCAGCTCCTCCCTCCCCCCTCTCAATCTGCCCCATGGGGCCGGGC
Eland           GCCTGCCAGTGCCCACCAGCTCCTCCCTCCCCCTCCTCAATCTGCCCCACGGGGCCGGGC
                *********************************  ************ * **********

Hereford        CATCCTGGAGCCAAGAAGGGTCACGTGGAGGTGAGTCAGCCCAAGTGAAGGAAGCACCCA
Holstein        CATCCTGGAGCCAAGAAGGGTCACGTGGAGGTGAGTCAGCCCAAGTGAAGGAAGCACCCA
Tuli            CATCCTGGAGCCAAGAAGGGTCACGTGGAGGTGAGTCAGCCCAAGTGAAGGAAGCACCCA
Yak             CATCCTGGAGCCAAGAAGGGTCACGTGGAGGTGAGTCAGCCCAAGTGAAGGAAGCACCCA
Bison           CATCCTGGAGCCAAGAAGGGTCACGTGGAGGTGAGTCAGCCCAAGTGAAGGAAGCACCCA
Gaur            CATCCTGGAGCCAAGAAGGGTCACGTGGAGGTGAGTCAGCCCAAGTGAAGGAAGCACCCA
Mithan          CATCCTGGAGCCAAGAAGGGTCACGTGGAGGTGAGTCAGCCCAAGTGAAGGAAGCACCCA
Banteng         CATCCTGGAGCCAAGAAGGGTCACATGGAGGTGAGTCAGCCCAAGTGAAGGAAGCACCCA
BubalusB        CATCCTGGAGCTAAGAAGGGTCACGTGGAGGTGAGTCAGCCCAAGTGAAGGAAGCACCCA
BubalusC        CATCCTGGAGCTAAGAAGGGTCACGTGTAGGTGAGTCAGCCCAAGTGAAGGAAGCACCCA
Murrah          CATCCTGGAGCTAAGAAGGGTCACGTGGAGGTGAGTCAGCCCAAGTGAAGGAAGCACCCA
Indian          CATCCTGGAGCTAAGAAGGGTCACGTGGAGGTGAGTCAGCCCAAGTGAAGGAAGCACCCA
Syncerus        CATCCTGGAGCCAAGAAGGGTCACGTGGAGGTGAGTCAGCCCAAGTGAAGGAAGCACCCA
Ancient         CATCCTGGAGCCAAGAAGGGTCACGTGGAGGTGAGTCAGCCCAAGTAAAGGAAGCACCCA
Eland           CATCCTGGAGCCAAGAAGGGTCACGTGGAGGTGAGTCAGCCCAAGTAAAGGAAGCACCCA
                *********** ************ ** ****************** *************

Hereford        GCTTTCCAAGTGGCCTGGGAGCTTCCAGGAAAAGGGGATCTTCCCAACCCAGGGGTCAAA
Holstein        GCTTTCCAAGTGGCCTGGGAGCTTCCAGGAAAAGGGGATCTTCCCAACCCAGGGGTCAAA
Tuli            GCTTTCCAAGTGGCCTGGGAGCTTCCAGGAAAAGGGGATCTTCCCAACCCAGGGGTCAAA
Yak             GCTTTCCAAGTGGCCTGGGAGCTTCCAGGAAAAGGGGATCTTCCCAACCCAGGGGTCAAA
Bison           GCTTTCCAAGTGGCCTGGGAGCTTCCAGGAAAAGGGGATCTTCCCAACCCAGGGGTCAAA
Gaur            GCTTTCCAAGTGGCCTGGGAGCTTCCAGGAAAAGGGGATCTTCCCAACCCAGGGGTCAAA
Mithan          GCTTTCCAAGTGGCCTGGGAGCTTCCAGGAAAAGGGGATCTTCCCAACCCAGGGGTCAAA
Banteng         GCTTTCCAAGTGGCCTGGGAGCTTCCAGGAAAAGGGGATCTTCCCAACCCAGGGGTCAAA
BubalusB        GCTTTCCAAGTGGCCTGGGAGCTTCCAGGAAAAGGGGATCTTCCCAACCCAGGGGTCAAA
BubalusC        GCTTTCCAAGTGGCCTGGGAGCTTCCAGGAAAAGGGGATCTTCCCAACCCAGGGGTCAAA
Murrah          GCTTTCCAAGTGGCCTGGGAGCTTCCAGGAAAAGGGGATCTTCCCAACCCAGGGGTCAAA
Indian          GCTTTCCAAGTGGCCTGGGAGCTTCCAGGAAAAGGGGATCTTCCCAACCCAGGGGTCAAA
Syncerus        GCTTTCCAAGTGGCCTGGGAGCTTCCAGGAAAAGGGGATCTTCCCAACCCAGGGGTCAAA
Ancient         GCTTTCCAAGTGGCCTGGGAGCTTCCAGGAAAAGGGGATCTTCCCAACCCAGAGGTCAAA
Eland           GCTTTCCAAGTGGCCTGGGAGCTTCCAGGAAAAGGGGATCTTCCCAACCCAGAGGTCAAA
                **************************************************** *******

Hereford        CCCGGCTCTCCTGCATTGCAGGTGGATTCTTTATCACTGAGCCGCAGGAGAAGTCCTTTT
Holstein        CCCGGCTCTCCTGCATTGCAGGTGGATTCTTTATCACTGAGCCGCAGGAGAAGTCCTTTT
Tuli            CCCGGCTCTCCTGCATTGCAGGTGGATTCTTTATCACTGAGCCGCAGGAGAAGTCCTTTT
Yak             CCCGGCTCTCCTGCATTGCAGGTGGATTCTTTATCACTGAGCCGCAGGAGAAGTCCTTTT
Bison           CCCGGCTCTCCTGCATTGCAGGTGGATTCTTTATCACTGAGCCGCAGGAGAAGTCCTTTT
Gaur            CCCGGCTCTCCTGCATTGCAGGTGGATTCTTTATCACTGAGCCGCAGGAGAAGTCCTTTT
Mithan          CCCGGCTCTCCTGCATTGCAGGTGGATTCTTTATCACTGAGCCGCAGGAGAAGTCCTTTT
Banteng         CCCGGCTCTCTTGCATTGCAGGTGGATTCTTTATCACTGAGCCGCAGGAGAAGTCCTTTT
BubalusB        CCCGGCTCTCCTGCATTGCAGGTGAATTCTTTATCACTGAGCCACAGGAGAAGTCCTTTT
BubalusC        CCCGGCTCTCCTGCATTGCAGGTGAATTCTTTATCACTGAGCCACAGGAGAAGTCCTTTT
Murrah          CCCGGCTCTCCTGCATTGCAGGTGAATTCTTTATCACTGAGCCACAGCAGAAGTCCTTTT
Indian          CCCGGCTCTCCTGCATTGCAGGTGAATTCTTTATCACTGAGCCACAGCAGAAGTCCTTTT
Syncerus        CCTGGCTCTCCTGCATTGCAGGTGAATTCTTTATCACTGAGCCACAGGAGAAGTCCTTTT
Ancient         CCCGGCTCTCTTGCATTGCAGGTGGATTCTTTATCACTGAGCCGCAGGAGAAGTCCTTTT
Eland           CCCGGCTGTCTTGCATTGCAGGTGGATTCTTTATCACTGAGCCACAGGAGAAGTCCTTTT
                ** **** ** ************* ****************** *** ************

Hereford        TTCCTCTTACCAACCAGCTTCTAGAAAATGTAGCACCTGGGCAGGACTGCTTAAGGCCTG
Holstein        TTCCTCTTACCAACCAGCTTCTAGAAAATGTAGCACCTGGGCAGGACTGCTTAAGGCCTG
Tuli            TTCCTCTTACCAACCAGCTTCTAGAAAATGTAGCACCTGGGCAGGACTGCTTAAGGCCTG
Yak             TTCCTCTTACCAACCAGCTTCTAGAAAATGTAGCACCTGGGCAGGACTGCTTAAGGCCTG
Bison           TTCCTCTTACCAACCAGCTTCTAGAAAATGTAGCACCTGGGCAGGACTGCTTAAGGCCTG
Gaur            TTCCTCTTACCAACCAGCTTCTAGAAAATGTAGCACCTGGGCAGGACTGCTTAAGGCCTG
Mithan          TTCCTCTTACCAACCAGCTTCTAGAAAATGTAGCACCTGGGCAGGACTGCTTAAGGCCTG
Banteng         TTCCTCTTACCAACCAGCTTCTAGAAAATGTAGCACCTGGGCAGGACTGCTTAAGGCCTG
BubalusB        TTCCTCTTACCAACCAGCTTCTAGAAAATGTAGCACCTGGGCAGGACTGCCTAAGGCCTG
BubalusC        TTCCTCTTACCAACCAGCTTCTAGAAAATGTAGCACCTGGGCAGGACTGCCTAAGGCCTG
Murrah          TTCCTCTTACCAACCAGCTTCTAGAAAATGTAGCACCTGGGCAGGACTGCCTAAGGCCTG
Indian          TTCCTCTTACCAACCAGCTTCTAGAAAATGTAGCACCTGGGCAGGACTGCCTAAGGCCTG
Syncerus        TTCCTCTTACCAACCAGCTTCTAGAAAATGTAGCACCTGGGCAGGATTGCCTAAGGCCTG
Ancient         TTCCTCTTATCAACCAGCTTCTAGAACATGTAGCACCTGGGCAGGACTGCTTAAGGCCTG
Eland           TTCCTCTTATCAACCAGCTTCTAGAACATGTAGCACCTGGGCAGGACTGCTTAAGGCCTG
                ********* **************** ******************* *** *********

Hereford        GTGATCCTTCTGTGTTAGCCCAGGTTCCCAGGCTTTGCTGCCTGCCTACCCAACTCCTCA
Holstein        GTGATCCTTCTGTGTTAGCCCAGGTTCCCAGGCTTTGCTGCCTGCCTACCCAACTCCTCA
Tuli            GTGATCCTTCTGTGTTAGCCCAGGTTCCCAGGCTTTGCTGCCTGCCTACCCAACTCCTCA
Yak             GTGATCCTTCTGTGTTAGCCCAGGTTCCCAGGCTTTGCTGCCTGCTTACCCAACTCCTCA
Bison           GTGATCCTTCTGTGTTAGCCCAGGTTCCCAGGCTTTGCTGCCTGCCTACCCAACTCCTCA
Gaur            GTGATCCTTCTGTGTTAGCCCAGGTTCCCAGGCTTTGCTGCCTGCTTACCCAACTCCTCA
Mithan          GTGATCCTTCTGTGTTAGCCCAGGTTCCCAGGCTTTGCTGCCTGCTTACCCAACTCCTCA
Banteng         GTGATCCTTCTGTGTTAGCCCAGGTTCCCAGGCTTTGCTGCCTGCCTACCCAACTCCTCA
BubalusB        GTGATCCTTCTGTGTTAGCCCAGGTTCCCAGGCTTTGCTGCCTGCCTACCCAGCTCCTCA
BubalusC        GTGATCCTTCTGTGTTAGCCCAGGTTCCCAGGCTTTGCTGCCTGCCTACCCAGCTCCTCA
Murrah          GTGATCCTTCTGTGTTAGCCCAGGTTCCCAGGCTTTGCTGCCTGCCTACCCAGCTCCTCA
Indian          GTGATCCTTCTGTGTTAGCCCAGGTTCCCAGGCTTTGCTGCCTGCCTACCCAGCTCCTCA
Syncerus        GTGATCCTTCTGTGTTAGCCCAGGTTCCCGGGCTTTGCTGCCTGCCTACCCAACTCCTCG
Ancient         GTGATCCTTCTGTGTTAGCCCAGGTTCCCGGGCTTTGCTGCCTGCCTACCCAACTCCTCA
Eland           GTGATCCTTCTGTGTTAGCCCAGGTTCCCGGGCTTTGCTGCCTGCCTACCCAACTCCTCA
                ***************************** *************** ****** ****** 

Hereford        CCCTGGCTGAGAAAAGAGGGGACAGGAACAGCCATCTCCGAGGACGGCAGAGCCACTGGC
Holstein        CCCTGGCTGAGAAAAGAGGGGACAGGAACAGCCATCTCCGAGGACGGCAGAGCCACTGGC
Tuli            CCCTGGCTGAGAAAAGAGGGGACAGGAACAGCCATCTCCGAGGACGGCAGAGCCACTGGC
Yak             CCCTGGCTGAGAAAAGAGGGGACAGGAACAGCCATCTCCGAGGACGGCAGAGCCACTGGC
Bison           CCCTGGCTGAGAAAAGAGGGGACAGGAACAGCCATCTCCGAGGACGGCAGAGCCACTGGC
Gaur            CCCTGGCTGAGAAAAGAGGGGACAGGAACAGCCATCTCCGAGGACGGCAGAGCCACTGGC
Mithan          CCCTGGCTGAGAAAAGAGGGGACAGGAACAGCCATCTCCGAGGACGGCAGAGCCACTGGC
Banteng         CCCTGGCTGAGAAAAGAGGGGACAGGAACAGCCATCTCCGAGGACGGCAGAGCCACTGGC
BubalusB        CCCTGGCTGAGAAAAGAGGGGACAGGAACAGCCATCTCCGAGGACAGCAGAGCCACTGGC
BubalusC        CCCTGGCTGAGAAAAGAGGGGACAGGAACAGCCATCTCCGAGGACGGCAGAGCCACTGGC
Murrah          CCCTGGCTGAGAAAAGAGGGGACAGGAACAGCCATCTCCGAGGACGGCAGAGCCACTGGC
Indian          CCCTGGCTGAGAAAAGAGGGGACAGGAACAGCCATCTCCGAGGACGGCAGAGCCACTGGC
Syncerus        CCCTGGCTGAGAAAAGAGGGGACAGGAACAGCCATCTCCGAGGACGGCAGAGCCACTGGC
Ancient         CCCTGGCTGAGAAAAGAGGGGACAGGAACAGCCATCTCCGAGGACGGCAGAGCCACTGGC
Eland           CCCTGGCTGAGAAAAGAGGGGACAGGAACAGCCAACTCCGAGGACGGCAGAGCCACTGGC
                ********************************** ********** **************

Hereford        ACTCACCATTCAACTCACAGCCAAGGAGTTCAAAGCGGAGGGTGCAGCCCCGGTGGCAGA
Holstein        ACTCACCATTCAACTCACAGCCAAGGAGTTCAAAGCGGAGGGTGCAGCCCCGGTGGCAGA
Tuli            ACTCACCATTCAACTCACAGCCAAGGAGTTCAAAGCGGAGGGTGCAGCCCCGGTGGCAGA
Yak             ACTCACCATTCAACTCACAGCCAAGGAGTTCAAAGCGGAGGGTGCAGCCCCGGTGGCAGA
Bison           ACTCACCATTCAACTCACAGCCAAGGAGTTCAAAGCGGAGGGTGCAGCCCCGGTGGCAGA
Gaur            ACTCACCATTCAACTCACAGCCAAGGAGTTCAAAGCGGAGGGTGCAGCCCCGGTGGCAGA
Mithan          ACTCACCATTCAACTCACAGCCAAGGAGTTCAAAGCGGAGGGTGCAGCCCCGGTGGCAGA
Banteng         ACTCACCATTCAACTCACAGCCAAGGAGTTCAAAGCGGAGGGTGCAGCCCCGGTGGCAGA
BubalusB        ACTCACCATTCAACTCACAGCCAAGGAGTTCAAAGCGGAGGGTGCAGCCCCGGTGGCAGA
BubalusC        ACTCACCATTCAACTCACAGCCAAGGAGTTCAAAGCGGAGGGTGCAGCCCCGGTGGCAGA
Murrah          ACTCACCATTCAACTCACAGCCAAGGAGTTCAAAGCGGAGGGTGCAGCCCCGGTGGCAGA
Indian          ACTCACCATTCAACTCACAGCCAAGGAGTTCAAAGCGGAGGGTGCAGCCCCGGTGGCAGA
Syncerus        ACTCACCATTCAACTCACAGCCAAGGAGTTCAAAGCGGAGGGTGCAGGCCCGGTGGCAGA
Ancient         ACTCACCATTCAACTCACAGCCAAGGAGCTCAAAGCGGAGGGTGCAGCCCCGGTGGCAGA
Eland           ACTCACCATTCAACTCACAGCCAAGGAGCTCAAAGCGGAGGGTGCAGCCCCGGTGGCAGA
                **************************** ****************** ************

Hereford        TGATGGGTACCAGTCTCACATACTGCGTCTCCAAGGGGGTATCAAACAGGTTAATCTTCA
Holstein        TGATGGGTACCAGTCTCACATACTGCGTCTCCAAGGGGGTATCAAACAGGTTAATCTTCA
Tuli            TGATGGGTACCAGTCTCACATACTGCGTCTCCAAGGGGGTATCAAACAGGTTAATCTTCA
Yak             TGATGGGTACCAGTCTCACATACTGTGTCTCCAAGGGGGTATCAAACAGGTTAATCTTCA
Bison           TGATGGGTACCAGTCTCACATACTGCGTCTCCAAGGGGGTATCAAACAGGTTAATCTTCA
Gaur            TGATGGGTACCAGTCTCACATACTGTGTCTCCAAGGGGGTATCAAACAGGTTAATCTTCA
Mithan          TGATGGGTACCAGTCTCACATACTGCGTCTCCAAGGGGGTATCAAACAGGTTAATCTTCA
Banteng         TGATGGGTACCAGTCTCACATACTGCGTCTCCAAGGGGGTATCAAACAGGTTAATCTTCA
BubalusB        TGATGGGTACCAGTCTCACATACTGCGTCTCCAAGGGGGTATCAAACAGGTTAATCTTCA
BubalusC        TGATGGGTACCAGTCTCACATACTGCGTCTCCAAGGGGGTATCAAACAGGTTAATCTTCA
Murrah          TGATGGGTACCAGTCTCACATACTGCGTCTCCAAGGGGGTATCAAACAGGTTAATCTTCA
Indian          TGATGGGTACCAGTCTCACATACTGCGTCTCCAAGGGGGTATCAAACAGGTTAATCTTCA
Syncerus        TGATGGGTACCAGTCTCACATACTGCGTCTCCAAGGGGGTATCAAACAGGTTAATCTTCA
Ancient         TGATGGGTACCAGTCTCACATACTGCGTCTCCAAGGGGGTATCAAACAGGTTAATCTTCA
Eland           TGATGGGTACCAGTCTCACATACTGCGTCTCCAAGGGGGTATCAAACAGGTTAATCTTCA
                ************************* **********************************

Hereford        GGCCGCTGTTGTTCACATTACCTATAAATATCTAGGAGGGAAGAGGCAGATTGGAGGAGG
Holstein        GGCCGCTGTTGTTCACATTACCTATAAATATCTAGGAGGGAAGAGGCAGATTGGAGGAGG
Tuli            GGCCGCTGTTGTTCACATTACCTATAAATATCTAGGAGGGAAGAGGCAGATTGGAGGAGG
Yak             GGCCGCTGTTGTTCACATTACCTATAAATATCTAGGAGGGAAGAGGCAGATTGGAGGAGG
Bison           GGCCGCTGTTGTTCACATTACCTATAAATATCTAGGAGGGAAGAGGCAGATTGGAGGAGG
Gaur            GGCCGCTGTTGTTCACATTACCTATAAATATCTAGGAGGGAAGAGGCAGATTGGAGGAGG
Mithan          GGCCGCTGTTGTTCACATTACCTATAAATATCTAGGAGGGAAGAGGCAGATTGGAGGAGG
Banteng         GGCCGCTGTTGTTCACATTACCTATAAATATCTAGGAGGGAAGAGGCAGATTGGAGGAGG
BubalusB        GGCCGCTGTTGTTCACATTACCCACAAATATCTAGGAGGGAAGAGGCAGATTGGAGGAGT
BubalusC        GGCCGCTGTTGTTCACGTTACCCACAAATATCTAGGAGGGAAGAGGCAGATTGGAGGAGT
Murrah          GGCCGCTGTTGTTCACATTACCCACAAATATCTAGGAGGGAAGAGGCAGATTGGAGGAGT
Indian          GGCCGCTGTTGTTCACATTACCCACAAATATCTAGGAGGGAAGAGGCAGATTGGAGGAGT
Syncerus        GGCCGCTGTTGTTCACATTACCCACAAATATCTAGGAGGGAAGAGGCAGATTGGAGGAGT
Ancient         GGCCGCTGTTGTTCACATTACCCATAAATATCTAGGAGGGAAGAGGCAGATTGGAGGAGG
Eland           GGCCGCTGTTGTTCACATTACCCATAAATATCTAGGAGGGAAGAGGCAGATTGGAGGAGT
                **************** ***** * ********************************** 

Hereford        AGGTCAGTGCAGGCAGTCCCGCTTCCTGGGGTGGTCTCTCCCCCTCTTCCACTTTGGGCC
Holstein        AGGTCAGTGCAGGCAGTCCCGCTTCCTGGGGTGGTCTCTCCCCCTCTTCCACTTTGGGCC
Tuli            AGGTCAGTGCAGGCAGTCCCGCTTCCTGGGGTGGTCTCTCCCCCTCTTCCACTTTGGGCC
Yak             AGGTCAGTGCAGGCAGTCCCGCTTCCTGGGGTGGTCTCTCCCCCTCTTCCACTTTGGGCC
Bison           AGGTCAGTGCAGGCAGTCCCGCTTCCTGGGGTGGTCTCTCCCCCTCTTCCACTTTGGGCC
Gaur            AGGTCAGTGCAGGCAGTCCCGCTTCCTGGGGTGGTCTCTCCCCCTCTTCCACTTTGGGCC
Mithan          AGGTCAGTGCAGGCAGTCCCGCTTCCTGGGGTGGTCTCTCCCCCTCTTCCACTTTGGGCC
Banteng         AGGTCAGTGCAGGCAGTCCCGCTTCCTGGGGTGGTCTCTCCCCCTCTTCCACTTTGGGCC
BubalusB        GGGTCAGTGTCGGCAGTCCCGCTTCCTGGGGTGGTCTCTCCCCCTCTTCCACTTTGGGCC
BubalusC        GGGTCAGTGTCGGCAGTCCCGCTTCCTGGGGTGGTCTCTCCTCCTCTTCCACTTTGGGCC
Murrah          GGGTCAGTGTCGGCAGTCCCGCTTCCTGGGGTGGTCTCTCCCCCTCTTCCACTTTGGGCC
Indian          GGGTCAGTGTCGGCAGTCCCGCTTCCTGGGGTGGTCTCTCCCCCTCTTCCACTTTGGGCC
Syncerus        GGGTCAGTGTGGGCAGTCCCGCTTCCTGGGGTGGTCCCTCCCCCTCTTCCACTTTGGGCC
Ancient         GGGTCAGTGTGGGCAGTCCCGCTTCCTGGGGTGGTCTCTCCCCCTCTTCCACTTTGGGCC
Eland           GGGTCAGTGTGGGCAGTCCCGCTTCCTGGGGTGGTCTCTCCCCGTCTTCCACTTTGGGCC
                 ********  ************************* **** * ****************

Hereford        TGGAAACAGAGGTGTGCGTAGCAGAGCTGGCAGGAGTGGAAGAGGAGGTGTCAGGAGGCC
Holstein        TGGAAACAGAGGTGTGCGTAGCAGAGCTGGCAGGAGTGGAAGAGGAGGTGTCAGGAGGCC
Tuli            TGGAAACAGAGGTGTGCGTAGCAGAGCTGGCAGGAGTGGAAGAGGAGGTGTCAGGAGGCC
Yak             TGGAAACAGAGGTGTGCGTAGCAGAGCTGGCAGGAGTGGAAGAGGAGGTGTCAGGAGGCC
Bison           TAGAAACAGAGGTGTGCGTAGCAGAGCTGGCAGGAGTGGAAGAGGAGGTGTCTGGAGGCC
Gaur            TGGAAACAGAGGTGTGCGTAGCAGAGCTGGCAGGAGTGGAAGAGGAGGTGTCAGGAGGCC
Mithan          TGGAAACAGAGGTGTGCGTAGCAGAGCTGGCAGGAGTGGAAGAGGAGGTGTCAGGAGGCC
Banteng         TGGAAACAGAGGTGTGCGTAGCAGAGCTGGCAGGAGTGGAAGAGGAGGTGTCAGGAGGCC
BubalusB        TGGAAACAGAGGTGTGCGCAGCAGAGCTGGCAGGAGTGGAAGAGGAGGTGTCAGGAGGCC
BubalusC        TGGAAACAGAGGTGTGCGCAGCAGAGCTGGCAGGAGTGGAAGAGGAGGTGTCAGGAGGCC
Murrah          TGGAAACAGAGGTGTGCGCAGCAGAGCTGGCAGGAGTGGAAGAGGAGGTGTCAGGAGGCC
Indian          TGGAAACAGAGGTGTGCGCAGCAGAGCTGGCAGGAGTGGAAGAGGAGGTGTCAGGAGGCC
Syncerus        TGGAAACAGAGGTGTGCGCAGCAGAGCTGGCAGGAGTGGAAGAGGAGGTGTCAGGAGGCC
Ancient         TGGAAACAGAGGTGTGCGTAGCAGAGCTGGCAGGAGTGGAAGAGGAGGTGTCAGGAGGCC
Eland           TGGAAACAGAGGTGTGCGTAGCAGAGCTGGCAGGAGTGGAAGACGAGGTGTCAGGAGGCC
                * **************** ************************ ******** *******

Hereford        CTCAGACCCAGCCCTCCTCCCCCTCAGACCCCAGATCTGACTCGCAGGGCACCCCTGGAG
Holstein        CTCAGACCCAGCCCTCCTCCCCCTCAGACCCCAGATCTGACTCGCAGGGCACCCCTGGAG
Tuli            CTCAGACCCAGCCCTCCTCCCCCTCAGACCCCAGATCTGACTCGCAGGGCACCCCTGGAG
Yak             CTCAGAGCCAGCCCTCCTCCCCCTCAGACCCCAGATCTGACTCGCAGGGCACCCCTGGAG
Bison           CTCAGACCCAGCCCTCCTCCCCCTCAGACCCCAGATCTGACTCGCAGGGCACCCCTGGAG
Gaur            CTCAGAGCCAGCCCTCCTCCCCGTCAGACCCCAGATCTGACTTGCAGGGCACCCCTGGAG
Mithan          CTCAGAGCCAGCCCTCCTCCCCCTCAGACCCCAGATCTGACTTGCAGGGCACCCCTGGAG
Banteng         CTCAGAGCCAGCCCTCCTCCCCCTCAGACCCCAGATCTGACTCGCAGGGCACCCCTGGAG
BubalusB        CTCAGAGCCAGCCCTCCTCCCCCTCAGACCCCAGATCTGACTCACAGGGCACCCCTGGAG
BubalusC        CTCAGAGCCAGCCCTCCTCCCCCTCAGACCCCAGATCTGACTCGCAGGGCACCCCTGGAG
Murrah          CTCAGAGCCAGCCCTCCTCCCCCTCAGACCCCAGATCTGACTCACAGGGCACCCCTGGAG
Indian          CTCAGAGCCAGCCCTCCTCCCCCTCAGACCCCAGATCTGACTCACAGGGCACCCCTGGAG
Syncerus        CTCAGAGCCAGCCCTCCTCCCGCTCAGACCTCAGATCTGACTCACAGGGCACCCCTGGAG
Ancient         CTCAGAGCCAGCCCTCCTCCCCCTCAGACCCCAGATCTGACTCGCAGGGCACCCCTGGAG
Eland           CTCAGAGCCAGCCCTCCTCCCCCTCAGACCCCAGATGTGACTCGCAGGGCACCCCTGGAG
                ****** **************  ******* ***** *****  ****************

Hereford        TGGGGAAGGCAGGATAGCTGGACACACACTCACCTTGCTTTCTGAGGCCCCCGGGTCCTT
Holstein        TGGGGAAGGCAGGATAGCTGGACACACACTCACCTTGCTTTCTGAGGCCCCCGGGTCCTT
Tuli            TGGGGAAGGCAGGATAGCTGGACACACACTCACCTTGCTTTCTGAGGCCCCCGGGTCCTT
Yak             TGGGGAAGGCAGGATAGCTGGACACACACTCACCTTGCTTTCTGAGGCCCCCGGGTCCTT
Bison           TGGGGAAGGCAGGATAGCTGGACACACACTCACCATGCTTTCTGAGGCCCCCGGGTCCTT
Gaur            TGGGGAAGGCAGGATAGCTGGACACACACTCACCTTGCTTTCTGAGGCCCCCGGGTCCTT
Mithan          TGGGGAAGGCAGGATAGCTGGACACACACTCACCTTGCTTTCTGAGGCCCCCGGGTCCTT
Banteng         TGGGGAAGGCAGGATAGCTGGACACACACTCACCTTGCTTTCTGAGGCCCCTGGGTCCTT
BubalusB        TGGGGAAGGCAGGACAGCTGGACACACACTCACCTTGCTTTCCGAGGCCCCCGGGTCCTT
BubalusC        TGGGGAAGGCAGGACAGCTGGACACACACTCACCTTGCTTTCCGAGGCCCCCGGGTCCTT
Murrah          TGGGGAAGGCAGGACAGCTGGACACACACTCACCTTGCTTTCCGAGGCCCCCGGGTCCTT
Indian          TGGGGAAGGCAGGACAGCTAGACACACACTCACCTTGCTTTCCGAGGCCCCCGGGTCCTT
Syncerus        TGGGGAAGGCAGGACAGCTGGACACACACTCACCTTGCTTTCCGAGGTCCCCGGGTCCTT
Ancient         TGGGGAAGGCAGGACAGCTGGACACACACTCACCTTGCTTTCCGAGGCCCCCGGGTCCTT
Eland           TGGGGAAGGCAGGACAGCTGGATACACACTCACTTTGCTTTCCGAGGCCCCTGGGTCCTT
                ************** **** ** **********  ******* **** *** ********

Hereford        GTACTCAGTCCAGGTCACACCATCATCACCATAGGCCACCCTGTAGGCAGCCACATATTG
Holstein        GTACTCAGTCCAGGTCACACCATCATCACCATAGGCCACCCTGTAGGCAGCCACATATTG
Tuli            GTACTCAGTCCAGGTCACACCATCATCACCATAGGCCACCCTGTAGGCAGCCACATATTG
Yak             GTACTCAGTCCAGGTCACACCATCATCACCATAGGCCACCCTATAGGCAGCCACATATTG
Bison           GTACTCAGTCCAGGTCACACCATCATCACCATAGGCCACCCTGTAGGCAGCCACATATTG
Gaur            GTACTCAGTCCAGGTCACACCATCATCACCATAGGCCACCCTATAGGCAGCCACATATTG
Mithan          GTATTCAGTCCAGGTCACACCATCATCACCATAGGCCCCCCTATAGGCAGCCACATATTG
Banteng         GTACTCAGTCCAGGTCACACCATCATCACCATAGGCCACCCTGTAGGCAGCCACATATTG
BubalusB        GTACTCAGTCCAGGTCACACCATCATCACCATAGGCCACCCTGTAGGCAGCCACATATTG
BubalusC        GTACTCAGTCCAGGTCACACCATCATCACCATAGGCCACCCTGTAGGCAGCCACATATTG
Murrah          GTACTCAGTCCAGGTCACACCATCATCACCATAGGCCACCCTGTAGGCAGCCACATATTG
Indian          GTACTCAGTCCAGGTCACACCATCATCACCATAGGCCACCCTGTAGGCAGCCACATATTG
Syncerus        GTACTCAGTCCAGGTCACACCATCATCACCATAGGCCACCCTGTAGGCAGCCACATATTG
Ancient         GTACTCAGTCCAGGTCACACCATCATCACCATAGGCCACCCTGTAGGCAGCCACATATTG
Eland           GTATTCAGTCCAGGTCACACCATCATCACCATAGGCCACCCTGTAGGCAGCCACATATTG
                *** ********************************* **** *****************

Hereford        AATGTGGCCAAAGTCTCGGGCACCCTGGGTGATGATGCCCGTGACTCGCTTCTGGGAGCC
Holstein        AATGTGGCCAAAGTCTCGGGCACCCTGGGTGATGATGCCCGTGACTCGCTTCTGGGAGCC
Tuli            AATGTGGCCAAAGTCTCGGGCACCCTGGGTGATGATGCCCGTGACTCGCTTCTGGGAGCC
Yak             AATGTGGCCAAAGTCTCGGGCACCCTGGGTGATGATGCCCGTGACTCGCTTCTGGGAGCC
Bison           AATGTGGCCAAAGTCTCGGGCACCCTGGGTGATGATGCCCGTGACTCGCTTCTGGGAGCC
Gaur            AATGTGGCCAAAGTCTCGGGCACCCTGGGTGATGATGCCCGTGACTCGCTTCTGGGAGCC
Mithan          AATGTGGCCAAAGTCTCGGGCACCCTGGGTGATGATGCCCGTGACTCGCTTCTGGGAGCC
Banteng         AATGTGGCCAAAGTCTCGGGCACCCTGGGTGATGATGCCCGTGACTCGCTTCTGGGAGCC
BubalusB        AATGTGGCCAAAGTCTCGGGCACCCTGGGTGATGATGCCAGTGACTCGCTTCTGCGAGCC
BubalusC        AATGTGGCCAAAGTCTCGGGCACCCTGGGTGATGATGCCAGTGACTCGCTTCTGCGAGCC
Murrah          AATGTGGCCAAAGTCTCGGGCACCCTGGGTGATGATGCCAGTGACTCGCTTCTGCGAGCC
Indian          AATGTGGCCAAAGTCTCGGGCACCCTGGGTGATGATGCCAGTGACTCGCTTCTGCGAGCC
Syncerus        AATGTGGCCAAAGTCTCGGGCACCCTGGGTGATGATGCCAGTGACTCGCTTCTGCGAGCC
Ancient         AATGTGGCCAAAGTCTCGGGCACCCTGGGTGATGATGCCZGTGACTCGCTTCTGGGAGCC
Eland           AATGTGGCCAAAGTCTCGGGCACCCTGGGTGATGATGCCGGTGACTCGCTTCTGGGAGCC
                *************************************** ************** *****

Hereford        CAGGTCAATCTACAAGGGGTAAAAAAAAAACAATCCCGTCTTTGCTTGCACCATTCCCAG
Holstein        CAGGTCAATCTACAAGGGGTAAAAAAAAAACAATCCCGTCTTTGCTTGCACCATTCCCAG
Tuli            CAGGTCAATCTACAAGGGGTAAAAAAAAAACAATCCCGTCTTTGCTTGCACCATTCCCAG
Yak             CAAGTCAATCTACAAGGGGGAAAAAAAAAACAATCCCGTCTTTGCTTGCACCATTCCCAG
Bison           CAGGTCAATCTACAAGGGGTAAAAAAAAAACAATCCCGTCTTTGCTTGCACCATTCCCAG
Gaur            CAAGTCAATCTACAAGGGGGAAAAAAAAAACAATCCCGTCTTTGCTTGCACCATTCCCAG
Mithan          CAAGTCAATCTACAAGGGGGAAAAAAAAAACAATCCCGTCTTTGCTTGCACCATTCCCAG
Banteng         CAGGTCAATCTACAAGGGGTAAAAAAAAAACAATCCCGTCTTTGCTTGCAGCATTCCCAG
BubalusB        CAGGTCAATCTACAAGGGGGAAAAAAAAACCAATCCCATCTTTGCTTGCACCATTCCCAG
BubalusC        CAGGTCAATCTACAAGGGGGAAAAAAAAACCAATCCCATCTTTGCTTGCACCATTCCCAG
Murrah          CAGGTCAATCTACAAGGGGGAAAAAAAAACCAATCCCATCTTTGCTTGCACCATTCCCAG
Indian          CAGGTCAATCTACAAGGGGGAAAAAAAAACCAATCCCATCTTTGCTTGCACCATTCCCAG
Syncerus        CAGGTCAATCTACAAGGGGGAAAAAAAAACCAATCCCGTCTTTGCTTGCGCCATTCCCAG
Ancient         CAGGTCAATCTACAAGGGGZAAAAAAAAACCAATCCCGTCTTTGCTTGCACCATTTCCAG
Eland           CAGGTCAATCTGCAAGGGGAAAAAATAAACCAATCCCGTCTTTGCTTGCACCATTTCCAG
                ** ******** ******* ***** *** ******* ***********  **** ****

Hereford        TAAGGTGGGGAAAAGCACACATACACGCTGGGGCATACATTCTAGTTTCGGGAAAATTAC
Holstein        TAAGGTGGGGAAAAGCACACATACACGCTGGGGCATACATTCTAGTTTCGGGAAAATTAC
Tuli            TAAGGTGGGGAAAAGCACACATACACGCTGGGGCATACATTCTAGTTTCGGGAAAATTAC
Yak             TAAGGTGGGGAAAAGCACACATACACGCTGGGGCATACATTCTAGTTTCGGGAAAATTAC
Bison           TAAGGTGGGGTAAAGCACACATACACGCTGGGGCATACATTCTAGTTTCGGGAAAATTAC
Gaur            TAAGGTGGGGAAAAGCACACATACACGCTGGGGCATACATTCTAGTTTCGGGAAAATTAC
Mithan          TAAGGTGGGGAAAAGCACACATACACGCTGGGGCATACATTCTAGTTTCGGGAAAATTAC
Banteng         TAAGGTGGGGAAAAGCACACATACACGCTGGGGCATACATTCTAGTTTCGGGAAAATTAC
BubalusB        TAAGGTGGGAAAAAGCACACATACACGCTGGGGCATACATTCTAGTTTCGGGAAAATTAC
BubalusC        TAAGGTGGGAAAAAGCACACATACACGCTGGGGCATACATTCTAGTTTCGGGAAAATTAC
Murrah          TAAGGTGGGAAAAAGCACACATACACGCTGGGGCATACATTCTAGTTTCGGGAAAATTAC
Indian          TAAGGTGGGAAAAAGCACACATACACGCTGGGGCATACATTCTAGTTTCGGGAAAATTAC
Syncerus        TAAGGTGGGAAAAAGCACACATACACGCTGGGGCATACATTCTAGTTTCGGGAAAATTAC
Ancient         TAAGGTGGGGAAAAGCACACATACACGCTGGGGCATACATTCTAGTTTTGGGAAAATTAC
Eland           TAAGGTGGGGAAAAGCACACATACACGCTGGGGCATACATTCTAGTTTTGGGAAAATTAC
                *********  ************************************* ***********

Hereford        TTCATTTGGCAGAGCCTCAGTTTACCCATCAATCAAGTGGGCATAATAATCCCAGCAACT
Holstein        TTCATTTGGCAGAGCCTCAGTTTACCCATCAATCAAGTGGGCATAATAATCCCAGCAACT
Tuli            TTCATTTGGCAGAGCCTCAGTTTACCCATCAATCAAGTGGGCATAATAATCCCAGCAACT
Yak             TTCATTTGGCAGAGCCTCAGTTTACCCATCAATCAAGTGGGCATAATAATCCCAGCAACT
Bison           TTCATTTGGCAGAGCCTCAGTTTCCCCATCAATCAAGTGGGCATAATAATCCCAGCAACT
Gaur            TTCATTTGGCAGAGCCTCGGTTTCCCCATCAATCAAGTGGGCATAATAATCCCAGCAACT
Mithan          TTCATTTGGCAGAGCCTCGGTTTCCCCATCAATCAAGTGGGCATAATAATCCCAGCAACT
Banteng         TTCATTTGGCAGAGCCTCAGTTTACCCATCAATCAAGTGGGCATAATAATCCCAGCAACT
BubalusB        TTCATTTGGCAGAGCCTCAGTTTTCCCATCAATCAAGTGGGCATAATAATCCCAGCAACT
BubalusC        TTCATTTGGCAGAGCCTCAGTTTTCCCATCAATCAAGTGGGCATAATAATCCCAGCAACT
Murrah          TTCATTTGGCAGAGCCTCAGTTTCCCCATCAATCAAGTGGGCATAATAATCCCAGCAACT
Indian          TTCATTTGGCAGAGCCTCAGTTTCCCCATCAATCAAGTGGGCATAATAATCCCAGCAACT
Syncerus        TTCATTTGGCAGAGCCTCAGTCTCCCCATCAATCAAGTGGGCATAATAATCCCAGCAACT
Ancient         TTCATTTGGCAGAGCCTCAGTTTCCCCATCAATCAAATGGGCATAATAATCCCAGCAACT
Eland           TTCATTTGGCAGAGCCTCAGTTTCCCCATCAATCAAATGGGCATAATAATCCCAGCAACT
                ****************** ** * ************ ***********************

Hereford        TTGTCAAGCACTTCACTGCAATGTCAGATTTCAGAGCCTGGTCCCAGGCAACCCTGTGCA
Holstein        TTGTCAAGCACTTCACTGCAATGTCAGATTTCAGAGCCTGGCCCCAGGCAACCCTGTGCA
Tuli            TTGTCAAGCACTTCACTGCAATGTCAGATTTCAGAGCCTGGCCCCAGGCAACCCTGTGCA
Yak             TTGTCAAGCACTTCACTGCAATGTCAGATTTCAGAGCCTGGCCCCAGGCAACCCTGTGCA
Bison           TTGTCAAGCACTTCACTGCAATGTCAGATTTCAGAGCCTGGCCCCAGGCAACGCTGTACA
Gaur            TTGTCAAGCACTTCACTGCAATGTCAGATTTCAGAGCCTGGCCCCAGGCAACGCTGTGCA
Mithan          TTGTCAAGCACTTCACTGCAATGTCAGATTTCAGAGCCTGGCCCCAGGCAACGCTGTGCA
Banteng         TTGTCAAGCACTTCACTGCAATGTCAGATTTCAGAGCCTGGCCCCAGGCAACCCTGTGCA
BubalusB        TTGTCAAGCACTTCACTGCAATGTCAGATTTCAGAGCCTGGCCCCAGGCAACCCTGTACA
BubalusC        TTGTCAAGCACTTCACTGCAATGTCAGATTTCAGAGCCTGGCCCCAGGCAACCCTGTACA
Murrah          TTGTCAAGCACTTCACTGCAATGTCAGATTTCAGAGCCTGGCCCCAGGCAACCCTGTACA
Indian          TTGTCAAGCACTTCACTGCAATGTCAGATTTCAGAGCCTGGCCCCAGGCAACCCTGTACA
Syncerus        TTGTCAAGCACTTCACTGCAATGTCAGATTTCAGAGCCTGGCCCCAGGCAACCCTGTACA
Ancient         TTGTCAAGCACTTCACTGCAATGTCAGATTTCAGAGCCTGGCCCCAGGCAACCCTGTACA
Eland           TTGTCAAGCACTTCACTGCAATGTCAGATTTCAGAGCCTGCCCCCAGGCAACCCTGTACA
                ****************************************  ********** **** **

Hereford        ACGGGAACAGGGGCAGAGAGGCCCTGCAGGGGAGTGAGATCTAACTTTATGAGTGACTGT
Holstein        ACGGGAACAGGGGCAGAGAGGCCCTGCAGGGGAGTGAGATCTAACTTTATGAGTGACTGT
Tuli            ACGGGAACAGGGGCAGAGAGGCCCTGCAGGGGAGTGAGATCTAACTTTATGAGTGACTGT
Yak             ATGGGAACAGGGGCAGAGAGGCCCTGCAGGGGAGTGAGATCTAACTTTATGAGTGAGTGT
Bison           ATGGGAACAGAGGCAGAGAGGCCTTGCAGGGGAGTGAGATCTAACTTTATGAGTGAGTGT
Gaur            ATGGGAACAGGGGCAGAGAGGCCCTGCAGGGGAGTGAGATCTAACTTTATGAGTGAGTGT
Mithan          ATGGGAACAGGGGCAGAGAGGCCCTGCAGGGGAGTGAGATCTAACTTTATGAGTGAGTGT
Banteng         ACGGGAACAGGGGCAGAGAGGCCCTGCAGGGGAGTGAGATCTAACTTTATGAGTGAGTGT
BubalusB        ATGGGAACAGGGGCAGAGAGGCCCTGCAGGGGAGTGAGATCTAACTTCATAAGTGAGTGT
BubalusC        ATGGGAACAGGGGCAGAGAGGCCCTGCAGGGGAGTGAGATCTAACTTCATAAGTGAGTGT
Murrah          ATGGGAACAGGGGCAGAGAGGCCCTGCAGGGGAGTGAGATCTAACTTCATAAGTGAGTGT
Indian          ATGGGAACAGGGGCAGAGAGGCCCTGCAGGGGAGTGAGATCTAACTTCATAAGTGAGTGT
Syncerus        ATGGGAACAGGGGCAGAGAGGCCCTGCAGGGGAGTGAGATCTAACTTCATAAGTGAGTGT
Ancient         ATGGGAACAGGGGCAGAGAGGCCCTGCAGGGGAGTGAGATCTAACTTTATAAGTGAGTGT
Eland           ATGGGAACAGGGGCAGAGAGGCCCTGCAGGGGAATGAGATCTAACTTCATAAGTGAGTGT
                * ******** ************ ********* ************* ** ***** ***

Hereford        TGGTTTATCACCTTCCACAGTAATTAGACAGAGGTATACGGTTCCATTCTGACCAGGATT
Holstein        TGGTTTATCACCTTCCACAGTAATTAGACAGAGGTATACGGTGCCATTCTGACCAGGATT
Tuli            TGGTTTATCACCTTCCACAGTAATTAGACAGAGGTATACGGTTCCATTCTGACCAGGATT
Yak             TGGTTTATCACCTTCCACAGTAATTAGACAGAGGTATACGGTTCCATTCTGACCAGGATT
Bison           TGGTTTATCACCTTCCACAGTAATTAGACAGAGGTATACGGTTCCATTCTGACCAGGATT
Gaur            TGGTTTATCACCTTCCACAGTAATTAGACAGAGGTATACGGTTCCATTCTGACCAGGATC
Mithan          TGGTTTATCACCTTCCACAGTAATTAGACAGAGGTATACGGTTCCATTCTGACCAGGATC
Banteng         TGGTTTATCACCTTCCACAGTAATTAGACAGAGGTATACGGTTCCATTCTGACCAGGATT
BubalusB        TGGTTTATCACCTTCCACAGTAATTAGACAGAGGTATGCGGTTCCATTCTGACCAGGATT
BubalusC        TGGTTTATCACCTTCCACAGTAATTAGACAGAGGTATGCGGTTCCATTCTGACCAGGATT
Murrah          TGGTTTATCACCTTCCACAGTAATTAGACAGAGATATGCGGTTCCATTCTGACCAGGATT
Indian          TGGTTTATCACCTTCCACAGTAATTAGACAGAGATATGCGGTTCCATTCTGACCAGGATT
Syncerus        TGGTTTATCACCTTCCACAGTAATTAGACAGAGGTATGCGGTTCCATTCTGACCAGGATT
Ancient         TGGTTTATCACCTTCCACAGTAATTAGACAGAGGTATACGGTTCCATTCTGACCAGGATT
Eland           TGGTTTATCACCTTCTACAGTAATTAGACAGAGGTATGTGGTTCCATTCTGACCAGGATT
                *************** ***************** ***  *** **************** 

Hereford        ACTGCTGGCTGGCAATGATGAGACAAAAGATAGGCAGGCTATGACGCAGTCTGACCTCAG
Holstein        ACTGCTGGCTGGCAATGATGAGACAAAAGATAGTCAGGCTGTGACGCAGTCTGGCTTCAG
Tuli            ACTGCTGGCTGGCAATGATGAGACAAAAGATAGGCAGGCTATGACGCAGTCTGACCTCAG
Yak             ACTGCTGGCTGGCAATGATGAGACAAAAGATAGGCAGGCTATGACGCAGTCTGACCTCAG
Bison           ACTGCTGGCTGGCAATGATGAGACAAAAGATAGGCAGGCTATGACGTAGTCTGACCTCAG
Gaur            ACTGCTGGCTGGCAATGATGAGACAAAAGATAGGCAGGCTATGACGTAGTCTGACCTCAG
Mithan          ACTGCTGGCTGGCAATGATGAGACAAAAGATAGGCAGGCTATGACGTAGTCTGACCTCAG
Banteng         ACTGCTGGCTGGCAATGATGAGACAAAAGATAGGCAGGCTATGACGTAGTCTGACCTCAG
BubalusB        ACTGCTGGCTGGCAATGATGAGACAAAAGGTAGGCAGGCTGTGACGTAGACTGACCTCAG
BubalusC        ACTGCTGGCTGGCAATGATGAGACAAAAGGTAGGCAGGCTGTGACGTAGACTGACCTCAG
Murrah          ACTGCTGGCTGGCAATGATGAGACAAAAGGTAGGCAGGCTGTGACGTAGACTGACCTCAG
Indian          ACTGCTGGCTGGCAATGATGAGACAAAAGGTAGGCAGGCTGTGACGTAGACTGACCTCAG
Syncerus        ACTGCTGGCTGGCAATGATGAGACAAAAGGTAGGCAGGCTGTGACGTAGACTGACCTCAG
Ancient         ACTGCTGGCTGGCAATGATGAGACAAAAGGTAGGCAGGCTGTGACGCAGTCTGACCTCAG
Eland           ACTACTGGCTGGCAATGATGAGACAAAAGGTAGGCAGGCTGTGACGCAGTCTGACCTCAG
                *** ************************* *** ****** ***** ** *** * ****

Hereford        AGCTGGCAACTCCCAAATAAGAAACAGCAGCAGAATTCCTCTACACACAGAGCTGAGGTG
Holstein        AGCCGGCAACTCGCAAATAAGAAACAGCAGCTGAATTCCTCTACACACAGAGGTGAGGTG
Tuli            AGCTGGCAACTCCCAAATAAGAAACAGCAGCAGAATTCCTCTACACACAGAGCTGAGGTG
Yak             AGCTGGGCACTCCCAAATAAGAAACAGAAGCAGAATTCCTCTACACACAGAGATGAGGTG
Bison           AGCTGAGAGCTCCCAAATAAGAAACAGGAGCAGAATTCCTCTACACACAGAGCTGAGGTG
Gaur            AGCTGGGAACTCCCAAATAAGAAACAGCAGCAGAATTCCTCTACACACAGAGATGAGGTG
Mithan          AGCTGGGAACTCCCAAATAAGAAACAGCAGCAGAATTCCTCTACACACAGAGATGAGGTG
Banteng         AGCTGGGAACTCCCAAATAAGAAACAGCAGCAGAATTCCTCTACACACAGAGCTGAGGTG
BubalusB        AGCTGGGAACTCCCAAACAAGAAACAGCAGCAGAATTCCTCTACACACAGAGCTGAGGTG
BubalusC        AGCTGGGAACTCCCAAACAAGAAACAGCAGCAGAATTCCTCTACACACAGAGCTGAGGTG
Murrah          AGCTGGGAACTCCCAAACAAGAAACAGCAGCAGAATTCCTCTACACACAGAGCTGAGGTG
Indian          AGCTGGGAACTCCCAAACAAGAAACAGCAGCAGAATTCCTCTACACACAGAGCTGAGGTG
Syncerus        AGCTGGGAACTCCCAAACAAGAAACAGCAGCAGAATTCCTCTACACACAGAGCTGAGGTG
Ancient         AGCTGGCAACTCCCAAACAAGAAACAGCAGCAGAATTCCTCTACACACAGAGCTGAGGTG
Eland           AGCTGGGAACTCCCAGACAAGACACAGCAGCAGAATCCCTCTACACACAGAGCTGCGGTG
                *** *    *** ** * **** **** *** **** *************** ** ****

Hereford        GCAAGCAGACAAAATCCTCAGTGAATATACTGCTTTTCCTTCTTCATCTTCTGTTCCCCA
Holstein        GCAAGCAGACAAAATCCTCAGTGAATATACTGCTTTTCCTTCTTCATCTTCTGTTCCCCA
Tuli            GCAAGCAGACAAAATCCTCAGTGAATATACTGCTTTTCCTTCTTCATCTTCTGTTCCCCA
Yak             GCAAGCAGACAAAATCCTCAGTGAATATACTGCTTTTCCTTCTTCATCTTCTGTTCCCCA
Bison           GCAAGCAGACAAAATCCTCAGTGAATATACTGCTTTTCCTTCTTCATCTTCTGTTCCCCA
Gaur            GCAAGCAGACAAAATCCTCAGTGAATATACTGCTTTTCCTTCTTCATCTTCTGTTCCCCA
Mithan          GCAAGCAGACAAAATCCTCAGTGAATATACTGCTTTTCCTTCTTCATCTTCTGTTCCCCA
Banteng         GCAAGCAGACAAAATCCTCAGTGAATATACTGCTTTTCCTTCTTCATCTTCTGTTCCCCA
BubalusB        GCAAGCAGACAAAATCCTCAGTGAATATACTGCTTTTCCTTCTTCATCTTCTGTTCCCCA
BubalusC        GCAAGCAGACAAAATCCTCAGTGAATATACTGCTTTTCCTTCTTCATCTTCTGTTCCCCA
Murrah          GCAAGCAGACAAAATCCTCAGTGAATATACTGCTTTTCCTTCTTCATCTTCTGTTCCCCA
Indian          GCAAGCAGACAAAATCCTCAGTGAATATACTGCTTTTCCTTCTTCATCTTCTGTTCCCCA
Syncerus        GCAAGCAGACAAAATCCTCAGTGAATATACTGCTTTTCCTTCTTCATCTTCTGTTCCCCA
Ancient         GCAAGCAGACAAAATCCTCAGTGAATATACTGCTTTTCCTTCTTCATCTTCTGTTCCCCA
Eland           GCAAGCAGACAAAATCCTCAGTGAATATACTGCTTTTCCTTCTTCATCTTCGGTTCCCCA
                *************************************************** ********

Hereford        GTAAATGCAAATATCAGTGTTCTAAAAAATAAATAGAAAATAGTTAAGAAGATGAATTAG
Holstein        GTAAATGCAAATATCAGTGTTCTAAAAAATAAATAGAAAATAGTTAAGAAGATGAATTAG
Tuli            GTAAATGCAAATATCAGTGTTCTAAAAAATAAATAGAAAATAGTTAAGAAGATGAATTAG
Yak             GTAAATGCAAATATCAGTGTTCTAAAAAATAAATAGAAAATAGTTAAGAAGATGAATTAG
Bison           GTAAATGCAAATATCAGTGTTCTAAAAAATAAATAGAAAATAGTTAAGAAGATGAATTAG
Gaur            GTAAATGCAAATATCAGTGTTCTAAAAAATAAATAGAAAATAGTTAAGAAGATGAATTAG
Mithan          GTAAATGCAAATATCAGTGTTCTAAAAAATAAATAGAAAATAGTTAAGAAGATGAATTAG
Banteng         GTAAATGCAAGTATCAGTGTTCTAAAAAATAAATAGAAAATAGTTAAGAAGATGAATTAG
BubalusB        GTAAATGCAAATATCAGTGTTCTAAAAAATAAATAGAAAATAGTTAAGAAGATGAATTAG
BubalusC        GTAAATGCAAATATCAGTGTTCTAAAAAATAAATAGAAAATAGTTAAGAAGATGAATTAG
Murrah          GTAAATGCAAATATCAGTGTTCTAAAAAATAAATAGAAAATAGTTAAGAAGATGAATTAG
Indian          GTAAATGCAAATATCAGTGTTCTAAAAAATAAATAGAAAATAGTTAAGAAGATGAATTAG
Syncerus        GTAAATGCAAATATCAGTGTTCTAAAAAATAAATAGAAAATAGTTAAGAAGATGAATTAG
Ancient         GTAAATGCAAATATCAGTGTTCTAAAAAATAAATAGAAAATAGTTAAGAAGATGAATTAG
Eland           GTAAATGCAAACATCAGTGTTCTAAAAAATAAAGAGAAAATAGTTAAGAAGATGAATTAG
                **********  ********************* **************************

Hereford        AATTATGCTATGATACCTATAGGCAAAAAATACAGCACTTGTAAGTGTGTGTGTGTGTAT
Holstein        AATTATGCTATGATGCCTATAGGCAAAAAATACAGCACGTGTAAGTGTGTGTGTGTGTAT
Tuli            AATTATGCTATGATACCTATAGGCAAAAAATACAGCACTTGTAAGTGTGTGTGTGTGTAT
Yak             AATTATGCTATGATACCTATAGGCAAAAAATACAGCACTTGTAAGTGTATGTGTGTGTAT
Bison           AATTATGCTATGATACCTATAGGCAAAAAATACAGCACTTGTAAGTGTATGTGTGTGTAT
Gaur            AATTATGCTATGATACCTATAGGCAAAAAATACAGCACTTGTAAGTGTATGTGTGTGTAT
Mithan          AATTATGCTATGATACCTATAGGCAAAAAATACAGCACTTGTAAGTGTATGTGTGTGTAT
Banteng         AATTATGCTATGATACCTATAGGCAAAAAATACAGCACTTGTAAGTGTATGTGTGTGTAT
BubalusB        AATTATGGTATGATGCCTATAGGCAAAAAATACAGCACTTGTAAGTGTATGTGTGTGTAT
BubalusC        AATTATGGTATGATGCCTATAGGCAAAAAATACAGCACTTGTAAGTGTATGTGTGTGTAT
Murrah          AATTATGGTATGATGCCTATAGGCAAAAAATACAGCACTTGTAAGTGTATGTGTGTGTAT
Indian          AATTATGGTATGATGCCTATAGGCAAAAAATACAGCACTTGTAAGTGTATGTGTGTGTAT
Syncerus        AATTATGCTATGATACCTATAGGCAAAAAATACAGCACTTGTAAGTGTATGTGTGTGTAT
Ancient         AATTATGCTATGATACCTATAGGCAAAAAATACAGCACTTGTAAGTGTGTGTGTGTGTAT
Eland           AATTATGCTATGATACCTATATGCAAAAAATACAGCACTTGTAAGTGTGTGTGTGTGTGT
                ******* ****** ****** **************** ********* ********* *

Hereford        ATATATATATACACATATATACAATATACATATGTATGCATTACAGAGCTTCCTTATTAA
Holstein        ATATATATACACACATATATACAATATACATATGTATGCATTACAGAGCTTCCTTATTAA
Tuli            ATATATATACACACATATATACAATATACATATGTATGCATTACAGAGCTTCCTTATTAA
Yak             ATATATATACACACATATATACAATATACATATGTATGCATTGCAGAGCTTCCTTATTAG
Bison           ATATATATACACACATATATACAATATACATATGTATGCATTGCAGAGCTTCCTTATTAG
Gaur            ATATATATATACACACATATATACAATATATATGTATGCATTGCAGAGCTCCCTTATAAG
Mithan          ATATATATATACACATATATACAATATACATATGTATGCATTGCAGAGCTTCCTTATTAG
Banteng         ATATATATATACACATATATACAATATACATATGTATGCATTGCAGAGCTTCCTTATTAG
BubalusB        ATATATATACACACATATATACAATATACATATGTATGCATTGCAGAGCTTCCTTATTAG
BubalusC        ATATATATACACACATATATACAATATACATATGTATGCATTGCAGAGCTTCCTTATTAG
Murrah          ATATATATACACACATATATACAATATACATATGTATGCATTGCAGAGCTTCCTTATTAG
Indian          ATATATATACACACATATATACAATATACATATGTATGCATTGCAGAGCTTCCTTATTAG
Syncerus        ATATATACACACACATATATACAATATACATATGTGTGTATTGCAGAGCTCCCTTATACG
Ancient         ATATATATATATACATATATATAATATACATATGTATGCATTACAGAGCTTCCTTATTAG
Eland           GTGTGTGTGTGTCTATCTATATAATATACATATGTATGCATTGCAGAGCTTCCTTATTAG
                 * * *        *  **** *  *** ****** ** *** ******* ******   

Hereford        TTTATTATCATTCCTATTAAACTGGAAATCCTATGGATTAATCCATATTGTTAAAAATAT
Holstein        TTTATTATCATTCCTATTAAACTGGAAATCCTATGGATTAATCCATATTGTTAAAAATAT
Tuli            TTTATTATCATTCCTATTAAACTGGAAATCCTATGGATTAATCCATATTGTTAAAAATAT
Yak             TTTATTGTCATTCCTATTAAACTGGAAATCCTATGGATTAATCCATATTGTTAAAAATAT
Bison           TTTATTGTCATTCCTATTAAACTGGAAATCCTATGGATTAATCCATATTGTTAAAAATAT
Gaur            TTTATTGTCATTCCTATAAAACTGGAAATCCTATGGATTAATCCATATTGTGAAAAATAT
Mithan          TTTATTGTCATTCCTGTTAAACTGGAAATCCTATGGATTAATCCATATTGTTAAAAATAT
Banteng         TTTATTGTCATTCCTATTAAACTGGAAATCCTATGGATTAATCCATATTGTTAAAAATAT
BubalusB        TTTATTATCATTCCTATTAAACTGGAAATCCTATGGATTAATCCATATTGTTAAAAAGAT
BubalusC        TTTATTATCATTCCTATTAAACTGGAAATCCTATGGATTAATCCATATTGTTAAAAAGAT
Murrah          TTTATTATCATTCCTATTAAACTGGAAATCCTATGGATTAATCCATATTGTTAAAAAGAT
Indian          TTTATTATCATTCCTATTAAACTGGAAATCCTATGGATTAATCCATATTGTTAAAAAGAT
Syncerus        CTTATTGTGACTCCTATTAAACTGGAAATCCTATGGATTAATCCATATTGTTAAAAAGAT
Ancient         TTTATTGTCATTCCTATTAAACTGGAAATCCTATGGATTAATCCATATTGTTAAAAAGAT
Eland           TTTATTGTCATTCCTATTAAACTGGAAATCCTATGGATTAATCTGTATTGTTAAAAAGAT
                 ***** * * **** * *************************  ****** ***** **

Hereford        CTTGCAGCACATGACAAGGGTTCGCTCACGACCTTTGTTCCGCTCTGCCCAACGTGATGA
Holstein        CTTGCAGCACATGACAAGGGTTCGCTCACGACCTTTGTTCCGCTCTGCCCAACGTGATGA
Tuli            CTTGCAGCACATGACAAGGGTTCGCTCACGACCTTTGTTCCGCTCTGCCCAACGTGATGA
Yak             CTTGCAGCACATGACAAGGGTTCGCTCACGACCTTTGTTCCGCTCTGCCCAACGTGATGA
Bison           CTTGCAGCACATGACAAGGGTTCGCTCACGACCTTTGTTCCGCTCTGCCCAACGTGATGA
Gaur            CTTGCAGCACATGACAGGGGTTCGCTCATGACCTTTGTTCCGCTCTGCCCAACGTGATGA
Mithan          CTTGCAGCACATGACAGGGGTTCGCTCATGACCTTTGTTCCGCTCTGCCCAACGTGATGA
Banteng         CTTGCAGCACATGACAAGGGTTCGCTCACGACCTTTGTTCCGCTCTGCCCAACGTGATGA
BubalusB        CTTGCAGCACATGACAAGGGCTCGCTCATGACCTTTGTTCCGCTCTGCCCAACGTGATGA
BubalusC        CTTGCAGCACATGACAAGGGCTCGCTCATGACCTTTGTTCCGCTCTGCCCAACGTGATGA
Murrah          CTTGCAGCACATGACAAGGGCTCGCTCATGACCTTTGTTCCGCTCTGCCCAACGTGATGA
Indian          CTTGCAGCACATGACAAGGGCTCGCTCATGACCTTTGTTCCGCTCTGCCCAACGTGATGA
Syncerus        CTTGCAGCACATGACAAGGGCTCGCTCATGACCTTTGTTCCGCTCTGCCCAACGTGATGA
Ancient         CTTGCAGCACATGACAAGGGTTCACTCATGACCTTTGTTCCGCTCTGCCCAACGTGATGA
Eland           CTTGCAGCACATGACAAGGGTTCACTCATGACCTTTGTTCCGCTCTGCCCAACGTGATGA
                **************** *** ** **** *******************************

Hereford        GGTGACTCTATGAACCTGTCTCTGATAAGGGTTTTCGTGACATCAGGGATGCTGGTATCG
Holstein        GGTGACTCTATGAACCTGTCTCTGATAAGGGTTTTCGTGACATCAGGGATGCTGGTATCG
Tuli            GGTGACTCTATGAACCTGTCTCTGATAAGGGTTTTCGTGACATCAGGGATGCTGGTATCG
Yak             GGTGACTCTATGAACCTGTCTCTGATAAGGGTTTTCGTGACATCGGGGATGTTGGTATCG
Bison           GGTGACTCTATGAACCTGTCTCTGATAAGGGTTTTCGTGACATCGGGGATGTTGGTATCG
Gaur            GGTGACTCTATGAACCTGTCTCTGATAAGGGTTTTCGTGACATCAGGGATGTTGGTATCG
Mithan          GGTGACTCTATGAACCTGTCTCTGATAAGGGTTTTCGTGACATCAGGGATGTTGGTATCG
Banteng         GGTGACTCTATGAACCTGTCTCTGATAAGGGTTTTCGTGACATCAGGGATGTTGGTATCG
BubalusB        GGTGACTCTATGAACCTGTCTCTGATAAGGGTTTTCGTGACATCAGGGACGTTGGTATCA
BubalusC        GGTGACTCTATGAACCTGTCTCTGATAAGGGTTTTCGTGACATCAGGGACGTTGGTATCA
Murrah          GGTGACTCTATGAACCTGTCTCTGATAAGGGTTTTCGTGACATCAGGGACGTTGGTATCA
Indian          GGTGACTCTATGAACCTGTCTCTGATAAGGGTTTTCGTGACATCAGGGACGTTGGTATCA
Syncerus        GGTGACTCTATGAACCTGTCTCTGATAAGGGTTTTCGTGACATCAGGGACGTTGGTATCA
Ancient         GGTGACTCTATGAACCTATCTCTGATAAGGGTTTTCGTGACATCAGGGACGTTGGTATCG
Eland           GGTGACTCTATGAACCTATCTCTGATAAGGGTTTTTGTGACATCAGGGACGTTGGTATCG
                ***************** ***************** ******** **** * ******* 

Hereford        GGCTTTTGATCTTTAGCCTTGCTTTTCTTCAACAGAGTTTTTAAGTGACTTGATGCAACC
Holstein        GGCTTTTGATCTTTAGCCTTGCTTTTCTTCAACAGAGTTTTTAAGTGACTTGATGCAACC
Tuli            GGCTTTTGATCTTTAGCCTTGCTTTTCTTCAACAGAGTTTTTAAGTGACTTGATGCAACC
Yak             GGCTTTTGATCTTTAGCCTTGCTTTTCTTCAACAGAGTTTTTAAGTGACTTGATGCAACC
Bison           GGCTTTTGATCTTTAGCCTTGCTTTTCTTCAACAGAGTTTTTAAGTGACTTGATGCAACC
Gaur            GGCTTTTGATCTTTAGCCTTGCTTTTCTTCAACAGAGTTTTTAAGTGACTTGATGCAACC
Mithan          GGCTTTTGATCTTTAGCCTTGCTTTTCTTCAACAGAGTTTTTAAGTGACTTGATGCAACC
Banteng         GGCTTTTGATCTTTAGCCTTGCTTTTCTTCAACAGAGTTTTTAAGTGACTTGATGCAACC
BubalusB        GGCTTTTGATCTTTAGCCTTGCTTTTCTTCAACAGAGTTTTTAAGTGACTTGATGCAACC
BubalusC        GGCTTTTGATCTTTAGCCTTGCTTTTCTTCAACAGAGTTTTTAAGTGACTTGATGCAACC
Murrah          GGCTTTTGATCTTTAGCCTTGCTTTTCTTCAACAGAGTTTTTAAGTGACTTGATGCAACC
Indian          GGCTTTTGATCTTTAGCCTTGCTTTTCTTCAACAGAGTTTTTAAGTGACTTGATGCAACC
Syncerus        GGCTTTTGATCTTTAGCCTTGCTTTTCTTCAACAGAGTTTTTAAGTGACTTGATGCAACC
Ancient         GGCTTTTGATCTTTAGCTTTGCTTTTCTTCAACAGAGTTTTTAAGTGACTTGATGCAACC
Eland           GGCTTCTGATCTTTAGCTTTGCTTTTCTTCAACAGAGTTTTTAAGTGACTTGATGCAACC
                ***** *********** ******************************************

Hereford        CCATAGCACCTTAAATCTTTCTCCACTTTTAAAGAATTATGACTCAGGGCGTATCCTTGC
Holstein        CCATAGCACCTTAAATCTTTCTCCACTTTTAAAGAATTATGACTCAGGGCGTATCCTTGC
Tuli            CCATAGCACCTTAAATCTTTCTCCACTTTTAAAGAATTATGACTCAGGGCGTATCCTTGC
Yak             CCATAGCACCTTAAATCTTTCTCCACTTTTAAAGAATTATGACTCAGGGCGTATCCTTGC
Bison           CCATAGCACCTTAAATCTTTCTCCACTTTTAAAGAATTATGACTCAGGGCGTATCCTTGC
Gaur            CCATAGCACCTTAAATCTTTCTCCACTTTTAAAGAATTATGACTCAGGGCGTATCCTTGC
Mithan          CCATAGCACCTTAAATCTTTCTCCACTTTTAAAGAATTATGACTCAGGGCGTATCCTTGC
Banteng         CCATAGCACCTTAAATCTTTCTCCACTTTTAAAGAATTATGACTCAGGGCGTATCCTTGC
BubalusB        CCATAGCACCTTAAATCTTTCTCCACTTTTAAAGAATTATGACTCAGGGCGTATCCTTGC
BubalusC        CCATAGCACCTTAAATCTTTCTCCACTTTTAAAGAATTATGACTCAGGGCGTATCCTTGC
Murrah          CCATAGCACCTTAAATCTTTCTCCACTTTTAAAGAATTATGACTCAGGGCGTATCCTTGC
Indian          CCATAGCACCTTAAATCTTTCTCCACTTTTAAAGAATTATGACTCAGGGCGTATCCTTGC
Syncerus        CCATAGCACCTTAAATCTTTCTCCACTTTTAAAGAATTATGACTCAGGGCGTATCCTTGC
Ancient         CCATAGCACCTTAAATCTTTCTCCACTTTTAAAGAATTATGACTCAGGGCGTATCCTTGC
Eland           CCATAGCACCTTAAATCTTTCTCCACTTTTAAAGAATTATGACTCAGGGTGTATCCTTGC
                ************************************************* **********

Hereford        TCCTTGAGGCTCTGCCTGATTTGTTGTGACAGGGCAACAGTCTGCAGCCTAGAGCTGAAA
Holstein        TCCTTGAGGCTCTGCCTGATTTGTTGTGACAGGGCAACAGTCTGCAGCCTAGAGCTGAAA
Tuli            TCCTTGAGGCTCTGCCTGATTTGTTGTGACAGGGCAACAGTCTGCAGCCTAGAGCTGAAA
Yak             TCCTTGAGGCTCTGCCTGATTTGTTGTGACAGGGCAACAGTCTGCAGCCTAGAGCTGAAA
Bison           TCCTTGAGGCTCTGCCTGATTTGTTGTGACAGGGCAACAGTCTGCAGCCTAGAGCTGAAA
Gaur            TCCTTGAGGCTCTGCCTGATTTGTTGTGACAGGGCAACAGTCTGCAGCCTAGAGCTGAAA
Mithan          TCCTTGAGGCTCTGCCTGATTTGTTGTGACAGGGCAACAGTCTGCAGCCTAGAGCTGAAA
Banteng         TCCTTGAGGCTCTGCCTGATTTGTTGTGACAGGGCAACAGTCTGCAGCCTAGAGCTGAAA
BubalusB        TCCTTGAGGCTCTGCCTAATTTGTTGTGACAGGGCAACAGTCTGCAGCCTAGAGCTGAAC
BubalusC        TCCTTGAGGCTCTGCCTAATTTGTTGTGACAGGGCAACAGTCTGCAGCCTAGAGCTGAAC
Murrah          TCCTTGAGGCTCTGCCTAATTTGTTGTGACAGGGCAACAGTCTGCAGCCTAGAGCTGAAC
Indian          TCCTTGAGGCTCTGCCTAATTTGTTGTGACAGGGCAACAGTCTGCAGCCTAGAGCTGAAC
Syncerus        TCCTTGAGGCTCTGCCTAATTTGTTGTGACAGGGCAACAGTCTGCAGCCTAGAGCTGAAC
Ancient         TCCTTGAGGCTCTGCCTGATTTGTTGTGACAGGGCAACAGTCTGCAGCCTAGAGCTGAAC
Eland           TCCTTGAGGCTCTGCCTAATTTGTTGTGACAGGGCAACAGTCTGCAGCCTAGAGCTGAAC
                ***************** ***************************************** 

Hereford        GACTGAAGCAGAGAGGCCAGTACCTTGCTGTCCTGTTTGCCTTTAGGCGCACTGTCAGCC
Holstein        GACTGAAGCAGAGAGGCCAGTACCTTGCTGTCCTGTTTGCCTTTAGGCGCACTGTCAGCC
Tuli            GACTGAAGCAGAGAGGCCAGTACCTTGCTGTCCTGTTTGCCTTTAGGCGCACTGTCAGCC
Yak             GACTGAAGCAGAGAGGCCAGTACCTTGCTGTCCTGTTTGCCTTTAGGCGCACTGTCAGCC
Bison           GACTGAAGCAGAGAGGCCAGTACCTTGCTGTCCTGTTTGCCTTTAGGCGCACTGTCAGCC
Gaur            GACTGAAGCAGAGAGGCCAGTACCTTGCTGTCCTGTTTGCCTTTAGGCGCACTGTCAGCC
Mithan          GACTGAAGCAGAGAGGCCAGTACCTTGCTGTCCTGTTTGCCTTTAGGCGCACTGTCAGCC
Banteng         GACTGAAGCAGAGAGGCCAGTACCTTGCTGTCCTGTTTGCCTTTAGGCGCACTGTCAGCC
BubalusB        GACTGAAGCAGAGAGGCCAGTACCTTGCTGTCCTGTTTGCCTTTAGGCGCACTGTCAGCC
BubalusC        GACTGAAGCAGAGAGGCCAGTACCTTGCTGTCCTGTTTGCCTTTAGGCGCACTGTCAGCC
Murrah          GACTGAAGCAGAGAGGCCAGTACCTTGCTGTCCTGTTTGCCTTTAGGCGCACTGTCAGCC
Indian          GACTGAAGCAGAGAGGCCAGTACCTTGCTGTCCTGTTTGCCTTTAGGCGCACTGTCAGCC
Syncerus        GACTGAAGCAGAGAGGCCAGTACCTTGCTGTCCTGTTTGCCTTTAGGCGCACTGTCAGCC
Ancient         GACTGAAGCAGAGAGGCCAGTACCTTGCTGTCCTGTTTGCCTTTAGGCGCACTGTCAGCC
Eland           GACTGAAGCAGAGAGGCCAGTACCTTACTGTCCTGTTTGCCTTTAGGCGCACTGTCAGCC
                ************************** *********************************

Hereford        ATGCCAGCCAGCAGAGCCTCCTTCTTTACGTTTAAATTTACGATGGAATCAGACAGCCTC
Holstein        ATGCCAGCCAGCAGAGCCTCCTTCTTTACGTTTAAATTTACGATGGAATCAGACAGCCTC
Tuli            ATGCCAGCCAGCAGAGCCTCCTTCTTTACGTTTAAATTTACGATGGAATCAGACAGCCTC
Yak             ATGCCAGCCAGCAGAGCCTCCTTCTTTACGTTTAAATTTACGATGGAATCAGACAGCCTC
Bison           ATGCCAGCCAGCAGAGCCTCCTTCTTTACGTTTAAATTTACGATGGAATCAGACAGCCTC
Gaur            ATGCCAGCCAGCAGAGCCTCCTTCTTTACGTTTAAATTTACGATGGAATCAGACAGCCTC
Mithan          ATGCCAGCCAGCAGAGCCTCCTTCTTTACGTTTAAATTTACGATGGAATCAGACAGCCTC
Banteng         ATGCCAGCCAGCAGAGCCTCCTTCTTTACGTTTAAATTTACGATGGAATCAGACAGCCTC
BubalusB        ATGCCAGCCAGCAGAGCCTCCTTCTTTACGTTTAAATTTACGATGGAATCAGACAGCCTC
BubalusC        ATGCCAGCCAGCAGAGCCTCCTTCTTTACGTTTAAATTTACGATGGAATCAGACAGCCTC
Murrah          ATGCCAGCCAGCAGAGCCTCCTTCTTTACGTTTAAATTTACGATGGAATCAGACAGCCTC
Indian          ATGCCAGCCAGCAGAGCCTCCTTCTTTACGTTTAAATTTACGATGGAATCAGACAGCCTC
Syncerus        ATGCCAGCCAGCAGAGCCTCCTTCTTTACGTTTAAATTTACGATGGAATCAGACAGCCTC
Ancient         ATGCCAGCCAGCAGAGCCTCCTTCTTTACGTTTAAATTTACGATGGAATCAGACAGCCTC
Eland           ATGCCAGCCAGCAGAGCCTCCTTCTTTACGTTTAAATTTACGATGGAATCAGACAGCCTC
                ************************************************************

Hereford        TTCCGCTTTGCTGCGTTCCAGTCCTCAGAAGACTGCAAGAGTCTGGCTTTTTTGAGGTGC
Holstein        TTCCGCTTTGCTGCGTTCCAGTCCTCAGAAGACTGCAAGAGTCTGGCTTTTTTGAGGTGC
Tuli            TTCCGCTTTGCTGCGTTCCAGTCCTCAGAAGACTGCAAGAGTCTGGCTTTTTTGAGGTGC
Yak             TTCCGCTTCGCTGCGTTCCAGTCCTCAGAAGACTGCAAGAGTCTGGCTTTTTTGAGGTGC
Bison           TTCCGCTTCGCTGCGTTCCAGTCCTCAGAAGACTGCAAGAGTCTGGCTTTTTTGAGGTGC
Gaur            TTCCGCTTCGCTGCGTTCCAGTCCTCAGAAGACTGCAAGAGTCTGGCTTTTTTGAGGTGC
Mithan          TTCCGCTTTGCTGCGTTCCAGTCCTCAGAAGACTGCAAGAGTCTGGCTTTTTTGAGGTGC
Banteng         TTCCGCTTCGCTGCGTTCCAGTCCTCAGAAGACTGCAAGAGTCTGGCTTTTTTGAGGTGC
BubalusB        TTCCGCTTCGCTGCGTTCCAGTCCTCAGAAGACTGCAAGAGTCTGGCTTTTTTGAGGTGC
BubalusC        TTCCGCTTCGCTGCGTTCCAGTCCTCAGAAGACTGCAAGAGTCTGGCTTTTTTGAGGTGC
Murrah          TTCCGCTTCGCTGCGTTCCAGTCCTCAGAAGACTGCAAGAGTCTGGCTTTTTTGAGGTGC
Indian          TTCCGCTTCGCTGCGTTCCAGTCCTCAGAAGACTGCAAGAGTCTGGCTTTTTTGAGGTGC
Syncerus        TTCCGCTTCGCTGCGTTCCAGTCCTCAGAAGACTGCAAGAGTCTGGCTTTTTTGAGGTGC
Ancient         TTCCGCTTTGCTGCATTCCAGTCCTCAGAAGACTGCAAGAGTCTGGCTTTTTTGAGGTGC
Eland           TTCCGCTTTGCTGCATTCCAGTCCTCAGAAGACTGCAAGAGTCTGGCTTTTTTGAGGTGC
                ******** ***** *********************************************

Hereford        AGCATGCCAGATCCCTGATACGTGTGTGTGCTGAGAACTGGACCATTACGCTGACAGGTG
Holstein        AGCATGCCAGATCCCTGATACGTGTGTGTGCTGAGAACTGGACCATTACGCTGACAGGTG
Tuli            AGCATGCCAGATCCCTGATACGTGTGTGTGCTGAGAACTGGACCATTACGCTGACAGGTG
Yak             AGCATGCCAGATCCCTGATACGTGTGTGTGCTGAGAACTGGACCATTACGCTGACAGGTG
Bison           AGCATGCCAGATCCCTGATACGTGTGTGTGCTGAGAACTGGACCATTACGCTGACAGGTG
Gaur            AGCATGCCAGATCCCTGATACGTGTGTGTGCTGAGAACTGGACCATTACGCTGACAGGTG
Mithan          AGCATGCCAGATCCCTGATACGTGTGTGTGCTGAGAACTGGACCATTATGCTGACAGGTG
Banteng         AGCATGCCAGATCCCTGATACGTGTGTGTGCTGAGAACTGGACCATTACGCTGACAGGTG
BubalusB        AGCATGCCAGATCCCTGATACGTGTGTGTGCTGAGAACTGGACCATTACGCTGACAGGTG
BubalusC        AGCATGCCAGATCCCTGATACGTGTGTGTGCTGAGAACTGGACCATTACGCTGACAGGTG
Murrah          AGCATGCCAGATCCCTGATATGTGTGTGTGCTGAGAACTGGACCATTACGCTGACAGGTG
Indian          AGCATGCCAGATCCCTGATATGTGTGTGTGCTGAGAACTGGACCATTACGCTGACAGGTG
Syncerus        AGCATGCCAGATCCCTGATACGTGTGTGTGCTGAGAACTGGACCATTACGCTGACAGGTG
Ancient         AGCATGCCAGATCCCTGATACGTGTGTGTGCTGAGAACTGGACCATTACGCTGACAGGTG
Eland           AGCACGCCAGATCCCTGATACGTGTGTGTGCTGAGAACTGGACCATTACGCTGACAGATG
                **** *************** *************************** ******** **

Hereford        GGAAACGCGCTACCAGAAATGTTAAAGTTCTGATCGTCTTCATTACGCCCGGCAGACGCT
Holstein        GGAAACGCGCTACCAGAAATGTTAAAGTTCTGATCGTCTTCATTACGCCCGGCAGACGCT
Tuli            GGAAACGCGCTACCAGAAATGTTAAAGTTCTGATCGTCTTCATTACGCCCGGCAGACGCT
Yak             GGAAACGCGCTACCAGAAATGTTAAAGTTCTGATCGTCTTCATTACGCCCGGCAGACGCT
Bison           GGAAACGCGCTACCAGAAATGTTAAAGTTCTGATCGTCTTCATTACGCCCGGCAGACGCT
Gaur            GGAAACGCGCTACCAGAAATGTTAAAGTTCTGATCGTCTTCATTACGCCCGGCAGACGCT
Mithan          GGAAACGCGTTACCAGAAATGTTAAAGTTCTGATCGTCTTCATTACGCCCGGCAGACGCT
Banteng         GGAAACGCGCTACCAGAAATGTTAAAGTTCTGATCGTCTTCATTACGCCCGGCAGACGCT
BubalusB        GGAAACGCGCTACCAGAAATGTTAAAGTTCTGATCGTCTTCATTACGCCCGGCAGACGCT
BubalusC        GGAAACGCGCTACCAGAAATGTTAAAGTTCTGATCGTCTTCATTACGCCCGGCAGACGCT
Murrah          GGAAACGCGCTACCAGAAATGTTAAAGTTCTGATCGTCTTCATTACGCCCGGCAGACGCT
Indian          GGAAACGCGCTACCAGAAATGTTAAAGTTCTGATCGTCTTCATTACGCCCGGCAGACGCT
Syncerus        GGAAACGCGCTACCAGAAATGTTAAAGTTCTGATCGTCTTCATTACGCCCGGCAGACGCT
Ancient         GGAAACGCGCTACCAGAAATGTTAAAGTTCTGATCGTCTTCATTACGCCCGGCAGACGCT
Eland           GGAAAGGCGCTACCAGAAACGTTAAAGTTCTGATCGTCTTCATTACGCCCGGCAGACGCT
                ***** *** ********* ****************************************

Hereford        TTGTCGACGGCAGTACCTGACCCCTCTGCTGCCTGATGCATTAGTAATCCTTCTAGGTAA
Holstein        TTGTCGACGGCAGTACCTGACCCCTCTGCTGCCTGATGCATTAGTAATCCTTCTAGGTAA
Tuli            TTGTCGACGGCAGTACCTGACCCCTCTGCTGCCTGATGCATTAGTAATCCTTCTAGGTAA
Yak             TTGTCGACGGCAGTACCTGACCCCTCTGCTGCCTGATGCATTAGTAATCCTTCTAGGTAA
Bison           TTGTCGACGGCAGTACCTGACCCCTCTGCTGCCTGATGCATTAGTAATCCTTCTAGGTAA
Gaur            TTGTCGACGGCAGTACCTGACCCCTCTGCTGCCTGATGCATTAGTAATCCTTCTAGGTAA
Mithan          TTGTCGACGGCAGTACCTGACCCCTCTGCTGCCTGATGCATTAGTAATCCTTCTAGGTAA
Banteng         TTGTCGACGGCAGTACCTGACCCCTCTGCTGCCTGATGCATTAGTAATCCTTCTAGGTAA
BubalusB        TTGTCGACGGCAGTACCTGACCCCTCTGCTGCCTGATGCATTAGTAATCCTTCTAGGTAA
BubalusC        TTGTCGACGGCAGTACCTGACCCCTCTGCTGCCTGATGCATTAGTAATCCTTCTAGGTAA
Murrah          TTGTCGACGGCAGTACCTGACCCCTCTGCTGCCTGATGCATTAGTAATCCTTCTAGGTAA
Indian          TTGTCGACGGCAGTACCTGACCCCTCTGCTGCCTGATGCATTAGTAATCCTTCTAGGTAA
Syncerus        TTGTCGACGGCAGTACCTGACCCCTCTGCTGCCTGATGCATTAGTAATCCTTCTAGGTAA
Ancient         TTGTCGACGGCAGTACCTGACCCCTCTGCTGCCTGATGCATTAGTAATCCTTCTAGGTAA
Eland           TTGTCGACGGCAGTACCTGACCCCTCTGCTGCCTGATGCATTAGTAATCCTTCTAGGTAA
                ************************************************************

Hereford        GTTAGAACAATAGAATCCTGGTGCACATCAGAGCCCAGCTCTTCTCCATGAGTCATGTTC
Holstein        GTTAGAACAATAGAATCCTGGTGCACATCAGAGCCCAGCTCTTCTCCATGAGTCATGTTC
Tuli            GTTAGAACAATAGAATCCTGGTGCACATCAGAGCCCAGCTCTTCTCCATGAGTCATGTTC
Yak             GTTAGAACAATAGAATCCTGGTGCACATCAGAGCCCAGCTCTTCTCCATGAGTCATGTTC
Bison           GTTAGAACAATAGAATCCTGGTGCACATCAGAGCCCAGCTCTTCTCCATGAGTCATGTTC
Gaur            GTTAGAACAATAGAATCCTGGTGCACATCAGAGCCCAGCTCTTCTCCATGAGTCATGTTC
Mithan          GTTAGAACAATAGAATCCTGGTGCACATCAGAGCCCAGCTCTTCTCCATGAGTCATGTTC
Banteng         GTTAGAACAATAGAATCCTGGTGCACATCAGAGCCCAGCTCTTCTCCATGAGTCATGTTC
BubalusB        GTTAGAACAATAGAATCCTGGTGCACATCAGAGCCCAGCTCTTCTCCATGAGTCATGTTC
BubalusC        GTTAGAACAATAGAATCCTGGTGCACATCAGAGCCCAGCTCTTCTCCATGAGTCATGTTC
Murrah          GTTAGAACAATAGAATCCTGGTGCACATCAGAGCCCAGCTCTTCTCCATGAGTCATGTTC
Indian          GTTAGAACAATAGAATCCTGGTGCACATCAGAGCCCAGCTCTTCTCCATGAGTCATGTTC
Syncerus        GTTAGAACAATAGAATCCTGGTGCACATCAGAGCCCAGCTCTTCTCCATGAGTCATGTTC
Ancient         GTTAGAACAATAGAATCCTGGTGCACATCAGAGCCAAGCTCTTCTCCATGAGTCATGTTC
Eland           GTTAGAACAATAGAATCCTGGTGCACATCAGAGCCAAGCTCTTCTCCATGAGTCATGTTC
                *********************************** ************************

Hereford        AATAGAAGTGTTCACGAGGGCTTGGTTTCTATTCACTTTGAGGAAAGAATTCTTTGAGGT
Holstein        AATAGAAGTGTTCACGAGGGCTTGGTTTCTATTCACTTTGAGGAAAGAATTCTTTGAGGT
Tuli            AATAGAAGTGTTCACGAGGGCTTGGTTTCTATTCACTTTGAGGAAAGAATTCTTTGAGGT
Yak             AATAGAAGTGTTCACGAGGGCTTGGTTTCTATTCACTTTGAGGAAAGAATTCTTTGAGGT
Bison           AATAGAAGTGTTCACGAGGGCTTGGTTTCTATTCACTTTGAGGAAAGAATTCTTTGAGGT
Gaur            AATAGAAGTGTTCACGAGGGCTTGGTTTCTATTCACTTTGAGGAAAGAATTCTTTGAGGT
Mithan          AATAGAAGTGTTCACGAGGGCTTGGTTTCTATTCACTTTGAGGAAAGAATTCTTTGAGGT
Banteng         AATAGAAGTGTTCACGAGGGCTTGGTTTCTATTCACTTTGAGGAAAGAATTCTTTGAGGT
BubalusB        AACAGAAGTGTTCACGAGGGCCTGGTTTCTATTCACTTTGAGGAAAGAATTCTTTGAGGT
BubalusC        AACAGAAGTGTTCACGAGGGCCTGGTTTCTATTCACTTTGAGGAAAGAATTCTTTGAGGT
Murrah          AACAGAAGTGTTCACGAGGGCCTGGTTTCTATTCACTTTGAGGAAAGAATTCTTTGAGGT
Indian          AACAGAAGTGTTCACGAGGGCCTGGTTTCTATTCACTTTGAGGAAAGAATTCTTTGAGGT
Syncerus        AACAGAAGTGTTCACGAGGGCTTGGTTTCTATTCACTTTGAGGAAAGAATTCTTTGAGGT
Ancient         AATAGAAGTGTTCACGAGGGCTTGGTTTCTATTCACTTTGAGGAAAGAATTCTTTGAGGT
Eland           AATAGAAGTGTTCACGAGGGCTTGGTTTCTATTCACTTTGAGGAAAGAATTCTTTGAGGT
                ** ****************** **************************************

Hereford        ATCTTGATCTTCTTTGACGTCAACTTCGGGGACTTTTGGATCCCAAGTGTTTAGCAAGGA
Holstein        ATCTTGATCTTCTTTGACGTCAACTTCGGGGACTTTTGGATCCCAAGTGTTTAGCAAGGA
Tuli            ATCTTGATCTTCTTTGACGTCAACTTCGGGGACTTTTGGATCCCAAGTGTTTAGCAAGGA
Yak             ATCTTGATCTTCTTTGACGTCAACTTCGGGGACTTTTGGATCCCAAGTGTTTAGCAAGGA
Bison           ATCTTGATCTTCTTTGACGTCAACTTCGGGGACTTTTGGATCCCAAGTGTTTAGCAAGGA
Gaur            ATCTTGATCTTCTTTGACGTCAACTTCGGGGACTTTTGGATCCCAAGTGTTTAGCAAGGA
Mithan          ATCTTGATCTTCTTTGACGTCAACTTCGGGGACTTTTGGATCCCAAGTGTTCAGCAAGGA
Banteng         ATCTTGATCTTCTTTGACGTCAACTTCGGGGACTTTTGGATCCCAAGTGTTTAGCAAGGA
BubalusB        ATCTTGATCTTCTTTGACGTCAACTTCGGGGACTTTTGGATCCCAAGTGTTTAGCAAGGA
BubalusC        ATCTTGATCTTCTTTGACGTCAACTTCGGGGACTTTTGGATCCCAAGTGTTTAGCAAGGA
Murrah          ATCTTGATCTTCTTTGACGTCAACTTCGGGGACTTTTGGATCCCAAGTGTTTAGCAAGGA
Indian          ATCTTGATCTTCTTTGACGTCAACTTCGGGGACTTTTGGATCCCAAGTGTTTAGCAAGGA
Syncerus        ATCTTGATCTTCTTTGACGTCAACTTCGGGGACTTTTGGATCCCACGTGTTTAGCAAGGA
Ancient         ATCTTGATCTTCTTTGATGTCAACTTCGGGGACTTTTGGATCCCAAGTGTTTAGCAAGGA
Eland           ATCTTGATCTTCTTTGATGTCAACTTCAGGGACTTTTGGATCCCAAGTGTTTAGCAAGGA
                ***************** ********* ***************** ***** ********

Hereford        CTGAGTTAAGTTATCCAGAGAAACAGGCTGGTCGGGTTCGGGTTTTTCTATCCGGTGTTT
Holstein        CTGAGTTAAGTTATCCAGAGAAACAGGCTGGTCGGGTTCGGGTTTTTCTATCCGGTGTTT
Tuli            CTGAGTTAAGTTATCCAGAGAAACAGGCTGGTCGGGTTCGGGTTTTTCTATCCGGTGTTT
Yak             CTGAGTTAAGTTATCCAGAGAAACAGGCTGGTCGGGTTCGGGTTTTTCTATCCGGTGTTT
Bison           CTGAGTTAAGTTATCCAGAGAAACAGGCTGGTCGGGTTCAGGTTTTTCTATCCGGTGTTT
Gaur            CTGAGTTAAGTTATCCAGAGAAACAGGCTGGTCGGGTTCGGGTTTTTCTATCCGGTGTTT
Mithan          CTGAGTTAAGTTATCCAGAGAAACAGGCTGGTCGGGTTCGGGTTTTTCTATCCGGTGTTT
Banteng         CTGAGTTAAGTTATCCAGAGAAACAGGCTGGTCGGGTTCGGGTTTTTCTATCCGGTGTTT
BubalusB        CTGAGTTAAGTTATCCAGAGAAACAGGCTGGTCGGGTTCGGGTTTTTCTATCCGGTGTTT
BubalusC        CTGAGTTAAGTTATCCAGAGAAACAGGCTGGTCGGGTTCGGGTTTTTCTATCCGGTGTTT
Murrah          CTGAGTTAAGTTATCCAGAGAAACAGGCTGGTCGGGTTCAGGTTTTTCTATCCGGTGTTT
Indian          CTGAGTTAAGTTATCCAGAGAAACAGGCTGGTCGGGTTCAGGTTTTTCTATCCGGTGTTT
Syncerus        CTGAGTTAAGTTATCCAGAGAAACAGGCTGGTCGGGTTCGGGTTTTTCTATCCGGTGTTT
Ancient         CTGAGTTAAGTTATCCAGAGAAACAGGCTGGTCGGGTTCGGGTTTTTCTATCCGGTGTTT
Eland           CTGAGTCAAGTTATCCAGAGAAACAGGCTGGTCGGGTTCGGGTTTTTCTATCCGGTGTTT
                ****** ******************************** ********************

Hereford        GCAAGACAAGTCTATGGGAACACAGTTGGAGTAAGAACTTTCATCGCCACTGCTCTCATC
Holstein        GCAAGACAAGTCTATGGGAACACAGTTGGAGTAAGAACTTTCATCGCCACTGCTCTCATC
Tuli            GCAAGACAAGTCTATGGGAACACAGTTGGAGTAAGAACTTTCATCGCCACTGCTCTCATC
Yak             GCAAGACAAGTCTATGGGAACACAGTTGGAGTAAGAACTTTCATCGCCACTGCTCTCATC
Bison           GCAAGACAAGTCTATGGGAACACAGTTGGAGTAAGAACTTTCATCGCCACTGCTCTCATC
Gaur            GCAAGACAAGTCTATGGGAACACAGTTGGAGTAAGAACTTTCATCGCCACTGCTCTCATC
Mithan          GCAAGACAAGTCTATGGGAACACAGTTGGAGTAAGAACTTTCATCGCCACTGCTCTCATC
Banteng         GCAAGACAAGTCTATGGGAACACAGTTGGAGTAAGAACTTTCATCGCCACTGCTCTCATC
BubalusB        GCAAGACAAGTCTATGGGAACACAGTTGGAGTAAGAACTTTCATCGCCTCTGCTCTCATC
BubalusC        GCAAGACAAGTCTATGGGAACACAGTTGGAGTAAGAACTTTCATCGCCACTGCTCTCATC
Murrah          GCAAGACAAGTCTATGGGAACACAGTTGGAGTAAGAACTTTCATCGCCACTGCTCTCATC
Indian          GCAAGACAAGTCTATGGGAACACAGTTGGAGTAAGAACTTTCATCGCCACTGCTCTCATC
Syncerus        GCAAGACAAGTCTATGGGAACACAGTTGGAGTAAGAACTTTCATCGCCACTGCTCTCATC
Ancient         GCAAGACAAGTCTATGGGAACACAGTTGGAGTAAGAACTTTCATCGCCACTGCTCTCATC
Eland           GCAAGACAAGTCTATGGGAACACAGTTGGAGTAAGAACTTTCATCGCCACTGCTCTCATC
                ************************************************ ***********

Hereford        GGTGAAACTAGGATTGGGATCTGAGTAGTCATCAATAGTCGTAGGTGTGCTGCTCTCCTC
Holstein        GGTGAAACTAGGATTGGGATCTGAGTAGTCATCAATAGTCGTAGGTGTGCTGCTCTCCTC
Tuli            GGTGAAACTAGGATTGGGATCTGAGTAGTCATCAATAGTCGTAGGTGTGCTGCTCTCCTC
Yak             GGTGAAACTAGGATTGGGATCTGAGTAGTCATCAATAGTCGTAGGTGTGCTGCTCTCCTC
Bison           GGTGAAACTAGGATTGGGATCTGAGTAGTCATCAATAGTCGTAGGTGTGCTGCTCTCCTC
Gaur            GGTGAAACTAGGATTGGGATCTGAGTAGTCATCAATAGTCGTAGGTGTGCTGCTCTCCTC
Mithan          GGTGAAACTAGGATTGGGATCTGAGTAGTCATCAATAGTCGTAGGTGTGCTGCTCTCCTC
Banteng         GGTGAAACTAGGATTGGGATCTGAGTAGTCATCAATAGTCGTAGGTGTGCTGCTCTCCTC
BubalusB        GGTGAAACTAGGATTGGGATCTGAGTAGTCATCAATAGTCGTAGGTGTGCTGCTCTCCTC
BubalusC        GGTGAAACTAGGATTGGGATCTGAGTAGTCATCAATAGTCGTAGGTGTGCTGCTCTCCTC
Murrah          GGTGAAACTAGGATTGGGATCTGAGTAGTCATCAATAGTCGTAGGTGTGCTGCTCTCCTC
Indian          GGTGAAACTAGGATTGGGATCTGAGTAGTCATCAATAGTCGTAGGTGTGCTGCTCTCCTC
Syncerus        GGTGAAACTAGGATTGGGATCTGAGTAGTCATCAATAGTCGTAGGTGTGCTGCTCTCCTC
Ancient         GGTGAAACTAGGATTGGGATCTGAGTAGTCATCAATAGTCGTAGGTGTGCTGCTCTCCTC
Eland           GGTGAAGCTAGGATTGGGATCTGAGTAGTCATCAACAGTCGTAGGTGTGCTGCTCTCCTC
                ****** **************************** ************************

Hereford        AAAAATGCTTCCTCTCTCACTGTGACTGTGTCCGTTCATCGGCTTAGGTATGGTCTGGCT
Holstein        AAAAATGCTTCCTCTCTCACTGTGACTGTGTCCGTTCATCGGCTTAGGTATGGTCTGGCT
Tuli            AAAAATGCTTCCTCTCTCACTGTGACTGTGTCCGTTCATCGGCTTAGGTATGGTCTGGCT
Yak             AAAAATGCTTCCTCTCTCACTGTGACTGTGTCCGTTCATCGGCTTAGGTATGGTCTGGCT
Bison           AAAAATGCTTCCTCTCTCACTGTGACTGTGTCCGTTCATCGGCTTAGGTATGGTCTGGCT
Gaur            AAAAATGCTTCCTCTCTCACTGTGACTGTGTCCGTTCATCGGCTTAGGTATGGTCTGGCT
Mithan          AAAAATGCTTCCTCTCTCACTGTGACTGTGTCCGTTCATCGGCTTAGGTATGGTCTGGCT
Banteng         AAAAATGCTTCCTCTCTCACTGTGACTGTGTCCGTTCATCGGCTTAGGTATGGTCTGGCT
BubalusB        AAAAATGCTTCCTCTCTCACTGTGACTGTGTCCGTTCATCGGCTTAGGTATGGTCTGGCT
BubalusC        AAAAATGCTTCCTCTCTCACTGTGACTGTGTCCGTTCATCGGCTTAGGTATGGTCTGGCT
Murrah          AAAAATGCTTCCTCTCTCACTGTGACTGTGTCCGTTCATCGGCTTAGGTATGGTCTGGCT
Indian          AAAAATGCTTCCTCTCTCACTGTGACTGTGTCCGTTCATCGGCTTAGGTATGGTCTGGCT
Syncerus        AAAAATGCTTCCTCTCTCACTGTGACTGTGTCCGTTCATCGGCTTAGGTATGGTCTGGCT
Ancient         AAAAATGCTTCCTCTCTCACTGTGACTGTGTCCGTTCATTGGCTTAGGTATGGTCTGGCT
Eland           AAACACGCTTCCTCTCTCACTGTGACTGTGTCCGTTCATTGGCTTAGGTATGGTCTGGCT
                *** * ********************************* ********************

Hereford        TTTAAGAAGATGTAAAAGCAAACTGTTATTAGCAGCCTGTTTTATATTGTTTCTTTCCAG
Holstein        TTTAAGAAGATGTAAAAGCAAACTGTTATTAGCAGCCTGTTTTATATTGTTTCTTTCCAG
Tuli            TTTAAGAAGATGTAAAAGCAAACTGTTATTAGCAGCCTGTTTTATATTGTTTCTTTCCAG
Yak             TTTAAGAAGATGTAAAAGCAAACTGTTATTAGCAGCCTGTTTTATATTGTTTCTTTCCAG
Bison           TTTAAGAAGATGTAAAAGCAAACTGTTATTAGCAGCCTGTTTTATATTGTTTCTTTCCAG
Gaur            TTTAAGAAGATGTAAAAGCAAACTGTTATTAGCAGCCTGTTTTATATTGTTTCTTTCCAG
Mithan          TTTAAGAAGATGTAAAAGCAAACTGTTATTAGCAGCCTGTTTTATATTGTTTCTTTCCAG
Banteng         TTTAAGAAGATGTAAAAGCAAACTGTTATTAGCAGCCTGTTTTATATTGTTCCTTTCCAG
BubalusB        TTTAAGAAGATGTAAAAGCAAACTGTTATTAGCAGCCTGTTTTATATTGTTTCTTTCCAG
BubalusC        TTTAAGAAGATGTAAAAGCAAACTGTTATTAGCAGCCTGTTTTATATTGTTTCTTTCCAG
Murrah          TTTAAGAAGATGTAAAAGCAAACTGTTATTAGCAGCCTGTTTTATATTGTTTCTTTCCAG
Indian          TTTAAGAAGATGTAAAAGCAAACTGTTATTAGCAGCCTGTTTTATATTGTTTCTTTCCAG
Syncerus        TTTAAGAAGATGTAAAAGCAAACTGTTATTAGCAGCCTGTTTTATATTGTTTCTTTCCAG
Ancient         TTTAAGAAGATGTAAAAGCAAACTGTTGTTAGCAGCCTGTTTTATATTGTTTCTTTCCAG
Eland           TTTAAGAAGATGTAAAAGCAAACTGTTGTTAGCAGCCTGCTTTATATTGTTTCTTTCCAG
                *************************** *********** *********** ********

Hereford        GGAGTTCTTATAGCCTGCATTTTTGGGGGAAGAAGGGACAATACCCACTGGATTCTGAAA
Holstein        GGAGTTCTTATAGCCTGCATTTTTGGGGGAAGAAGGGACAATACCCACTGGATTCTGAAA
Tuli            GGAGTTCTTATAGCCTGCATTTTTGGGGGAAGAAGGGACAATACCCACTGGATTCTGAAA
Yak             GGAGTTCTTATAGCCTGCATTTTTGGGGGAAGAAGGGACAATACCCACTGGATTCTGAAA
Bison           GGAGTTCTTATAGCCTGCATTTTTGGGGGAAGAAGGGACAATACCCACTGGATTCTGAAA
Gaur            GGAGTTCTTATAGCCTGCATTTTTGGGGGAAGAAGGGACAATACCCACTGGATTCTGAAA
Mithan          GGAGTTCTTATAGCCTGCATTTTTGGGGGAAGAAGGGACAATACCCACTGGATTCTGAAA
Banteng         GGAGTTCTTATAGCCTGCATTTTTGGGGGAAGAAGGGACAATACCCACTGGATTCTGAAA
BubalusB        GGAGTTCTTATAGCCTGCATTTTTGGGGGAAGAAGGGACAATACCCACTGGATTCTGAAA
BubalusC        GGAGTTCTTATAGCCTGCATTTTTGGGGGAAGAAGGGACAATACCCACTGGATTCTGAAA
Murrah          GGAGTTCTTATAGCCTGCATTTTTGGGGGAAGAAGGGACAATACCCACTGGATTCTGAAA
Indian          GGAGTTCTTATAGCCTGCATTTTTGGGGGAAGAAGGGACAATACCCACTGGATTCTGAAA
Syncerus        GGAGTTCTTATAGCCTGCATTTTTGGGGGAAGAAGGGACAATACCCACTGGATTCTGAAA
Ancient         GGAGTTCTTATAGCCTGCATTTTTGGGGGAAGAAGGGACAATACCCACTGGATTCTGAAA
Eland           GGAGTTCTTATAGCCTGCATTTTTGGGGGAAGAAGGGACAACACCCACTGGGTTCTGAAA
                ***************************************** ********* ********

Hereford        TGCTGTACTTTTGCTAGCCATTAGTTTGTTTGATGATGTTCTTGCCTGACCATTAAGATG
Holstein        TGCTGTACTTTTGCTAGCCATTAGTTTGTTTGATGATGTTCTTGCCTGACCATTAAGATG
Tuli            TGCTGTACTTTTGCTAGCCATTAGTTTGTTTGATGATGTTCTTGCCTGACCATTAAGATG
Yak             TGCTGTACTTTTGCTAGCCATTAGTTTGTTTGATGATGTTCTTGCCTGACCATTAAGATG
Bison           TGCTGTACTTTTGCTAGCCATTAGTTTGTTTGATGATGTTCTTGCCTGACCATTAAGATG
Gaur            TGCTGTACTTTTGCTAGCCATTAGTTTGTTTGATGATGTTCTTGCCTGACCATTAAGATG
Mithan          TGCTGTACTTTTGCTAGCCATTAGTTTGTTTGATGATGTTCTTGCCTGACCATTAAGATG
Banteng         TGCTGTACTTTTGCTAGCCATTAGTTTGTTTGATGATGTTCTTGCCTGACCATTAAGATG
BubalusB        TGCTGTACTTTTGCTAGCCATTAGTTTGTTTGATGATGTTCTTGCCTGACCATTAAGATG
BubalusC        TGCTGTACTTTTGCTAGCCATTAGTTTGTTTGATGATGTTCTTGCCTGACCATTAAGATG
Murrah          TGCTGTACTTTTGCTAGCCATTAGTTTGTTTGATGATGTTCTTGCCTGACCATTAAGATG
Indian          TGCTGTACTTTTGCTAGCCATTAGTTTGTTTGATGATGTTCTTGCCTGACCATTAAGATG
Syncerus        TGCTGTACTTTTGCTAGCCATTAGTTTGTTTGATGATGTTCTTGCCTGACCATTAAGATG
Ancient         TGCTGTACTTTTGCTAGCCATTAGTTTGTTTGATGATGTTCTTGCCTGACCATTAAGATG
Eland           TGCTGCACTTTTGCTAGCCATGAGTTTGTTTGATGATGTTCTTGCCTGACCATTAAGATG
                ***** *************** **************************************

Hereford        GCCTGATATGCCTTTTGAGAGCTGGAAACTGCCCATGTCCTTCTGGCCATTTTCTTGTAA
Holstein        GCCTGATATGCCTTTTGAGAGCTGGAAACTGCCCATGTCCTTCTGGCCATTTTCTTGTAA
Tuli            GCCTGATATGCCTTTTGAGAGCTGGAAACTGCCCATGTCCTTCTGGCCATTTTCTTGTAA
Yak             GCCTGATATGCCTTTTGAGAGCTGGAAACTGCCCATGTCCTTCTGGCCATTTTCTTGTAA
Bison           GCCTGATATGCCTTTTGAGAGCTGGAAACTGCCCATGTCCTTCTGGCCATTTTCTTGTAA
Gaur            GCCTGATATGCCTTTTGAGAGCTGGAAACTGCCCATGTCCTTCTGGCCATTTTCTTGTAA
Mithan          GCCTGATATGCCTTTTGAGAGCTGGAAACTGCCCATGTCCTTCTGGCCATTTTCTTGTAA
Banteng         GCCTGATATGCCTTTTGAGAGCTGGAAACTGCCCATGTCCTTCTGGCCATTTTCTTGTAA
BubalusB        GCCTGATATGCCTTTTGAGAGCTGGAAACTGCCCATGTCCTTCTGGCCATTTTCTTGTAA
BubalusC        GCCTGATATGCCTTTTGAGAGCTGGAAACTGCCCATGTCCTTCTGGCCATTTTCTTGTAA
Murrah          GCCTGATATGCCTTTTGAGAGCTGGAAACTGCCCATGTCCTTCTGGCCATTTTCTTGTAA
Indian          GCCTGATATGCCTTTTGAGAGCTGGAAACTGCCCATGTCCTTCTGGCCATTTTCTTGTAA
Syncerus        GCCTGATATGCCTTTTGAGAGCTGGAAACTGCCCATGTCCTTCTGGCCATTTTCTTGTAA
Ancient         GCCTGATATGCCTTTTGAGAGCTGGAAACTGCCCATGTCCTTCTGGCCATTTTCTTGTAA
Eland           GCCTGATGTGCCTTTTGAGAGCTGGAAACTGCCCATGTCCTTCTGGCCATTTTCTTGTAA
                ******* ****************************************************

Hereford        TCTGCTTTGTGTTGTATGATATAAATCTAGACTGACAGGTATAAGGTCCAGCCATCTTCG
Holstein        TCTGCTTTGTGTTGTATGATATAAATCTAGACTGACAGGTATAAGGTCCAGCCATCTTCG
Tuli            TCTGCTTTGTGTTGTATGATATAAATCTAGACTGACAGGTATAAGGTCCAGCCATCTTCG
Yak             TCTGCTTTGTGTTGTATGATATAAATCTAGACTGACAGGTATAAGGTCCAGCCATCTTCA
Bison           TCTGCTTTGTGTTGTATGATATAAATCTAGACTGACAGGTACAAGGTCCAGCCATCTTCG
Gaur            TCTGCTTTGTGTTGTATGATATAAATCTAGACTGACAGGTATAAGGTCCAGCCATCTTCG
Mithan          TCTGCTTTGTGTTGTATGATATAAATCTAGACTGACAGGTATAAGGTCCAGCCATCTTCG
Banteng         TCTGCTTTGTGTTGTATGATATAAATCTAGACTGACAGGTATGAGGTCCAGCCATCTTCG
BubalusB        TCTGCTTTGTGTTGTATGATATAAATCTAGACTGACAGGTATAAGGTCCAACCATCTTCG
BubalusC        TCTGCTTTGTGTTGTATGATATAAATCTAGACTGACAGGTATAAGGTCCAACCATCTTCG
Murrah          TCTGCTTTGTGTTGTATGATATAAATCTAGACTGACAGGTATAAGGTCCAACCATCTTCG
Indian          TCTGCTTTGTGTTGTATGATATAAATCTAGACTGACAGGTATAAGGTCCAACCATCTTCG
Syncerus        TCTGCTTTGTGTTGTATGATATAAATCTAGACTGACAGGTATAAGGTCCAACCATCTTCG
Ancient         TCTGCTTTGTGTTGTATGATATAAATCTAGACTGACAGGTGTAAGGTCCAGCCATCTTCA
Eland           TCTGCTTTGTGTTGTATGATATAAATCTAGACTGACAGGTGTAAGGTCCAGCCATCTTCA
                ****************************************   ******* ******** 

Hereford        GCTTAAAGAGGTAGAGGGGCTCAATTATTCTCTCCACAATAGATTATATTAAGTAGACTG
Holstein        GCTTAAAGAGGTAGAGGGGCTCAATTATTCTCTCCACAATAGATTATATTAAGTAGACTG
Tuli            GCTTAAAGAGGTAGAGGGGCTCAATTATTCTCTCCACAATAGATTATATTAAGTAGACTG
Yak             GCTTAAAGAGGTAGAGGGGCTCAATTATTCTCTCCACAATAGATTATATTAAGTAGACTG
Bison           GCTTAAAGAGGTAGAGGGGCTCAATTATTCTCTCCACAATAGATTATATTAAGTAGACTG
Gaur            GCTTAAAGAGGTAGAGGGGCTCAATTATTCTCTCCACAATAGATTATATTAAGTAGACTG
Mithan          GCTTAAAGAGGTAGAGGGGCTCAATTATTCTCTCCACAATAGATTATGTTAAGTAGACTG
Banteng         GCTTAAAGAGGTAGAGGGGCTCAATTATTCTCTCCACGATAGATTATATTAAGTAGACTG
BubalusB        GTTTAAAGAGGTAGAGGGGCTCAATTTTTCTCTCCACAATAGATTATATTAAGTAGACTG
BubalusC        GTTTAAAGAGGTAGAGGGGCTCAATTTTTCTCTCCACAATAGATTATATTAAGTAGACTG
Murrah          GTTTAAAGAGGTAGAGGGGCTCAATTTTTCTCTCCACAATAGATTATATTAAGTAGACTG
Indian          GTTTAAAGAGGTAGAGGGGCTCAATTTTTCTCTCCACAATAGATTATATTAAGTAGACTG
Syncerus        GTTTAAAGAGGTAGAGGGGCTCAATTATTCTCTCCACAATAGATTATAATAAGTAGACTG
Ancient         GCTTAAAGAGGTAGAGGGGCTCAATTATTCTCTCCACAATAGATTATATTAAGTAGACTG
Eland           GTTTAAAGAGGTAGAGGGGCTCGATTAGTCTCTCCACAATAGATTATATTAAGTAGACTG
                * ******************** ***  ********* *********  ***********

Hereford        TAAAAGTTTTGAATAATATTTACTTTGAAAATGTCCTTTCTTGCAGCGGAGCGTGCTTTG
Holstein        TAAAAGTTTTGAATAATATTTACTTTGAAAATGTCCTTTCTTGCAGCGGAGCGTGCTTTG
Tuli            TAAAAGTTTTGAATAATATTTACTTTGAAAATGTCCTTTCTTGCAGCGGAGCGTGCTTTG
Yak             TAAAAGTTTTGAATAATATTTACTTTGAAAATGTCCTTTCTTGCAGCGGAGCGTGCTTTG
Bison           GAAAAGTTTTGAATAATATTTACTTTGAAAATGTCCTTTCTTGCAGCGGAGCGTGCTTTG
Gaur            TAAAAGTTTTGAATAATATTTACTTTGAAAATGTCCTTTCTTGCAGCGGAGCGTGCTTTG
Mithan          TAAAAGTTTTGAATAATATTTACTTTGAAAATGTCCTTTCTTGCAGCGGAGCGTGCTTTG
Banteng         TAAAAGTTTTGAATAATATTTACTTTGAAAATGTCCTTTCTTGCAGCGGAGCGTGCTTTG
BubalusB        TAAAAGTTTTGAATAATATTTACTTTGAAAATGTCCTTTCTTGCAGCGGAGCGTGCTTTG
BubalusC        TAAAAGTTTTGAATAATATTTACTTTGAAAATGTCCTTTCTTGCAGCGGAGCGTGCTTTG
Murrah          TAAAAGTTTTGAATAATATTTACTTTGAAAATGTCCTTTCTTGCAGCGGAGCGTGCTTTG
Indian          TAAAAGTTTTGAATAATATTTACTTTGAAAATGTCCTTTCTTGCAGCGGAGCGTGCTTTG
Syncerus        TAAAAGTTTTGAATAATATTTACTTTGAAAATGTCCTTTCTTGCAGCGGAGCGTGCTTTG
Ancient         TAAAAGTTTTGAATAATATTTACTTTGAAAATGTCCTTTCTTGCAGCGGAGCGTGCTTTG
Eland           TAAAATTTTTGAATAATATTTACTTTGAAAATGTCCTTTCTTGCAGCGGAGCGTGCTTTG
                 **** ******************************************************

Hereford        GACACCATGAATTTTGATGTGATAAAGGGCAAGCCAGTACGCATCATGTGGTCTCAGCGC
Holstein        GACACCATGAATTTTGATGTGATAAAGGGCAAGCCAGTACGCATCATGTGGTCTCAGCGC
Tuli            GACACCATGAATTTTGATGTGATAAAGGGCAAGCCAGTACGCATCATGTGGTCTCAGCGC
Yak             GACACCATGAATTTTGATGTGATAAAGGGCAAGCCAGTACGCATCATGTGGTCTCAGCGC
Bison           GACACCATGAATTTTGATGTGATAAAGGGCAAGCCAGTACGCATCATGTGGTCTCAGCGC
Gaur            GACACCATGAATTTTGATGTGATAAAGGGCAAGCCAGTACGCATCATGTGGTCTCAGCGC
Mithan          GACACCATGAATTTTGATGTGATAAAGGGCAAGCCAGTACGCATCATGTGGTCTCAGCGC
Banteng         GACACCATGAATTTTGATGTGATAAAGGGCAAGCCAGTGCGCATCATGTGGTCTCAGCGC
BubalusB        GACACCATGAATTTTGATGTGATAAAGGGCAAGCCAGTACGCATCATGTGGTCTCAGCGT
BubalusC        GACACCATGAATTTTGATGTGATAAAGGGCAAGCCAGTACGCATCATGTGGTCTCAGCGT
Murrah          GACACCATGAATTTTGATGTGATAAAGGGCAAGCCAGTACGCATCATGTGGTCTCAGCGT
Indian          GACACCATGAATTTTGATGTGATAAAGGGCAAGCCAGTACGCATCATGTGGTCTCAGCGT
Syncerus        GACACCATGAATTTTGATGTGATAAAGGGCAAGCCAGTACGCATCATGTGGTCTCAGCGT
Ancient         GACACCATGAATTTTGATGTGATAAAGGGCAAGCCAGTACGCATCATGTGGTCTCAGCGT
Eland           GACACCATGAACTTTGATGTGATAAAGGGCAAGCCAGTACGCATCATGTGGTCTCAGCGT
                *********** ************************** ******************** 

Hereford        GATCCATCACTTCGCAAAAGTGGAGTGGGCAACATATTCATTAAAAATTTGGATAAATCC
Holstein        GATCCATCACTTCGCAAAAGTGGAGTGGGCAACATATTCATTAAAAATTTGGATAAATCC
Tuli            GATCCATCACTTCGCAAAAGTGGAGTGGGCAACATATTCATTAAAAATTTGGATAAATCC
Yak             GATCCATCACTTCGCAAAAGTGGAGTGGGCAACATATTCATTAAAAATTTGGATAAATCC
Bison           GATCCATCACTTCGCAAAAGTGGAGTGGGCAACATATTCATTAAAAATTTGGATAAATCC
Gaur            GATCCATCACTTCGCAAAAGTGGAGTGGGCAACATATTCATTAAAAATTTGGATAAATCC
Mithan          GATCCATCACTTCGCAAAAGTGGAGTGGGCAACATATTCATTAAAAATTTGGATAAATCC
Banteng         GATCCATCACTTCGCAAAAGTGGAGTGGGCAACATATTCATTAAAAATTTGGATAAATCC
BubalusB        GATCCATCACTTCGCAAAAGTGGAGTGGGCAACATATTCATTAAAAATTTGGATAAATCC
BubalusC        GATCCATCACTTCGCAAAAGTGGAGTGGGCAACATATTCATTAAAAATTTGGATAAATCC
Murrah          GATCCATCACTTCGCAAAAGTGGAGTGGGCAACATATTCATTAAAAATTTGGATAAATCC
Indian          GATCCATCACTTCGCAAAAGTGGAGTGGGCAACATATTCATTAAAAATTTGGATAAATCC
Syncerus        GATCCATCACTTCGCAAAAGTGGAGTGGGCAACATATTCATTAAAAATTTGGATAAATCC
Ancient         GATCCATCACTTCGCAAAAGTGGAGTGGGCAACATATTCATTAAAAATTTGGATAAATCC
Eland           GATCCATCACTTCGCAAAAGTGGAGTGGGCAACATATTCATTAAAAATTTGGATAAATCC
                ************************************************************

Hereford        ATTGATAATAAAGCACTGTATGATACATTTTCTGCTTTTGGTAACATCCTTTCATGTAAG
Holstein        ATTGATAATAAAGCACTGTATGATACATTTTCTGCTTTTGGTAACATCCTTTCATGTAAG
Tuli            ATTGATAATAAAGCACTGTATGATACATTTTCTGCTTTTGGTAACATCCTTTCATGTAAG
Yak             ATTGATAATAAAGCACTGTATGATACATTTTCTGCTTTTGGTAACATCCTTTCATGTAAG
Bison           ATTGATAATAAAGCACTGTATGATACATTTTCTGCTTTTGGTAACATCCTTTCATGTAAG
Gaur            ATTGATAATAAAGCACTGTATGATACATTTTCTGCTTTTGGTAACATCCTTTCATGTAAG
Mithan          ATTGATAATAAAGCACTGTATGATACATTTTCTGCTTTTGGTAACATCCTTTCATGTAAG
Banteng         ATTGATAATAAAGCACTGTATGATACATTTTCTGCTTTTGGTAACATCCTTTCATGTAAG
BubalusB        ATTGATAATAAAGCATTGTATGATACATTTTCTGCTTTTGGCAACATCCTTTCATGTAAG
BubalusC        ATTGATAATAAAGCATTGTATGATACATTTTCTGCTTTTGGCAACATCCTTTCATGTAAG
Murrah          ATTGATAATAAAGCATTGTATGATACATTTTCTGCTTTTGGCAACATCCTTTCATGTAAG
Indian          ATTGATAATAAAGCATTGTATGATACATTTTCTGCTTTTGGCAACATCCTTTCATGTAAG
Syncerus        ATTGATAATAAAGCACTGTATGATACATTTTCTGCTTTTGGCAACATCCTTTCATGTAAG
Ancient         ATTGATAATAAAGCACTGTATGATACATTTTCTGCTTTTGGTAACATCCTTTCATGTAAG
Eland           ATTGATAATAAAGCATTGTATGATACATTTTCTGCTTTTGGTAACATCCTTTCATGTAAG
                *************** ************************* ******************

Hereford        GTAAGCAAAAATGTGATAAGTAAACATAATTTACTGTTCATGGGGTTCTCAAGCAAGAAT
Holstein        GTAAGCAAAAATGTGATAAGTAAACATAATTTACTGTTCATGGGGTTCTCAAGCAAGAAT
Tuli            GTAAGCAAAAATGTGATAAGTAAACATAATTTACTGTTCATGGGGTTCTCAAGCAAGAAT
Yak             GTAAGCAGAAATGTGATAAGTAAACATAATTTACTGTTCATGGGGTTCTCAAGCAAGAAT
Bison           GTAAGCAGAAATGTGATAAGTAAACATAATTTACTGTTCATGGGGTTCTCAAGCAAGAAT
Gaur            GTAAGCAAAAATGTGATAAGTAAACATAATTTACTGTTCATGGGGTTCTCAAGCAAGAAT
Mithan          GTAAGCAAAAATGTGATAAGTAAACATAATTTACTGTTCATGGGGTTCTCAAGCAAGAAT
Banteng         GTAAGCAAAAATGTGATAAGTAAACATAATTTACTGTTCATGGGGTTCTCAAGCAAGAAT
BubalusB        GTAAGCAAAAATGTGATAAGTAAACATAATTTACTCTTCATGGGGTTCTCAAGCAAGAAT
BubalusC        GTAAGCAAAAATGTGATAAGTAAACATAATTTACTCTTCATGGGGTTCTCAAGCAAGAAT
Murrah          GTAAGCAAAAATGTGATAAGTAAACATAATTTACTCTTCATGGGGTTCTCAAGCAAGAAT
Indian          GTAAGCAAAAATGTGATAAGTAAACATAATTTACTCTTCATGGGGTTCTCAAGCAAGAAT
Syncerus        GTAAGCAAAAATGTGATAAGTAAACATAATTTACTGTTCATGGGGTTCTCAAGCAAGAAT
Ancient         GTAAGCAAAAATGTGATAAGTAAACATAATTTACTGTTCATGGGGTTCTCAAGCAAGAAT
Eland           GTAAGCAAAAATGTGATAAGTAAACATAATTTACTGTTCATGGGCTTTTCAAGCAAGAAT
                ******* *************************** ******** ** ************

Hereford        GTTGAAGTGCCATTCCCTTTTCCAGTGGACCATGATTTGTCAGAACTCTCCATCATGACC
Holstein        GTTGAAGTGCCATTCCCTTTTCCAGTGGACCATGATTTGTCAGAACTCTCCATCATGACC
Tuli            GGTGAAGTGCCATTCCCTTTTCCAGTGGAACATGATTTGTCAGAACTCTCCATCATGACC
Yak             GTTGAAGTGCCATTCCCTTTTCCAGTGGACCATGATTTGTCAGAACTCTCCATCATGACC
Bison           GTTGAAGTGCCATTCCCTTTTCCAGTGGACCATGATTTGTCAGAACTCTCCATCATGACC
Gaur            GTTGAAGTGCCATTCCCTTTTCCAGTGGACCATGATTTGTCAGAACTCTCCATCATGACC
Mithan          GTTGAAGTGCCATTCCCTTTTCCAGTGGACCATGATTTGTCAGAACTCTCCATCATGACC
Banteng         GTTGAAGTGCCATTCCCTTTTCCAGTGGACCATGATTTGTCAGAACTCTCCATCATGACC
BubalusB        GCTGAAGTGCCATTCCCTTTTCCAGTGGACCATGATTTGTCAGAACTCTCCATCATGACC
BubalusC        GCTGAAGTGCCATTCCCTTTTCCAGTGGACCATGATTTGTCAGAACTCTCCATCATGACC
Murrah          GCTGAAGTGCCATTCCCTTTTCCAGTGGACCATGATTTGTCAGAACTCTCCATCATGACC
Indian          GCTGAAGTGCCATTCCCTTTTCCAGTGGACCATGATTTGTCAGAACTCTCCATCATGACC
Syncerus        GCTGAAGTGCCATTCCCTTTTCCAGTGGACAATGATTTGTCAGAACTCTCCATCATGACC
Ancient         GCTGAAGTGCCATTCCCTTTTCCAGTGGACCATGATTTGTCAGAACTCTCCATCATGACC
Eland           GCTGAAGTGCCATTCCCTTTTCCAGTGGACCACGATTTGTCGGAGCTCTCCATCATGACC
                * ***************************  * ******** ** ***************

Hereford        CATCTTGGGTGGCCCTGTGAGCTACAGCATGGCTCAGTTTCATTGAGTTAGACAAGGCTG
Holstein        CATCTTGGGTGGCCCTGTGAGCTACAGCATGGCTCAGTTTCATTGAGTTAGACAAGGCTG
Tuli            CATCTTGGGTGGCCCTGTGAGCTACAGCATGGCTCAGTTTCATTGAGTTAGACAAGGCTG
Yak             CATCTTGGGTGGCCCTGTGAGCTACAGCATGGCTCAGTTTCATTGAGTTAGACAAGGCTG
Bison           CATCTTGGGTGGCCCTGTGAGCTACAGCATGGCTCAGTTTCATTGAGTTAGACAAGGCTG
Gaur            CATCTTGGGTGGCCCTGTGAGCTACAGCATGGCTCAGTTTCATTGAGTTAGACAAGGCTG
Mithan          CATCTTGGGTGGCCCTGTGAGCTACAGCATGGCTCAGTTTCATTGAGTTAGACAAGGCTG
Banteng         CATCTTGGGTGGCCCTGTGAGCTACAGCATGGCTCAGTTTCATTGAGTTAGACAAGGCTG
BubalusB        CATCTTGGGTGGCCCTGTGAGCTACAGCATGGCTCAGTTTCATTGAGTTAGACAAGGCTG
BubalusC        CATCTTGGGTGGCCCTGTGAGCTACAGCATGGCTCAGTTTCATTGAGTTAGACAAGGCTG
Murrah          CATCTTGGGTGGCCCTGTGAGCTACAGCATGGCTCAGTTTCATTGAGTTAGACAAGGCTG
Indian          CATCTTGGGTGGCCCTGTGAGCTACAGCATGGCTCAGTTTCATTGAGTTAGACAAGGCTG
Syncerus        CATCTTGGGTGGCCCTGTGAGCTACAGCATGGCTCAGTTTCATTGAGTTAGACAAGGCTG
Ancient         CATCTTGGGTGGCCCTGTGAGCTACAGCATGGCTCAGTTTCATTGAGTTAGACAAGGCTG
Eland           CATCTTGGGTGGCCTTGTGAGCTACAGCATGGCTCAGCTTCATTGAGTTAGACAAGGCTG
                ************** ********************** **********************

Hereford        TGGTCCATGTGATCAGATTGGTTAGTTTTCTGTTCTGGGTTCAATCCCTGGGTTGGGAAG
Holstein        TGGTCCATGTGATCAGATTGGTTAGTTTTCTGTTCTGGGTTCAATCCCTGGGTTGGGAAG
Tuli            TGGTCCATGTGATCAGATTGGTTAGTTTTCTGTTCTGGGTTCAATCCCTGGGTTGGGAAG
Yak             TGGTCCATGTGATCAGATTGGTTAGTTTTCTGTTCTGGGTTCAATCCCTGGGTTGGGAAG
Bison           TGGTCCATGTGATCAGATTGGTTAGTTTTCTGTTCTGGGTTCAATCCCTGGGTTGGGAAG
Gaur            TGGTCCATGTGATCAGATTGGTTAGTTTTCTGTTCTGGGTTCAATCCCTGGGTTGGGAAG
Mithan          TGGTCCATGTGATCAGATTGGTTAGTTTTCTGTTCTGGGTTCAATCCCTGGGTTGGGAAG
Banteng         TGGTCCATGTGATCAGATTGGTTAGTTTTCTGTTCTGGGTTCAATCCCTGGGTTGGGAAG
BubalusB        TGGTCCATGTGATCAGATTGGTTAGTTTTCTGTTCTGGGTTCAATCCCTGGGTTGGGAAG
BubalusC        TGGTCCATGTGATCAGATTGGTTAGTTTTCTGTTCTGGGTTCAATCCCTGGGTTGGGAAG
Murrah          TGGTCCATGTGATCAGATTGGTTAGTTTTCTGTTCTGGGTTCAATCCCTGGGTTGGGAAG
Indian          TGGTCCATGTGATCAGATTGGTTAGTTTTCTGTTCTGGGTTCAATCCCTGGGTTGGGAAG
Syncerus        TGGTCCATGTGATCAGATAGGTTAGTTTTCTGTTCTGGGTTCAATCCCTGGGTTGGGAAG
Ancient         TGGTCCATGTGATCAGATTGGTTAGTTTTCTGTTCTGGGTTCAATCCCTGGGTTGGGAAG
Eland           TGGTCCGTGTGACCAGATTGGCTCGTTTTCTGTTCTGGGTTCAATCCCTGGGTTGGGAAG
                ****** ***** ***** ** * ************************************

Hereford        ATCTGGAGAAGGAAATGCCACCCCACTCCAGTATTCTTGCCTGGAAAATCCCATGGATGG
Holstein        ATCTGGAGAAGGAAATGCCACCCCACTCCAGTATTCTTGCCTGGAAAATCCCATGGATGG
Tuli            ATCTGGAGAAGGAAATGCCACCCCACTCCAGTATTCTTGCCTGGAAAATCCCATGGATGG
Yak             ATCTGGAGAAGGAAATGCCACTCCACTCCAGTATTCTTGCCTGGAAAATCCCATGGATGG
Bison           ATCTGGAGAAGGAAATGCCACCCCACTCCAGTATTCTTGCCTGGAAAATCCCATGGATGG
Gaur            ATCTGGAGAAGGAAATGCCACCCCACTCCAGTATTCTTGCCTGGAAAATCCCACGGATGG
Mithan          ATCTGGAGAAGGAAATGCCACCCCACTCCAGTATTCTTGCCTGGAAAATCCCACGGATGG
Banteng         ATCTGGAGAAGGAAATGCCGCCCCACTCCAGTATTCTTGCCTGGAAAATCCCATGGATGG
BubalusB        ATGTGGAGAAGGAAATGCCAATCCACTCCAGTATTCCTGCCTGGAAAATCCCATGGATGG
BubalusC        ATGTGGAGAAGGAAATGCCAATCCACTCCAGTATTCCTGCCTGGAAAATCCCATGGATGG
Murrah          ATCTGGAGAAGGAAATGCCGATCCACTCCAGTATTCTTGCCTGGAAAATCCCATGGATGG
Indian          ATCTGGAGAAGGAAATGCCGATCCACTCCAGTATTCTTGCCTGGAAAATCCCATGGATGG
Syncerus        ATGTGGAGAAGGAAATGCCAATCCACCCCAGTATTCTTGCCTGGAAAATCCCATGGATGG
Ancient         ATCTGGAGAAGGAAATGCCAACCCACTCCAGTATTCTTGCCTGGAAAATCCCATGGATGG
Eland           ATCTGGAGAAGGAAATGCCAACCCACTCCAGTATTCTTGCCTGGAAAATCCCATGGATGG
                ** ****************   **** ********* **************** ******

Hereford        AGCAGCCTGGTGGGCTGCAGTCCATGGGGTCTCAAATAGTCAGACACGATTGAGCAACTT
Holstein        AGCAGCCTGGTGGGCTGCAGTCCATGGGGTCTCAAATAGTCAGACACAACTGAGCAACTT
Tuli            AGCAGCCTGGTGGGCTGCAGTCCATGGGGTCTCAAATAGTCAGACACAACTGAGCAACTT
Yak             AGGAGCCTGGTGGGCTGCAGTCCATGGGGTCGCAAATAGTCAGACACGACTGAGCAACTT
Bison           AGGAGCCTGGTGGGCTGCAGTCCATGGGGTCGCAAATAGTCAGACACGACTGAGCAACTT
Gaur            AGGAGCCTGGTGGGCTGCAGTCCATGGGGTCGCAAATAGTCAGACACGACTGAGCAACTT
Mithan          AGGAGCCTGGTGGGCTGCAGTCCATGGGGTCGCAAATAGTCAGACACGACTGAGCAACTT
Banteng         AGCAGCCTGGTGGGCTGCAGTCCATGGGGTCGCAAATAGTCAGACACGACTGAGCAACTT
BubalusB        AGGAGCCTGGTGGGCTGCAGTCCATGGGGATGCAAAGAGTCAGACACGACTGAGCAACTT
BubalusC        AGGAGCCTGGTGGGCTGCAGTCCATGGGGATGCAAAGAGTCAGACACGACTGAGCAACTT
Murrah          AGGAGCCTGGTGGGCTGCAGTCCATGGGGATGCAAAGAGTCAGACACGACTGAGCAACTT
Indian          AGGAGCCTGGTGGGCTGCAGTCCATGGGGATGCAAAGAGTCAGACACGACTGAGCAACTT
Syncerus        AGGAGCCTGGTGGGCTGCAGTCCATGGGGTTGCAAAGAGTCAGATACGACTGAGCGACTT
Ancient         AGGAGCCTGGTGGGCTGCAGTCCATGGGGTCGCAAAGAGTCAGACACGACTGAGCAACTT
Eland           AGGAGCTTGGTGGGCTGCAGTCCATGGGGTCGCAAAGAGTCAGAAACGACTGAGCAACTT
                ** *** **********************   **** ******* ** * ***** ****

Hereford        CACTTCCCTTCACTTCTTCATTATGTCTTAAAACCTCAAAGTTTAGTTTTTGTGGTGGGT
Holstein        CACTTCCCTTCACTTCTTCATTATGTCTTAAAACCTCAAAGTTTAGTTTTTGTGGTGGGT
Tuli            CACTTCCCTTCACTTCTTCATTATGTCTTAAAACCTCAAAGTTTAGTTTTTGTGGTGGGT
Yak             CACTTCCCTTCACTTCTTCATTATGTCTTAAAACCTCAAAGTTTAGTTTTTGTGGTGGGT
Bison           CACTTCCCTTCACTTCTTCATTATGTCTTAAAACCTCAAAGTTTAGTTTTTGTGGTGGGT
Gaur            CACTTCCCTTCACTTCTTCATTATGTCTTAAAACCTCAAAGTTTAGTTTTTGTGGTGGGT
Mithan          CACTTCCCTTCACTTCTTCATTATGTCTTAAAACCTCGAAGTTTAGTTTTTGTGGTGGGT
Banteng         CACTTCCCTTCACTTCTTCATTATGTCTTAAAACCTCAAAGTTTAGTTTTTGTGGTGGGT
BubalusB        CACTTCCCTTCACTTCTTCGTTATGTCTTAAAACCTCAAAGTTGAGTTTTTGTGGTGGGT
BubalusC        CACTTCCCTTCACTTCTTCATTATGTCTTAAAACCTCAAAGTTGAGTTTTTGTGGTGGGT
Murrah          CACTTCCCTTCACTTCTTCATTATGTCTTAAAACCTCAAAGTTGAGTTTTTGTGGTGGGT
Indian          CACTTCCCTTCACTTCTTCATTATGTCTTAAAACCTCAAAGTTGAGTTTTTGTGGTGGGT
Syncerus        CACTTCCCTTCACTTCTTCATTATGTCTTAAAACCTCAAAGTTTAGTTTTTGTGGTGGGT
Ancient         CACTTCCCTTCACTTCTTCATTATGTCTTAAAACCTCAAAGTTTAGTTTTTGTGGTGGGT
Eland           CACTTCCCTTCACTTCTTCATTATTTCTTAAAACCTCAAAGTTTAGTTTTTGTGGTGGGT
                ******************* **** ************ ***** ****************

Hereford        CCATTTTTAGCTTTTAAATCTAACCGATTTTCTTTATTGTTAAAAAATGAACTTATTAGT
Holstein        CCATTTTTAGCTTTTAAATCTAACCGATTTTCTTTATTGTTAAAAAATGAACTTATTAGT
Tuli            CCATTTTTAGCTTTTAAATCTAACCGATTTTCTTTATTGTTAAAAAATGAACTTATTAGT
Yak             CCATTTTTAGCTTTTAAATCTAACCGATTTTCTTTATTGTTAAAAAATGAACTTATTAGT
Bison           CCATTTTTAGCTTTTAAATCTAACCGATTTTCTTTATTGTTAAAAAATGAACTTATTAGT
Gaur            CCATTTTTAGCTTTTAAATCTAACCGATTTTCTTTATTGTTAAAAAATGAACTTATTAGT
Mithan          CCATTTTTAGCTTTTAAATCTAACCGATTTTCTTTATTGTTAAAAAATGAACTTATTAGT
Banteng         CCATTTTTAGCTTTTAAATCTAACCGATTTTCTTTATTGTTAAAAAATGAACTTATTAGT
BubalusB        CCATCTTTAGCTTTTAAATCTAACCGATTTTCTTTATTGTTAAAAAATGAACTTATTAGT
BubalusC        CCATCTTTAGCTTTTAAATCTAACCGATTTTCTTTATTGTTAAAAAATGAACTTATTAGT
Murrah          CCATCTTTAGCTTTTAAATCTAACCGATTTTCTTTATTGTTAAAAAATGAACTTATTAGT
Indian          CCATCTTTAGCTTTTAAATCTAACCGATTTTCTTTATTGTTAAAAAATGAACTTATTAGT
Syncerus        CCATCTTTAGCTTTTAAATCTAACAGATTTTCTTTATTGTTAAAAAATGAACTTATTAGT
Ancient         CCATCTTTAGCTTTTAAATCTAACAGATTTTCTTTATTGTTAAAAAATGAACTTATTAGT
Eland           CCATCTTTAGCTTTTAAATCTAACAGATTTTCTTTATTGTTAAAAAATGAACTTATTAGT
                **** ******************* ***********************************

Hereford        GCAAGTTAGTAATTAAAATTTTGTGTTTTTGGTTTCTTGTGGTAAGGCTGTGGATGAGAT
Holstein        GCAAGTTAGTAATTAAAATTTTGTGTTTTTGGTTTCTTGTGGTAAGGCTGTGGATGAGAT
Tuli            GCAAGTTAGTAATTAAAATTTTGTGTTTTTGGTTTCTTGTGGTAAGGCTGTGGATGAGAT
Yak             GCAAGTTAGTAATTAAAATTTTGTGTTTTTGGTTTCTTGTGGTAAGGCTGTGGATGAGAT
Bison           GCAAGTTAGTAATTAAAATTTTGTGTTTTTGGTTTCTTGTGGTAAGGCTGTGGATGAGAT
Gaur            GCAAGTTAGTAATTAAAATTTTGTGTTTTTGGTTTCTTGTGGTAAGGCTGTGGATGAGAT
Mithan          GCAAGTTAGTAATTAAAATTTTGTGTTTTTGGTTTCTTGTGGTAAGGCTGTGGATGAGAT
Banteng         GCAAGTTAGTAATTAAAATTTTGTGTTTTTGGTTTCTTGTGGTAAGGCTGTGGATGAGAT
BubalusB        GCAAGTTAGTAATTAAAATTTTGTGTTTTTGGTTTCTTTTGGTAAGGCTGTGGATGAGAT
BubalusC        GCAAGTTAGTAATTAAAATTTTGTGTTTTTGGTTTCTTTTGGTAAGGCTGTGGATGAGAT
Murrah          GCAAGTTAGTAATTAAAATTTTGTGTTTTTGGTTTCTTTTGGTAAGGCTGTGGATGAGAT
Indian          GCAAGTTAGTAATTAAAATTTTGTGTTTTTGGTTTCTTTTGGTAAGGCTGTGGATGAGAT
Syncerus        GCAAGTTAGTAATTAAAATTTTGTGTTTTTGGTTTCTTTTGGTAAGGCTGTGGATGAGAT
Ancient         GCAAGTTAGTAATTAAAATTTTGTGTTTTTGGTTTCTTGTGGTAAGGCTGTGGATGAGAT
Eland           GCAAGTTAGTAATTAAAATTTTGGGTTTTTGGTTTCTTTCGATAAGGCTGTGGATGAGAT
                *********************** **************  * ******************

Hereford        GAATGGAAAAGAGCTCAATGGAAAACAAATTTATGTTGGTCGAGCCCAGAAAAAAGTGGA
Holstein        GAATGGAAAAGAGCTCAATGGAAAACAAATTTATGTTGGTCGAGCCCAGAAAAAAGTGGA
Tuli            GAATGGAAAAGAGCTCAATGGAAAACAAATTTATGTTGGTCGAGCCCAGAAAAAAGTGGA
Yak             GAATGGAAAAGAGCTCAATGGAAAACAAATTTATGTTGGTCGAGCCCAGAAAAAAGTGGA
Bison           GAATGGAAAAGAGCTCAATGGAAAACAAATTTATGTTGGTCGAGCCCAGAAAAAAGTGGA
Gaur            GAATGGAAAAGAGCTCAATGGAAAACAAATTTATGTTGGTCGAGCCCAGAAAAAAGTGGA
Mithan          GAATGGAAAAGAGCTCAATGGAAAACAAATTTATGTTGGTCGAGCCCAGAAAAAAGTGGA
Banteng         GAATGGAAAAGAGCTCAATGGAAAACAAATTTATGTTGGTCGAGCCCAGAAAAAAGTGGA
BubalusB        GAATGGCAAAGAGCTCAATGGAAAACAAATTTATGTTGGTCGAGCCCAGAAAAAAGTGGA
BubalusC        GAATGGCAAAGAGCTCAATGGAAAACAAATTTATGTTGGTCGAGCCCAGAAAAAAGTGGA
Murrah          GAATGGCAAAGAGCTCAATGGAAAACAAATTTATGTTGGTCGAGCCCAGAAAAAAGTGGA
Indian          GAATGGCAAAGAGCTCAATGGAAAACAAATTTATGTTGGTCGAGCCCAGAAAAAAGTGGA
Syncerus        GAATGGAAAAGAGCTCAATGGAAAACAAATTTATGTTGGTCGAGCCCAGAAAAAAGTGGA
Ancient         GAATGGAAAAGAGCTCAATGGAAAACAAATTTATGTTGGTCGAGCCCAGAAAAAAGTGGA
Eland           GAATGGAAAAGAGCTCAATGGAAAACAGATTTACGTTGGTCGAGCCCAGAAAAAAGTGGA
                ****** ******************** ***** **************************

Hereford        ACGACAGACAGAACTTAAGCGCAAATTTGAACAGATGAAGCAAGACAGGATCACCAGATA
Holstein        ACGACAGACAGAACTTAAGCGCAAATTTGAACAGATGAAGCAAGACAGGATCACCAGATA
Tuli            ACGACAGACAGAACTTAAGCGCAAATTTGAACAGATGAAGCAAGACAGGATCACCAGATA
Yak             ACGACAGACAGAACTTAAGCGCAAATTTGAACAGATGAAGCAAGACAGGATCACCAGATA
Bison           ACGACAGACAGAACTTAAGCGCAAATTTGAACAGATGAAGCAAGACAGGATCACCAGATA
Gaur            ACGACAGACAGAACTTAAGCGCAAATTTGAACAGATGAAGCAAGACAGGATCACCAGATA
Mithan          ACGACAGACAGAACTTAAGCGCAAATTTGAACAGATGAAGCAAGACAGGATCACCAGATA
Banteng         ACGACAGACAGAACTTAAGCGCAAATTTGAACAGATGAAGCAAGACAGGATCACCAGATA
BubalusB        ACGACAGACAGAACTTAAGCGCAAATTTGAACAGATGAAGCAAGACAGGATCACCAGATA
BubalusC        ACGACAGACAGAACTTAAGCGCAAATTTGAACAGATGAAGCAAGACAGGATCACCAGATA
Murrah          ACGACAGACAGAACTTAAGCGCAAATTTGAACAGATGAAGCAAGACAGGATCACCAGATA
Indian          ACGACAGACAGAACTTAAGCGCAAATTTGAACAGATGAAGCAAGACAGGATCACCAGATA
Syncerus        ACGACAGACAGAACTTAAGCGCAAATTTGAACAGATGAAGCAAGACAGGATCACCAGATA
Ancient         ACGACAGACAGAACTTAAGCGCAAATTTGAACAGATGAAGCAAGACAGGATCACCAGATA
Eland           ACGACAGACAGAACTTAAGCGCAAATTTGAACAGATGAAGCAAGACAGGATCACCAGATA
                ************************************************************

Hereford        CCAGGTTCATTTTTTAACTGAACAAGTAAAACTAAGGAGTGAGGAAACCTATTCTATGTT
Holstein        CCAGGTTCATTTTTTAACTGAACAAGTAAAACTAAGGAGTGAGGAAACCTATTCTATGTT
Tuli            CCAGGTTCATTTTTTAACTGAACAAGTAAAACTAAGGAGTGAGGAAACCTATTCTATGTT
Yak             CCAGGTTCATTTTTTAACTGAACAAGTAAAACTAAGGAGTGAGGAAACCTATTCTATGTT
Bison           CCAGGTTCATTTTTTAACTGAACAAGTAAAACTAAGGAGTGAGGAAACCTATTCTATGTT
Gaur            CCAGGTTCATTTTTTAACTGAACAAGTAAAACTAAGGAGTGAGGAAACCTATTCTATGTT
Mithan          CCAGGTTCATTTTTTAACTGAACAAGTAAAACTAAGGAGTGAGGAAACCTATTCTATGTT
Banteng         CCAGGTTCATTTTTTAACTGAACAAGTAAAACTAAGGAGTGAGGAAACCTATTCTATGTT
BubalusB        CCAGGTTCATTTTTTAACTGAACAAGTAAAACTAAGGAGTGAGGAAACCTATTCTATGTT
BubalusC        CCAGGTTCATTTTTTAACTGAACAAGTAAAACTAAGGAGTGAGGAAACCTATTCTATGTT
Murrah          CCAGGTTCATTTTTTAACTGAACAAGTAAAACTAAGGAGTGAGGAAACCTATTCTATGTT
Indian          CCAGGTTCATTTTTTAACTGAACAAGTAAAACTAAGGAGTGAGGAAACCTATTCTATGTT
Syncerus        CCAGGTTCATTTTTTAACTGAACAAGTAAAACTAAGGAGTGAGGAAACCTATTCTATGTT
Ancient         CCAGGTTCATTTTTTAACTGAACAAGTAAAACTAAGGAGTGAGGAAACCTATTCTATGTT
Eland           CCAGGTTCGTTTTTTAACTGAACAAGTAAAACTAAGGAGTGAGGAAACCTATTCTATGTT
                ******** ***************************************************

Hereford        CATTTCAGTTACTGCCAGGTAACTGGAGGGTTTGAGAGGGGAAAAGGAGAGGAAACATGG
Holstein        CATTTCAGTTACTGCCAGGTAACTGGAGGGTTTGAGAGGGGAAAAGGAGAGGAAACATGG
Tuli            CATTTCAGTTACTGCCAGGTAACTGGAGGGTTTGAGAGGGGAAAAGGAGAGGAAACATGG
Yak             CATTTCAGTTACTGCCAGGTAACTGGAGGGTTTGAGAGGGGAAAAGGAGAGGAAACATGG
Bison           CATTTCAGTTACTGCCAGGTAACTGGAGGGTTTGAGAGGGGAAAAGGAGAGGAAACATGG
Gaur            CATTTCAGTTACTGCCAGGTAACTGGAGGGTTTGAGAGGGGAAAAGGAGAGGAAACATGG
Mithan          CATTTCAGTTACTGCCAGGTAACTGGAGGGTTTGAGAGGGGAAAAGGAGAGGAAACATGG
Banteng         CATTTCAGTTACTGCCAGGTAACTGGAGGGTTTGAGAGGGGAAAAGGAGAGGAAACATGG
BubalusB        CATTTCAGTTACTGCCAGGTAACTGGAGGGTTTGAGAGGGGAAAAGGAGAGGAAACATGG
BubalusC        CATTTCAGTTACTGCCAGGTAACTGGAGGGTTTGAGAGGGGAAAAGGAGAGGAAACATGG
Murrah          CATTTCAGTTACTGCCAGGTAACTGGAGGGTTTGAGAGGGGAAAAGGAGAGGAAACATGG
Indian          CATTTCAGTTACTGCCAGGTAACTGGAGGGTTTGAGAGGGGAAAAGGAGAGGAAACATGG
Syncerus        CATTTCAGTTACTGCCAGGTAACTGGAGGGTTTGAGAGGGGAAAAGGAGAGGAAACATGG
Ancient         CATTTCAGTTACTGCCAGGTAACTGGAGGGTTTGAGAGGGGAAAAGGAGAGGAAACATGG
Eland           CATTTCAGTTACTGCCAGGTAACTGGAGGGTTTGAGAGGGGAAAAGGAGAGGAAACATGG
                ************************************************************

Hereford        GATAAGCTAATAGGAAGTATGTTTAAGTACCGCTGGTTTGATTCTTTTTGTTTTTCCTTT
Holstein        GATAAGCTAATAGGAAGTATGTTTAAGTACCGCTGGTTTGATTCTTTTTGTTTTTCCTTT
Tuli            GATAAGCTAATAGGAAGTATGTTTAAGTACCGCTGGTTTGATTCTTTTTGTTTTTCCTTT
Yak             GATAAGCTAATAGGAAGTATGTTTAAGTACCGCTGGTTTGATTCTTTTTGTTTTTCCTTT
Bison           GATAAGCTAATAGGAAGTATGTTTAAGTACCGTTGGTTTGATTCTTTTTGTTTTTCCTTT
Gaur            GATAAGCTAATAGGAAGTATGTTTAAGTACCGCTGGTTTGATTCTTTTTGTTTTTCCTTT
Mithan          GATAAGCTAATAGGAAGTATGTTTAAGTACCGCTGGTTTGATTCTTTTTGTTTTTCCTTT
Banteng         GATGAGCTAATAGGAAGTATGTTTAAGTACCGCTGGTTTGATTCTTTTTGTTTTTCCTTT
BubalusB        GATAAGCTAATAGGAAGTATGTTTAAGTACCGCTGGTTTGATTTTTTTTGTTTTTCCTTT
BubalusC        GATAAGCTAATAGGAAGTATGTTTAAGTACCGCTGGTTTGATTTTTTTTGTTTTTCCTTT
Murrah          GATAAGCTAATAGGAAGTATGTTTAAGTACCGCTGGTTTGATTTTTTTTGTTTTTCCTTT
Indian          GATAAGCTAATAGGAAGTATGTTTAAGTACCGCTGGTTTGATTTTTTTTGTTTTTCCTTT
Syncerus        GATAAGCTAATAGGAAGTATGTTTAAGTACCGCTGGTTTGATTTTTTTTGTTTTTCCTTT
Ancient         GATAAGCTAATAGGAAGTATGTTTAAGTACCGCTGGTTTGATTCTTTTTGTTTTTCCTTT
Eland           GATAAGCTAATAGGAAGTATGTTTAAGTACCGCTGGTTTGATTCTTTTTTTTTTTCCTTT
                *** **************************** ********** ***** **********

Hereford        TTATCACAAGTTTGGGAATGCATCCAACTCCATTTCATATTTTTATGCTCTGATGAGAAA
Holstein        TTATCACAAGTTTGGGAATGCATCCAACTCCATTTCATATTTTTATGCTCTGATGAGAAA
Tuli            TTATCACAAGTTTGGGAATGCATCCAATTCCATTTCATATTTTTATGCTCTGATGAGAAA
Yak             TTATCACAAGTTTGGGAATGCATCCAACTCCATTTCATATTTTTATGCTCTGATGAGAAA
Bison           TTATCACAAGTTTGGGAATACATCCAACTCCATTTCATATTTTTATGCTCTGATGAGAAA
Gaur            TTATCACAAGTTTGGGAATGCATCCAACTCCATTTCATATTTTTATGCTCTGATGAGAAA
Mithan          TTATCACAAGTTTGGGAATGCATCCAACTCCATTTCATATTTTTATGCTCTGATGAGAAA
Banteng         TTATCACAAGTTTGGGAATGCATCCAACTCCATTTCATATTTTTATGCTCTGATGAGAAA
BubalusB        TTATCACAAGTTTGGGAATGCATCCAACTCCATTTCATATTTTTATGCTCTGATGAGAAA
BubalusC        TTATCACAAGTTTGGGAATGCATCCAACTCCATTTCATATTTTTATGCTCTGATGAGAAA
Murrah          TTATCACAAGTTTGGGAATGCATCCAACTCCATTTCATATTTTTATGCTCTGATGAGAAG
Indian          TTATCACAAGTTTGGGAATGCATCCAACTCCATTTCATATTTTTATGCTCTGATGAGAAA
Syncerus        TTATCACAAGTTTGGGAATGCATCCAACTCCATTTCATATTTTTATGCTCTGATGAGAAA
Ancient         TTATCACAAGTTTGGGAATGCATCCAACTCCATTTCATATTTTTATGCTCTGATGAGAAA
Eland           TTATCACAAGTTTGGGAATGCATCCAACTCCATTTCATATTTTTATGCTCTGATGAGAAA
                ******************* ******* ******************************* 

Hereford        TGGCATAAAAGTCTGAAGAAAATGGCAGATAGAAGCCTAAGCTTTTAAAAAAATACACTT
Holstein        TGGCATAAAAGTCTGAAGAAAATGGCAGATAGAAGCCTAAGCTTTTAAAAAAATACACTT
Tuli            TGGCATAAAAGTCTGAAGAAAATGGCAGATAGAAGCCTAAGCTTTAAAAAAAATACACTT
Yak             TGGCATAAAAGTCTGAAGAAAATGGCAGATAGAAGCCTAAGCTTTTAAAAAAATACACTT
Bison           TGGCATAAAAGTCTGAAGAAAATGGCAGATAGAAGCCTAAGCTTTTAAAAAAATACACTT
Gaur            TGGCATAAAAGTCTGAAGAAAATGGCAGATAGAAGCCTAAGCTTTTAAAAAAATACACTT
Mithan          TGGCATAAAAGTCTGAAGAAAATGGCAGATAGAAGCCTAAGCTTTTAAAAAAATACACTT
Banteng         TGGCATAAAAGTCTGAAGAAAATGGCAGATAGAAGCCTAAGCTTTTAAAAAAATACACTT
BubalusB        TGGCATAAAAGTCTGAAGAAAATGGCAGATAGGAGCCTAAGCTTTTAAAAAAATACACTT
BubalusC        TGGCATAAAAGTCTGAAGAAAATGGCAGATAGGAGCCTAAGCTTTTAAAAAAATACACTT
Murrah          TGGCATAAAAGTCTGAAGAAAATGGCAGATAGGAACCTAAGCTTTTAAAAAAATACACTT
Indian          TGGCATAAAAGTCTGAAGAAAATGGCAGATAGGAGCCTAAGCTTTTAAAAAAATACACTT
Syncerus        TGGCATAAAAGTCTGAAGAAAATGGCAGATAGGAACCTAAGCTTTTAAAAAAATACACTT
Ancient         TGGCATAAAAGTCTGAAGAAAATGGCAGATAGGAGCCTAAGCTTTTAAAAAAATACACTT
Eland           TGGCATAAAAGTCTGAAGAAAATGAAAGATAGGAGCCTAAGCTTTTAAAAAAATACCCTT
                ************************  ****** * ********** ********** ***

Hereford        ATTTATATTTGGTCATTTTTAGTCTTTTGTGCAAATCTCAGCTCTGAAAAAGCAAGATGA
Holstein        ATTTATATTTGGTCATTTTTAGTCTTTTGTGCAAATCTCAGCTCTGAAAAAGCAAGATGA
Tuli            ATTTATATTTGGTCATTTTTAGTCTTTTGTGCAAATCTCAGCTCTGAAAAAGCAAGATGA
Yak             GTTTATATTTGGTCATTTTTAGTCTTTTGTGCAAATCTCAGCTCTGAAAAAGCAAGATGA
Bison           GTTTATATTTGGTCATTTTTAGTCTTTTGTGCAAATCTCAGCTCTGAAAAAGCAAGATGA
Gaur            GTTTATATTTGGTCATTTTTAGTCTTTTGTGCAAATCTCAGCTCTGAAAAAGCAAGATGA
Mithan          GTTTATATTTGGTCATTTTTAGTCTTTTGTGCAAATCTCAGCTCTGAAAAAGCAAGATGA
Banteng         GTTTATATTTGGTCATTTTTAGTCTTTTGTGCAAATCTCAGCTCTGAAAAAGCAAGATGA
BubalusB        GTTTATATTTGGTCATTTTTAGTCTTTTGTGCAAATCTCAGCTCTGAAAAAGCAAGATGA
BubalusC        GTTTATATTTGGTCATTTTTAGTCTTTTGTGCAAATCTCAGCTCTGAAAAAGCAAGATGA
Murrah          GTTTATATTTGGTCATTTTTAGTCTTTTGTGCAAATCTCAGCTCTGAAAAAGCAAGATGA
Indian          GTTTATATTTGGTCATTTTTAGTCTTTTGTGCAAATCTCAGCTCTGAAAAAGCAAGATGA
Syncerus        GTTTATATTTGGTCATTTTTAGTCTTTTGTGCAAATCTCAGCTCTGAAAAAGCAAGATGA
Ancient         GTTTATATTTGGTCATTTTTAGTCTTTTGTGCAAATCTCAGCTCTGAAAAAGCAAGATGA
Eland           GTTTATATTTGGTCATTTTTAGTCTTTTGGGCAAATCTCAGCTCTGAAAAAGCAAAATGA
                 **************************** ************************* ****

Hereford        ACACTGAGTTTTTCCCAGTTAATGTGCGTTCATGTCTTTAAACGTAGCATTCCAAAATAT
Holstein        ACACTGAGTTTTTCCCAGTTAATGTGCGTTCATGTCTTTAAACGTAGCATTCCAAAATAT
Tuli            ACACTGAGTTTTTCCCAGTTAATGTGCGTTCATGTCTTTAAACGTAGCATTCCAAAATAT
Yak             ACACTGAGTTTTTCCCAGTTAATGTGCGTTCGTGTCTTTAAACGTAGCATTCCAAAATAT
Bison           ACACTGAGTTTTTCCCAGTTAATGTGCGTTCATGTCTTTAAACGTAGCATTCCAAAATAT
Gaur            ACACTGAGTTTTTCCCAGTTAATGTGCGTTCGTGTCTTTAAACGTAGCATTCCAAAATAT
Mithan          ACACTGAGTTTTTCCCAGTTAATGTGCGTTCGTGTCTTTAAACGTAGCATTCCAAAATAT
Banteng         ACACTGAGTTTTTCCCAGTTAATGTGCGTTCATGTCTTTAAACGTAGCATTCCAAAATAT
BubalusB        ACACTGAGTTTTTCCCAGTTAATGTGTGTTCATGTCTTTAAACGTAGCATTCCAAAATAT
BubalusC        ACACTGAGTTTTTCCCAGTTAATGTGCGTTCATGTCTTTAAACGTAGCATTCCAAAATAT
Murrah          ACACTGAGTTTTTCCCAGTTAATGTGTGTTCATGTCTTTAAACGTAGCATTCCAAAATAT
Indian          ACACTGAGTTTTTCCCAGTTAATGTGTGTTCATGTCTTTAAACGTAGCATTCCAAAATAT
Syncerus        ACACTGAGTTTTTCCCAGTTAATGTGTGTTCATGTCTTTAAACGTAGCATTCCAAAATAT
Ancient         ACACTGAGTTTTTCCCAGTTAATGTGTGTTCATATCTTTAAACGTAGCATTCCAAAATAT
Eland           ACACTGAGTTTTTCCCAGTTAATGTGGGTTCATATCTTTAAACGTAGCATTCCAAAATAT
                ************************** **** * **************************

Hereford        GCCCGGTGCTATCCGCCCAGCCGCTCCTAGACCACCATTTAGTACTATGAGACCAGCTTC
Holstein        GCCCGGTGCTATCCGCCCAGCCGCTCCTAGACCACCATTTAGTACTATGAGACCAGCTTC
Tuli            GCCCGGTGCTATCCGCCCAGCCGCTCCTAGACCACCATTTAGTACTATGAGACCAGCTTC
Yak             GCCCGGTGCTATCCGCCCAGCCGCTCCTAGACCACCATTTAGTACTATGAGACCAGCTTC
Bison           GCCCGGTGCTATCCGCCCAGCCGCTCCTAGACCACCATTTAGTACTATGAGACCAGCTTC
Gaur            GCCCGGTGCTATCCGCCCAGCCGCTCCTAGACCACCATTTAGTACTATGAGACCAGCTTC
Mithan          GCCCGGTGCTATCCGCCCAGCCGCTCCTAGACCACCATTTAGTACTATGAGACCAGCTTC
Banteng         GCCCGGTGCTATCCGCCCAGCCGCTCCTAGACCACCATTTAGTACTATGAGACCAGCTTC
BubalusB        GCCCGGTGCTATCCGCCCAGCCGCTCCTAGACCACCATTTAGTACTATGAGACCAGCTTC
BubalusC        GCCCGGTGCTATCCGCCCAGCCGCTCCTAGACCACCATTTAGTACTATGAGACCAGCTTC
Murrah          GCCCGGTGCTATCCGCCCAGCCGCTCCTAGACCACCATTTAGTACTATGAGACCAGCTTC
Indian          GCCCGGTGCTATCCGCCCAGCCGCTCCTAGACCACCATTTAGTACTATGAGACCAGCTTC
Syncerus        GCCCGGTGCTATCCGCCCAGCCGCTCCTAGACCACCATTTAGTACTATGAGACCAGCTTC
Ancient         GCCCGGTGCTATCCGCCCAGCCGCTCCTAGACCACCATTTAGTACTATGAGACCAGCTTC
Eland           GCCCGGTGCTATCCGCCCAGCCGCTCCTAGACCACCATTTAGTACTATGAGACCAGCTTC
                ************************************************************

Hereford        TTCACAGGTTCCACGAGTCATGTCGACACAGCGTGTTGGTGAGTCTTAACCCTTCTCGTA
Holstein        TTCACAGGTTCCACGAGTCATGTCGACACAGCGTGTTGGTGAGTCTTAACCCTTCTCGTA
Tuli            TTCACAGGTTCCACGAGTCATGTCGACACAGCGTGTTGGTGAGTCTTAACCCTTCTCGTA
Yak             TTCACAGGTTCCACGAGTCATGTCGACACAGCGTGTTGGTGAGTCTTAACCCTTCTCGTA
Bison           TTCACAGGTTCCACGAGTCATGTCGACACAGCGTGTTGGTGAGTCTTAACCCTTCTCGTA
Gaur            TTCACAGGTTCCACGAGTCATGTCGACACAGCGTGTTGGTGAGTCTTAACCCTTCTCGTA
Mithan          TTCACAGGTTCCACGAGTCATGTCGACACAGCGTGTTGGTGAGTCTTAACCCTTCTCGTA
Banteng         TTCACAGGTTCCACGAGTCATGTCGACACAGCGTGTTGGTGAGTCTTAACCCTTCTCGTA
BubalusB        TTCACAGGTTCCACGAGTCATGTCGACACAGCGTGTTGGTGAGTCTTAACCCTTCTCGTA
BubalusC        TTCACAGGTTCCACGAGTCATGTCGACACAGCGTGTTGGTGAGTCTTAACCCTTCTCGTA
Murrah          TTCACAGGTTCCACGAGTCATGTCGACACAGCGTGTTGGTGAGTCTTAACCCTTCTCGTA
Indian          TTCACAGGTTCCACGAGTCATGTCGACACAGCGTGTTGGTGAGTCTTAACCCTTCTCGTA
Syncerus        TTCACAGGTTCCACGAGTCATGTCGACACAGCGTGTTGGTGAGTCTTAACCCTTCTCGTA
Ancient         TTCACAGGTTCCACGAGTCATGTCGACACAGCGTGTTGGTGAGTCTTAACCCTTCCCGTA
Eland           TTCACAGGTTCCACGAGTCATGTCGACACAGCGTGTTGGTGAGTCTTAACCCTTCCCGTA
                ******************************************************* ****

Hereford        AAAATTGGTCTCCAATGGAAATACGAAGATAAATACAAAAAATTTTATTTTTTTAGCTAA
Holstein        AAAATTGGTCTCCAATGGAAATACGAAGATAAATACAAAAAATTTTATTTTTTTAGCTAA
Tuli            AAAATTGGTCTCCAATGGAAATACGAAGATAAATACAAAAAATTTTATTTTTTTAGCTAA
Yak             AAAATTGGTCTCCAATGGAAATACGAAGATAAATACAAAAAATTTTATTTTTTTAGCTAA
Bison           AAAATTGGTCTCCAATGGAAATACGAAGATAAATACAAAAAATTTTATTTTTTTAGCTAA
[truncated: 209,546 more chars]
